# Supplementary material for: Crystal structure of aqua­tris­{μ-N-[bis(diethyl­amino)phosphoryl]-2,2,2-tri­chloroacetamidato-κ3 O,O′:O}calciumsodium
Source: Acta Crystallogr E Crystallogr Commun. 2016 Nov 1;72(Pt 12):1683–6. doi: 10.1107/S2056989016017035 (PMC5137587; doi:10.1107/S2056989016017035)
Supplement: Supplementary file 1 [file e-72-01683-sup1.cif]

##############################################################################
#                                                                            #
# This CIF contains the data in a paper accepted for publication in          #
# Acta Crystallographica Section E. It conforms to the requirements of       #
# Notes for Authors for Acta Crystallographica Section E, and has been       #
# peer reviewed under the auspices of the IUCr Commission on Journals.       #
#                                                                            #
# Full details of the Crystallographic Information File format               #
# are given in the paper "The Crystallographic Information File (CIF):       #
# a New Standard Archive File for Crystallography" by S. R. Hall, F. H.      #
# Allen and I. D. Brown [Acta Cryst. (1991), A47, 655-685].                  #
#                                                                            #
# The current version of the core CIF dictionary is obtainable from          #
# ftp://ftp.iucr.org/pub/cif_core.dic.                                       #
#                                                                            #
# Software is freely available for graphical display of the structure(s)     #
# in this CIF. For information consult the CIF software page                 #
# http://www.iucr.org/resources/cif/software.                                #
#                                                                            #
# This file may be used for bona fide research purposes within the           #
# scientific community so long as proper attribution is given to the journal # 
# article from which it was obtained.                                        #
#                                                                            #
##############################################################################
data_I
_database_code_depnum_ccdc_archive 'CCDC 1511311'
_audit_creation_method
;
Olex2 1.2
(compiled 2016.09.09 svn.r3337 for OlexSys, GUI svn.r5227)
;
_journal_date_recd_electronic     2016-09-05
_journal_date_accepted     2016-10-24
_journal_name_full     'Acta Crystallographica, Section E'
_journal_year     2016
_journal_volume     72
_journal_issue     12
_journal_page_first     1683
_journal_page_last     1686
_journal_paper_category     GM
_journal_paper_doi     10.1107/S2056989016017035
_journal_coeditor_code     BG2595
_publ_contact_author_name     'Iuliia Shatrava'
_publ_contact_author_address
;
Taras Shevchenko National University of Kyiv, Department of Chemistry,
Volodymyrska str.
64, 01033 Kyiv,
Ukraine
;
_publ_contact_author_email     'jshatrava@gmail.com'
_publ_contact_author_fax     ?
_publ_contact_author_phone     ?
_publ_section_title
;\
Crystal structure of
aquatris{\m-<i>N</i>-[bis(diethylamino)phosphoryl]-2,2,2-trichloroacetamidato-\
\k^3^<i>O</i>,<i>O</i>':<i>O</i>}calciumsodium
;
_publ_section_title_footnote     .
loop_
    _publ_author_name
    _publ_author_footnote
    _publ_author_address
    'Shatrava, Iuliia' .
;
Taras Shevchenko National University of Kyiv, Department of Chemistry,
Volodymyrska str.
64, 01033 Kyiv,
Ukraine
;
    'Gubina, Kateryna' .
;
Taras Shevchenko National University of Kyiv, Department of Chemistry,
Volodymyrska str.
64, 01033 Kyiv,
Ukraine
;
    'Ovchynnikov, Vladimir' .
;
Taras Shevchenko National University of Kyiv, Department of Chemistry,
Volodymyrska str.
64, 01033 Kyiv,
Ukraine
;
    'Dyakonenko, Viktoriya' .
;
STC "Institute for Single Crystals", 60 Nauki ave., Kharkiv 61072,
Ukraine
;
    'Amirkhanov, Vladimir' .
;
Taras Shevchenko National University of Kyiv, Department of Chemistry,
Volodymyrska str.
64, 01033 Kyiv,
Ukraine
;
_publ_section_synopsis
;
In the title compound, three ligands are coordinated to the Ca^2+^ ion in a
bidentate-chelated manner <i>via</i> the O atoms of the CO and PO groups. The
sodium ion is encapsulated between three chelated metallacycles
{Ca<i>L</i>}(where <i>L</i>^-^ = Cl~3~CC(O)NP(O)[N(C~2~H~5~)~2~]~2~) due to
the bridging function of the carbonyl O atoms and it is capped by the water
molecule.
;
_chemical_name_systematic
;\
Aquatris{\m-<i>N</i>-[bis(diethylamino)phosphoryl]-2,2,2-trichloroacetamidato-\
\k^3^<i>O</i>,<i>O</i>':<i>O</i>}calciumsodium
;
_chemical_name_common     ?
_chemical_formula_moiety     'C30 H62 Ca Cl9 N9 Na O7 P3'
_chemical_formula_sum     'C30 H62 Ca Cl9 N9 Na O7 P3'
_chemical_formula_iupac     '[Ca Na (C10 H20 Cl3 N3 O2 P)3 (H2 O)]'
_chemical_formula_weight     1135.91
_chemical_melting_point     ?
_shelx_space_group_comment
;
The symmetry employed for this shelxl refinement is uniquely defined
by the following loop, which should always be used as a source of
symmetry information in preference to the above space-group names.
They are only intended as comments.
;
_space_group_crystal_system     monoclinic
_space_group_name_H-M_alt     'P 21/c'
_space_group_name_Hall     '-P 2ybc'
loop_
    _space_group_symop_operation_xyz
    'x, y, z'
    '-x, y+1/2, -z+1/2'
    '-x, -y, -z'
    'x, -y-1/2, z-1/2'
_cell_length_a     13.4014(5)
_cell_length_b     21.8127(10)
_cell_length_c     18.2427(6)
_cell_angle_alpha     90
_cell_angle_beta     100.539(4)
_cell_angle_gamma     90
_cell_volume     5242.8(4)
_cell_formula_units_Z     4
_cell_measurement_reflns_used     9777
_cell_measurement_theta_min     2.9310
_cell_measurement_theta_max     31.0690
_cell_measurement_temperature     100
_exptl_crystal_description     block
_exptl_crystal_colour     colourless
_exptl_crystal_size_max     0.5
_exptl_crystal_size_mid     0.3
_exptl_crystal_size_min     0.2
_exptl_crystal_density_diffrn     1.439
_exptl_crystal_density_meas     ?
_exptl_crystal_density_method     ?
_exptl_crystal_F_000     2360
_exptl_absorpt_coefficient_mu     0.727
_exptl_absorpt_correction_type     multi-scan
_exptl_absorpt_process_details
;
(CrysAlis PRO; Agilent, 2013)
;
_shelx_estimated_absorpt_T_min     0.713
_shelx_estimated_absorpt_T_max     0.868
_exptl_absorpt_correction_T_min     0.98135
_exptl_absorpt_correction_T_max     1.00000
_diffrn_ambient_temperature     100
_diffrn_radiation_type     MoK\a
_diffrn_radiation_wavelength     0.71073
_diffrn_radiation_monochromator     graphite
_diffrn_measurement_device_type     'Agilent Xcalibur, Sapphire3'
_diffrn_measurement_method     '\w scans'
_diffrn_detector_area_resol_mean     16.1827
_diffrn_reflns_number     56299
_diffrn_reflns_av_R_equivalents     0.0772
_diffrn_reflns_theta_min     2.941
_diffrn_reflns_theta_max     32.531
_diffrn_reflns_theta_full     27.500
_diffrn_measured_fraction_theta_max     0.892
_diffrn_measured_fraction_theta_full     0.999
_diffrn_reflns_limit_h_min     -17
_diffrn_reflns_limit_h_max     19
_diffrn_reflns_limit_k_min     -32
_diffrn_reflns_limit_k_max     32
_diffrn_reflns_limit_l_min     -21
_diffrn_reflns_limit_l_max     26
loop_
    _refln_index_h
    _refln_index_k
    _refln_index_l
    _refln_F_squared_meas
    0 0 3 135.015
    0 0 3 31.2497
    0 0 3 200.74
    0 0 -3 123.922
    0 0 -3 120.96
    0 0 -4 695855
    0 0 4 675959
    0 0 5 285.554
    0 0 5 210.539
    0 0 5 89.0327
    0 0 -5 -45.7007
    0 0 6 4969.22
    0 0 6 4590
    0 0 6 4915.64
    0 0 -6 5210.18
    0 0 -6 4854.81
    0 0 7 164.576
    0 0 -7 174.332
    0 0 -7 114.266
    0 0 7 -50.2191
    0 0 7 -196.396
    0 0 -8 5466.61
    0 0 8 5182.18
    0 0 8 5777.23
    0 0 8 5453.73
    0 0 9 54.2208
    0 0 -9 95.5667
    0 0 9 -24.123
    0 0 9 8.55815
    0 0 10 8904.36
    0 0 -10 7466.16
    0 0 10 9058.65
    0 0 10 8725.02
    0 0 11 -286.707
    0 0 11 270.299
    0 0 11 150.456
    0 0 12 1132.9
    0 0 12 1589.12
    0 0 12 1028.73
    0 0 13 -134.735
    0 0 13 612.901
    0 0 13 38.1154
    0 0 14 -491.322
    0 0 14 659.889
    0 0 15 129.022
    0 0 15 54.3032
    0 0 16 6056.73
    0 0 16 5612.94
    0 0 16 5494.3
    0 0 17 -181.836
    0 0 17 345.058
    0 0 17 853.03
    0 0 18 642.676
    0 0 18 1600.47
    0 0 18 986.401
    0 0 19 -21.9521
    0 0 19 -85.4466
    0 0 20 1787.66
    0 0 20 2437.69
    0 0 21 51.0071
    0 0 21 299.026
    0 0 21 331.879
    0 0 22 2603.53
    0 0 22 2941.45
    0 0 22 4288.41
    0 0 23 303.255
    0 0 23 549.058
    0 0 24 1439.87
    0 0 24 54.485
    0 0 25 -437.953
    0 0 25 8.11548
    0 0 26 1223.6
    0 1 -3 623.411
    0 -1 3 663.975
    0 1 -3 1239.06
    0 1 3 745.044
    0 1 -3 990.928
    0 -1 -3 765.039
    0 -1 -3 1143.49
    0 1 3 1001.58
    0 1 3 692.686
    0 -1 -3 916.013
    0 1 -4 4226.16
    0 1 4 4409.87
    0 1 4 4974.18
    0 1 -4 4250.08
    0 -1 4 4032.13
    0 1 4 4723.15
    0 -1 -4 4545.15
    0 -1 -4 4354.01
    0 1 -5 15801.6
    0 1 5 15212.2
    0 -1 5 15733.9
    0 1 5 15131.2
    0 -1 -5 14374.5
    0 1 5 14844.8
    0 -1 5 14714.8
    0 -1 6 71178.6
    0 -1 6 73683.1
    0 1 -6 76676
    0 1 6 74239.2
    0 1 6 75098.4
    0 1 6 72362.9
    0 -1 6 73364.1
    0 -1 -6 73522.3
    0 1 -7 1047.62
    0 1 7 1072.17
    0 1 7 985.936
    0 1 -7 1157.29
    0 -1 7 1108.76
    0 -1 7 648.436
    0 -1 7 1129.67
    0 1 7 946.577
    0 -1 8 7753.11
    0 1 8 8065.37
    0 1 -8 8305.67
    0 1 8 8601.03
    0 -1 8 7624.33
    0 1 -8 7867.37
    0 1 8 8519.78
    0 -1 8 8322.47
    0 1 9 13853.8
    0 -1 9 13565
    0 -1 9 14167.4
    0 1 -9 12861.2
    0 1 9 13938.1
    0 1 9 15671.4
    0 1 10 12879.3
    0 -1 10 12494.1
    0 -1 10 12815.5
    0 1 10 13297.1
    0 1 10 13481.4
    0 -1 -10 13738.2
    0 1 11 1991.76
    0 1 11 1773.75
    0 -1 11 2112.3
    0 -1 -11 1967.16
    0 -1 11 2111.6
    0 -1 -11 1869.81
    0 1 11 2138.88
    0 1 12 13883.6
    0 -1 12 15149.3
    0 1 12 13852.8
    0 -1 12 13714.2
    0 -1 -12 12628.2
    0 1 12 14668.3
    0 -1 -12 12852.5
    0 1 13 14180
    0 1 13 13142.1
    0 1 13 14486.2
    0 -1 13 11446.2
    0 -1 13 16236.7
    0 1 14 6992.6
    0 1 14 7122.91
    0 -1 14 6989.2
    0 -1 14 7831.42
    0 1 14 7635.69
    0 -1 15 1849.25
    0 -1 15 2543.46
    0 1 15 1437.37
    0 -1 15 1428.77
    0 1 15 1260.24
    0 1 15 1116.96
    0 1 16 723.698
    0 1 16 570.461
    0 -1 16 1331.42
    0 -1 16 306.441
    0 1 16 1139.24
    0 -1 16 620.401
    0 1 17 3466.99
    0 1 17 4666.28
    0 1 17 2645.46
    0 -1 17 3228.38
    0 -1 17 3481.81
    0 -1 17 2771.79
    0 1 18 754.795
    0 1 18 352.817
    0 -1 18 600.971
    0 -1 18 -111.929
    0 1 18 858.562
    0 -1 18 194.205
    0 -1 19 -129.827
    0 1 19 1070.12
    0 1 19 725.689
    0 -1 19 1365.04
    0 -1 19 -395.617
    0 1 19 742.134
    0 1 20 1368.95
    0 -1 20 222.026
    0 1 20 354.843
    0 -1 20 -210.532
    0 -1 20 371.459
    0 1 20 1178.71
    0 1 21 3018.43
    0 1 21 2106.18
    0 -1 21 2038.07
    0 -1 21 2368.96
    0 -1 21 1835.28
    0 1 21 1915.1
    0 1 22 861.348
    0 -1 22 607.737
    0 1 22 454.996
    0 -1 22 574.284
    0 1 22 1181.07
    0 -1 22 361.586
    0 1 23 -313.492
    0 1 23 1004.66
    0 -1 23 644.777
    0 -1 23 562.675
    0 -1 24 3596.88
    0 -1 24 3033.48
    0 1 24 2387.16
    0 1 24 2781.59
    0 -1 25 633.946
    0 1 25 385.459
    0 -1 25 1499.31
    0 -1 26 2113.18
    0 1 26 975.78
    0 -2 2 810.792
    0 -2 -2 879.276
    0 2 2 1238.14
    0 -2 -2 1085.84
    0 2 2 842.022
    0 -2 2 919.243
    0 2 2 690.041
    0 -2 -2 929.991
    0 -2 2 983.867
    0 -2 3 49266.9
    0 2 -3 50542.9
    0 -2 3 50261.8
    0 -2 -3 47505.5
    0 2 -3 48154.1
    0 -2 -3 49647.2
    0 2 -3 49378.5
    0 -2 3 52040.2
    0 2 3 48920.4
    0 2 3 49095.8
    0 -2 -3 49427.2
    0 2 3 51839.6
    0 2 -4 3616.43
    0 2 -4 2977.07
    0 -2 4 3113.25
    0 2 4 3198.51
    0 -2 -4 2762.85
    0 -2 4 3117.51
    0 2 4 3007.35
    0 -2 -4 3014.9
    0 -2 4 3367.3
    0 2 4 2690.34
    0 2 -5 43581.9
    0 2 5 44266.3
    0 2 5 41863.7
    0 2 5 41967
    0 -2 5 42910
    0 -2 5 45052.2
    0 -2 -5 39292.6
    0 2 -5 42982.1
    0 2 -6 354.384
    0 2 6 233.91
    0 -2 6 599.688
    0 2 6 380.14
    0 2 6 316.538
    0 -2 6 506.791
    0 2 -6 437.456
    0 2 -7 870.243
    0 2 -7 845.346
    0 2 7 722.216
    0 -2 7 837.789
    0 2 7 1155.41
    0 2 7 748.846
    0 2 8 562.586
    0 -2 8 451.371
    0 -2 8 733.569
    0 2 -8 873.384
    0 2 8 1387.01
    0 2 8 689.665
    0 2 -8 603.203
    0 -2 9 7439.56
    0 2 9 8645.57
    0 2 -9 7031.63
    0 2 9 8299.75
    0 2 -9 7754.47
    0 -2 9 7164.04
    0 2 9 7121.45
    0 2 10 36726.9
    0 2 10 37579.8
    0 -2 10 36797.9
    0 -2 -10 35367.4
    0 -2 10 36350.2
    0 2 10 35574.1
    0 2 -10 33266.4
    0 -2 11 17775.9
    0 -2 -11 16903.4
    0 2 11 18854.5
    0 2 11 16698.5
    0 2 11 17976.3
    0 -2 11 18569.4
    0 -2 -12 20992
    0 2 12 25040.1
    0 2 12 24052
    0 -2 -12 23691.6
    0 2 12 24148.2
    0 -2 12 25473.6
    0 -2 12 23596.7
    0 2 13 2117.23
    0 -2 -13 2032.43
    0 -2 13 2336.66
    0 2 13 2050.39
    0 2 13 1729.05
    0 -2 -13 2004.37
    0 -2 13 3047.04
    0 -2 14 6739.85
    0 2 14 6574.12
    0 2 14 5734.89
    0 2 14 7054.3
    0 -2 14 7199.75
    0 -2 14 6614.25
    0 -2 -14 5095.89
    0 2 15 6608.11
    0 2 15 6130.17
    0 -2 15 5575.7
    0 -2 15 6214.51
    0 2 15 7220.49
    0 -2 15 5041.89
    0 -2 16 24789.7
    0 -2 16 28049
    0 2 16 24533
    0 2 16 26941.8
    0 2 16 24637.3
    0 -2 16 23286.3
    0 2 17 95.6111
    0 -2 17 537.216
    0 2 17 877.081
    0 -2 17 92.3806
    0 2 17 37.7324
    0 -2 17 784.048
    0 2 18 1091.35
    0 2 18 536.062
    0 -2 18 468.648
    0 -2 18 574.871
    0 2 18 703.132
    0 -2 18 1530.79
    0 2 19 8190.91
    0 -2 19 9649.66
    0 2 19 8039.85
    0 2 19 6384.6
    0 -2 19 9715.91
    0 -2 19 8390.04
    0 -2 20 998.773
    0 2 20 193.609
    0 -2 20 -214.484
    0 -2 20 270.318
    0 2 20 330.382
    0 2 20 1213.85
    0 -2 21 1093.04
    0 2 21 1711.85
    0 -2 21 499.663
    0 -2 21 1286.6
    0 2 21 1190.75
    0 2 21 1078.96
    0 2 22 3150.73
    0 -2 22 2533.57
    0 -2 22 3415.17
    0 2 22 4517.61
    0 -2 22 5404.2
    0 2 22 5159.35
    0 2 23 7960.31
    0 -2 23 11097.6
    0 2 23 7758.14
    0 -2 23 6680.33
    0 -2 24 1546.07
    0 -2 24 596.979
    0 2 24 1342.09
    0 2 24 1796.51
    0 2 25 1153.19
    0 -2 25 3.086
    0 -2 25 427.087
    0 2 25 931.172
    0 -2 26 542.528
    0 2 26 -819.453
    0 3 1 98610.6
    0 -3 -1 101374
    0 -3 1 103791
    0 3 1 97594.4
    0 3 -1 93467.6
    0 -3 -1 98103.6
    0 -3 -1 104574
    0 3 1 99970.2
    0 -3 -2 179.923
    0 -3 2 310.661
    0 3 -2 348.741
    0 -3 -2 544.325
    0 -3 2 564.483
    0 3 2 443.506
    0 -3 -2 716.923
    0 -3 2 538.515
    0 3 2 140.116
    0 -3 -2 209.806
    0 -3 3 15645
    0 -3 -3 13365.1
    0 -3 3 15247.7
    0 3 3 15051.1
    0 -3 -3 14675.1
    0 -3 3 15205.7
    0 -3 -3 15564.7
    0 3 3 14730.4
    0 3 -3 14722.3
    0 3 -3 15229.8
    0 3 3 14532.7
    0 3 4 3138.63
    0 -3 4 2985.54
    0 3 -4 3341.95
    0 -3 -4 2884.85
    0 -3 4 3174.41
    0 -3 -4 2801.28
    0 -3 4 3361.54
    0 3 4 3341.73
    0 3 4 2993.11
    0 -3 5 84010.9
    0 3 5 86065.5
    0 3 -5 85607.7
    0 -3 5 90214.6
    0 3 5 79035.3
    0 3 5 83337.2
    0 -3 5 92058.4
    0 3 -6 95.7105
    0 -3 6 122.32
    0 3 6 223.689
    0 3 -6 343.721
    0 -3 6 68.6508
    0 3 6 457.206
    0 3 6 187.177
    0 3 -7 273.645
    0 3 7 233.03
    0 -3 -7 345.146
    0 3 -7 397.929
    0 -3 7 439.876
    0 -3 7 209.855
    0 3 7 498.863
    0 3 7 364.017
    0 3 8 11332.7
    0 3 8 11807.2
    0 3 8 12237.3
    0 -3 8 11871.9
    0 -3 8 13546.7
    0 3 -8 12572.5
    0 3 -8 11955.1
    0 -3 -8 11316.2
    0 3 9 3467.61
    0 3 9 4117.43
    0 -3 -9 3154.34
    0 3 -9 3705.48
    0 3 -9 3265.91
    0 3 9 3008.31
    0 -3 9 3856.16
    0 3 10 2235.64
    0 -3 10 1653.6
    0 3 -10 1532.14
    0 3 10 1997.27
    0 -3 -10 1414.32
    0 3 10 1805.78
    0 -3 10 1560.7
    0 3 11 18214.5
    0 -3 -11 16471.2
    0 3 11 20414.4
    0 3 11 18374.5
    0 3 -11 19258.9
    0 -3 11 20316.7
    0 -3 11 20265.7
    0 -3 12 7951.83
    0 3 12 6965.04
    0 -3 12 5475.05
    0 -3 -12 6087.35
    0 3 12 6792.4
    0 3 12 6992.11
    0 -3 13 2996.81
    0 3 13 2720.54
    0 3 13 2243.6
    0 -3 13 2540.28
    0 3 13 2388.33
    0 -3 13 2755.1
    0 -3 -14 8472.47
    0 -3 14 10287.4
    0 -3 14 9687.87
    0 -3 14 10160.7
    0 3 14 10288.6
    0 3 14 8340.74
    0 3 14 8324.09
    0 3 15 4642.59
    0 3 15 5850.82
    0 3 15 4446.48
    0 -3 15 5313.74
    0 -3 15 6191.13
    0 -3 15 4400
    0 -3 16 11616.9
    0 3 16 11928.3
    0 3 16 10858.6
    0 -3 16 10158.1
    0 3 16 13337.3
    0 -3 16 12857.3
    0 -3 17 6018.2
    0 -3 17 6487.91
    0 3 17 5777.55
    0 3 17 6483.89
    0 3 17 6284.95
    0 -3 17 6859.82
    0 3 18 1345.48
    0 -3 18 597.988
    0 3 18 1168.7
    0 -3 18 397.8
    0 3 18 1373.84
    0 -3 18 298.285
    0 -3 19 2936.57
    0 -3 19 2057.94
    0 -3 19 2200.78
    0 3 19 1011.95
    0 3 19 2254.64
    0 3 19 1963.99
    0 -3 20 2073.03
    0 -3 20 4870.8
    0 3 20 2333.07
    0 3 20 3795.01
    0 3 20 3022.02
    0 -3 20 3608.05
    0 3 21 356.973
    0 3 21 355.177
    0 3 21 346.431
    0 -3 21 476.098
    0 -3 21 1150.27
    0 -3 21 1216.87
    0 3 22 2320
    0 -3 22 3215.8
    0 -3 22 2120.81
    0 3 22 1470.02
    0 3 22 2018.62
    0 -3 22 2508.55
    0 3 23 1535.28
    0 3 23 1477.06
    0 -3 23 1834.7
    0 -3 23 1933.52
    0 -3 24 -913.668
    0 3 24 -303.739
    0 -3 24 744.564
    0 3 24 363.908
    0 -3 25 -108.979
    0 -3 25 1250.96
    0 3 25 -705.253
    0 3 25 -29.8194
    0 3 26 -315.842
    0 -3 26 -273.501
    0 4 0 92063.9
    0 -4 0 92768.4
    0 -4 -1 18652.4
    0 4 -1 19685.7
    0 -4 -1 20309.3
    0 4 1 18502.5
    0 4 1 18908.9
    0 -4 1 18998.1
    0 -4 -2 9725.45
    0 4 2 8278.52
    0 -4 -2 8812.15
    0 4 2 8872.09
    0 4 -2 10474
    0 -4 2 8986.63
    0 -4 3 39856.2
    0 4 3 37410.6
    0 4 3 38562
    0 4 -3 37865.3
    0 -4 -3 37320.2
    0 -4 3 39951.5
    0 -4 3 41999.9
    0 4 4 4659.24
    0 -4 4 4605.4
    0 4 4 4711.89
    0 4 -4 4535.96
    0 -4 4 4170.89
    0 4 4 5219.25
    0 -4 4 4580.81
    0 -4 5 20323.7
    0 -4 5 20230.5
    0 4 5 17925.2
    0 -4 5 20039.6
    0 4 5 19254.4
    0 4 -5 19442.5
    0 4 5 19237.3
    0 4 6 927.914
    0 4 6 716.08
    0 -4 6 1056.29
    0 4 -6 699.046
    0 -4 6 1224.69
    0 -4 6 598.44
    0 4 6 745.752
    0 -4 7 7262.11
    0 4 -7 7136.01
    0 4 7 7422.07
    0 4 7 6988.62
    0 4 7 6790.6
    0 -4 7 7179.33
    0 4 -8 46290.9
    0 4 8 46174.6
    0 4 8 45007.9
    0 4 -8 49867.6
    0 4 8 48999.7
    0 -4 8 48878.8
    0 -4 8 52132.6
    0 4 9 13718.7
    0 4 9 12740.4
    0 -4 9 13598.2
    0 4 9 12504
    0 4 -9 13882.4
    0 -4 9 14842.2
    0 4 10 2556.32
    0 4 10 2431.02
    0 4 -10 2534.36
    0 -4 10 2526.98
    0 4 10 2444.53
    0 -4 10 2987.96
    0 4 11 15894.4
    0 4 11 15566.6
    0 -4 11 17217.9
    0 4 -11 16381.8
    0 4 11 15609
    0 -4 12 63396.3
    0 -4 12 62424.9
    0 4 -12 58860
    0 4 12 62004.1
    0 4 12 54814.7
    0 4 12 57622.4
    0 -4 12 59226.4
    0 4 13 39479.1
    0 -4 13 39697
    0 4 13 38980.5
    0 4 13 40957.2
    0 -4 13 37504.8
    0 -4 13 40908.8
    0 -4 14 19039.5
    0 4 14 17114.7
    0 4 14 17330.5
    0 4 14 14692.5
    0 -4 14 17396.2
    0 -4 14 17547.3
    0 -4 15 583.122
    0 4 15 659.609
    0 -4 15 933.383
    0 4 15 1165.17
    0 -4 15 957.199
    0 4 15 592.805
    0 4 16 7745.96
    0 -4 16 8170.5
    0 -4 16 6406.23
    0 -4 16 7096.19
    0 4 16 8656.7
    0 4 16 7893.88
    0 4 17 400.784
    0 -4 17 -212.847
    0 -4 17 41.339
    0 -4 17 493.807
    0 4 17 -50.2386
    0 4 17 -209.752
    0 4 17 -365.405
    0 4 18 303.434
    0 -4 18 490.948
    0 4 18 330.028
    0 -4 18 152.884
    0 -4 18 184.824
    0 -4 19 730.69
    0 4 19 506.528
    0 -4 19 540.839
    0 -4 19 1417.97
    0 4 19 654.151
    0 4 19 614.894
    0 -4 20 753.993
    0 4 20 458.839
    0 -4 20 219.59
    0 -4 20 364.385
    0 4 20 -169.534
    0 4 20 -6.23629
    0 4 21 939.669
    0 4 21 636.267
    0 -4 21 536.712
    0 -4 21 355.999
    0 -4 21 539.401
    0 4 21 353.521
    0 -4 22 824.151
    0 4 22 105.274
    0 4 22 -107.428
    0 -4 22 331.545
    0 -4 22 151.055
    0 4 22 904.394
    0 -4 23 -146.796
    0 4 23 1081.51
    0 -4 23 167.695
    0 4 23 1055.41
    0 -4 24 128.799
    0 4 24 -126.215
    0 4 24 929.597
    0 -4 24 431.569
    0 4 25 115.129
    0 -4 25 -549.965
    0 -4 25 -93.4254
    0 4 25 -73.1253
    0 4 26 6281.42
    0 -4 26 5082.65
    0 5 0 138.216
    0 5 1 198566
    0 5 -1 206806
    0 5 1 207712
    0 5 2 32223.6
    0 5 -2 32955.5
    0 5 2 33779.9
    0 5 3 2651.94
    0 5 -3 2632.11
    0 -5 3 3201.58
    0 -5 3 2700.51
    0 5 3 3382.26
    0 5 4 6306.93
    0 -5 4 7116.18
    0 5 4 5507.32
    0 -5 4 6496.68
    0 5 -4 7220.89
    0 -5 5 47031.5
    0 5 5 44600.4
    0 5 -5 45847.8
    0 5 5 48433.7
    0 -5 5 46520.1
    0 5 5 45362.9
    0 -5 5 46573.8
    0 -5 6 4347.72
    0 5 6 4051.87
    0 5 6 3698.85
    0 -5 6 4010.96
    0 5 6 3563.07
    0 5 -6 4560.78
    0 -5 6 3440.23
    0 -5 7 175.114
    0 5 -7 822.915
    0 5 7 505.847
    0 5 7 699.018
    0 5 7 379.236
    0 -5 7 1116.34
    0 -5 7 548.047
    0 5 8 31939.7
    0 5 8 32631.9
    0 -5 8 32699.2
    0 5 -8 33351.3
    0 5 8 28928.9
    0 -5 8 32162.7
    0 -5 9 6488.77
    0 5 9 6732.71
    0 5 9 6342.95
    0 5 9 5780.53
    0 5 -9 5909.47
    0 -5 9 6917.32
    0 -5 10 3650.81
    0 5 10 3515.85
    0 5 10 3972.39
    0 5 -10 3580.38
    0 -5 10 4046.3
    0 -5 10 3137.76
    0 5 10 3144.52
    0 -5 11 2419.51
    0 5 11 2745.48
    0 -5 11 3797.14
    0 5 11 2898.4
    0 5 -11 2870.38
    0 5 11 2445.44
    0 -5 11 1602.23
    0 5 12 41474.8
    0 5 12 40914
    0 5 -12 43165.8
    0 5 12 41493.1
    0 -5 12 45379.3
    0 -5 12 41318.2
    0 5 13 33358.5
    0 5 13 33779.2
    0 5 13 33347.1
    0 -5 13 34380.4
    0 -5 13 32935.8
    0 -5 13 36469.3
    0 -5 14 7334.12
    0 5 14 8016.75
    0 5 14 7734.03
    0 -5 14 8514.82
    0 5 14 8372.24
    0 -5 14 8729.62
    0 -5 15 6264.56
    0 5 15 6338.88
    0 -5 15 5536.93
    0 -5 15 5977.18
    0 5 15 6519.12
    0 5 15 6624.66
    0 -5 16 113.681
    0 5 16 326.478
    0 5 16 322.193
    0 -5 16 251.152
    0 5 16 412.633
    0 -5 16 589.878
    0 5 17 10937.2
    0 -5 17 10741.9
    0 5 17 11837.1
    0 -5 17 12177.8
    0 5 17 10346.6
    0 -5 17 10709.6
    0 5 17 11707.7
    0 -5 18 767.823
    0 -5 18 650.722
    0 5 18 650.942
    0 5 18 708.22
    0 5 18 642.301
    0 -5 18 707.218
    0 -5 19 8410.98
    0 5 19 6641.31
    0 5 19 8380.78
    0 -5 19 8922.08
    0 5 19 7459.59
    0 -5 19 7037.83
    0 -5 20 242.428
    0 5 20 424.973
    0 5 20 778.493
    0 -5 20 66.5023
    0 -5 20 290.646
    0 5 20 97.5703
    0 -5 21 493.128
    0 5 21 352.323
    0 5 21 258.166
    0 -5 21 257.86
    0 -5 21 -122.708
    0 5 21 264.758
    0 -5 22 1344.3
    0 5 22 711.66
    0 -5 22 779.688
    0 -5 22 211.383
    0 5 22 489.234
    0 5 23 639.736
    0 5 23 -163.997
    0 -5 23 -486.447
    0 -5 23 421.761
    0 -5 24 1196.9
    0 -5 24 1046.56
    0 5 24 2296.27
    0 5 24 1352.2
    0 5 25 204.463
    0 -5 25 416.307
    0 -5 25 -262.324
    0 6 0 1190.39
    0 6 0 -10.8717
    0 6 1 18612.9
    0 6 -1 18267.8
    0 6 1 18989.7
    0 6 2 18541.5
    0 6 -2 18318.8
    0 6 -3 14038.2
    0 6 3 15596.9
    0 6 3 15353.3
    0 -6 3 14873.6
    0 6 -4 644.199
    0 -6 4 871.947
    0 6 4 1065.5
    0 6 4 612.339
    0 -6 4 942.986
    0 6 -5 51904.8
    0 -6 5 52300.8
    0 6 5 50155.9
    0 -6 5 54402.1
    0 6 5 53641.5
    0 -6 5 50803.5
    0 6 6 465.426
    0 -6 6 571.091
    0 6 6 963.783
    0 -6 6 925.695
    0 -6 6 193.136
    0 6 -6 565.767
    0 6 -7 28270.4
    0 -6 7 26842.4
    0 6 7 26467.6
    0 6 7 26423.6
    0 6 7 27414.8
    0 -6 7 26804.4
    0 -6 7 28278.4
    0 -6 8 347.657
    0 6 8 406.06
    0 -6 8 451.735
    0 -6 8 248.538
    0 6 8 111.175
    0 6 8 82.0769
    0 6 -8 120.13
    0 -6 9 1103.99
    0 6 -9 1576.24
    0 -6 9 1494.77
    0 6 9 1663.57
    0 6 9 1805.08
    0 6 9 1110.47
    0 6 10 18536.2
    0 6 10 20599.1
    0 6 -10 20051.5
    0 6 10 18875.6
    0 -6 10 20195.1
    0 -6 10 20029.7
    0 6 11 856.432
    0 6 11 1495.09
    0 -6 11 1281.65
    0 -6 11 1478.2
    0 6 -11 1130.92
    0 6 11 538.519
    0 6 12 240.269
    0 6 -12 74.7184
    0 -6 12 383.779
    0 -6 12 -6.90156
    0 6 12 210.053
    0 6 12 398.963
    0 6 13 13340.7
    0 -6 13 13051.7
    0 -6 13 14050.3
    0 6 13 12531.3
    0 6 13 13505.8
    0 6 14 19183.7
    0 -6 14 21172.4
    0 -6 14 20150.4
    0 6 14 19677.9
    0 -6 14 22941.6
    0 6 14 20665.5
    0 6 15 2973.61
    0 -6 15 3764.95
    0 -6 15 3394.92
    0 -6 15 2591.6
    0 6 15 3099.43
    0 6 15 3582.69
    0 6 16 7126.49
    0 -6 16 8373.12
    0 6 16 5656.25
    0 -6 16 8373.81
    0 6 16 8166.34
    0 -6 16 8673.47
    0 6 17 1056.21
    0 -6 17 2101.41
    0 6 17 1056.67
    0 -6 17 1398.66
    0 6 17 2464.09
    0 -6 17 1384.44
    0 6 17 1139.93
    0 -6 18 1118.49
    0 6 18 350.676
    0 6 18 164.32
    0 -6 18 125.865
    0 -6 18 1030.22
    0 6 18 38.4166
    0 -6 19 5372.64
    0 -6 19 5517.28
    0 6 19 3910.59
    0 6 19 6060.17
    0 6 19 3872.08
    0 -6 19 4264.75
    0 6 20 960.651
    0 6 20 1652.67
    0 -6 20 967.118
    0 -6 20 1413.67
    0 -6 20 1177.82
    0 6 20 657.452
    0 6 21 240.865
    0 -6 21 383.544
    0 6 21 -16.1564
    0 6 21 770.63
    0 -6 21 -40.8902
    0 -6 21 372.712
    0 -6 22 224.203
    0 6 22 1461.46
    0 -6 22 1196.24
    0 6 22 570.83
    0 -6 22 1177.1
    0 6 23 2710.26
    0 -6 23 2380.41
    0 -6 23 3613.66
    0 6 23 3106.03
    0 6 24 50.1586
    0 -6 24 680.704
    0 -6 24 1164.1
    0 6 24 455.969
    0 -6 25 -4.80338
    0 6 25 108.338
    0 -6 25 821.538
    0 7 0 -453.099
    0 7 0 537.454
    0 7 1 126099
    0 7 1 125306
    0 7 -1 121198
    0 7 2 89906.9
    0 7 -2 92820.9
    0 7 -3 105663
    0 7 3 111566
    0 7 3 108365
    0 -7 4 215390
    0 7 -4 203745
    0 -7 4 217656
    0 7 4 205838
    0 7 4 205233
    0 -7 5 8126.39
    0 7 -5 8303.55
    0 -7 5 7254.76
    0 7 5 7809.79
    0 7 5 8013.28
    0 7 6 23941
    0 7 -6 25035.8
    0 -7 6 22127.7
    0 7 6 23546.1
    0 -7 6 25139.8
    0 -7 6 22920.1
    0 -7 7 311.61
    0 7 7 435.888
    0 -7 7 305.985
    0 -7 7 493.025
    0 7 -7 454.014
    0 7 7 205.412
    0 7 8 11430.6
    0 -7 8 11011.8
    0 7 8 11412.5
    0 -7 8 12259.2
    0 7 8 10508
    0 7 -8 10684
    0 -7 8 12688.2
    0 7 -9 14044.7
    0 7 9 13751.7
    0 7 9 13088.5
    0 -7 9 14597.4
    0 -7 9 14859.2
    0 7 9 14338.5
    0 -7 9 15528.9
    0 7 -10 1365.14
    0 7 10 1531.19
    0 -7 10 1813.86
    0 -7 10 1262.53
    0 7 10 2317.67
    0 7 10 1565.85
    0 7 -11 5315.6
    0 7 11 4558.2
    0 7 11 6416.94
    0 7 11 5318.29
    0 -7 11 3678.45
    0 -7 11 5986.76
    0 -7 12 3646.44
    0 7 12 2457.11
    0 7 12 2635.31
    0 -7 12 2550.01
    0 7 -12 2904.82
    0 7 12 2156.45
    0 -7 13 4133.09
    0 7 13 4012.87
    0 7 13 3942.08
    0 7 13 3932.31
    0 -7 13 4494.12
    0 7 14 1574.96
    0 -7 14 2877.84
    0 7 14 2951.85
    0 7 14 2881.57
    0 -7 14 3123.11
    0 -7 15 753.793
    0 -7 15 813.705
    0 7 15 484.005
    0 7 15 609.133
    0 7 15 1296.55
    0 -7 15 1540.47
    0 7 16 2390.66
    0 -7 16 3511.38
    0 -7 16 2954.79
    0 7 16 3051.36
    0 -7 16 3433.76
    0 7 16 2645.6
    0 7 17 1010.17
    0 7 17 1442.71
    0 7 17 766.113
    0 -7 17 750.724
    0 -7 17 721.265
    0 7 17 704.413
    0 -7 17 589.094
    0 7 18 2645.27
    0 -7 18 2791
    0 -7 18 3432.39
    0 7 18 2906.13
    0 -7 18 2224.3
    0 7 18 2677.83
    0 7 19 83.9266
    0 7 19 -81.4298
    0 -7 19 490.229
    0 -7 19 55.5953
    0 -7 19 168.875
    0 7 19 -50.7406
    0 -7 20 1036.49
    0 7 20 164.571
    0 7 20 1144.21
    0 -7 20 793.95
    0 -7 20 827.492
    0 7 20 20.6411
    0 -7 21 -73.2263
    0 7 21 209.634
    0 -7 21 170.624
    0 -7 21 -378.426
    0 7 21 44.3956
    0 7 21 -300.46
    0 -7 22 1043.6
    0 7 22 -236.427
    0 -7 22 310.257
    0 7 22 1335.25
    0 -7 22 1024.66
    0 -7 23 -323.816
    0 -7 23 177.868
    0 -7 23 -396.387
    0 7 23 737.348
    0 7 23 -22.8355
    0 -7 24 175.237
    0 -7 24 1108.16
    0 7 24 490.668
    0 7 24 845.201
    0 7 25 -395.082
    0 -7 25 429.796
    0 -7 25 96.8508
    0 8 0 17796.7
    0 8 0 17370
    0 8 1 16581.8
    0 8 -1 16942.7
    0 8 1 17279.6
    0 8 2 9026.44
    0 8 -2 8909.99
    0 8 -3 501.487
    0 8 3 52.2093
    0 8 4 276.131
    0 8 4 -71.5604
    0 8 -4 380.286
    0 -8 5 7289.95
    0 8 5 7006.52
    0 8 5 6668.33
    0 8 -5 6900.29
    0 -8 5 8514.94
    0 8 6 5363.98
    0 -8 6 4771.71
    0 -8 6 6550.32
    0 8 -6 5936.85
    0 8 6 4766.99
    0 -8 7 -77.9476
    0 -8 7 236.729
    0 8 7 287.77
    0 -8 7 294.971
    0 8 -7 245.288
    0 8 7 362.864
    0 8 -8 3395.62
    0 -8 8 4195.86
    0 8 8 3046.42
    0 8 8 4649.23
    0 -8 8 3551.31
    0 -8 8 3718.71
    0 8 9 732.715
    0 8 9 859.359
    0 -8 9 613.524
    0 -8 9 420.269
    0 8 -9 1073.18
    0 -8 9 883.717
    0 8 10 2216
    0 -8 10 2000.11
    0 8 10 1422.35
    0 -8 10 1863.11
    0 8 -10 1692.67
    0 -8 10 1966.11
    0 8 10 2577.31
    0 8 -11 5051.09
    0 8 11 4380.64
    0 8 11 4730.04
    0 8 11 4826.87
    0 -8 11 5217.04
    0 -8 11 4807.86
    0 8 12 -1.04014
    0 -8 12 -342.764
    0 8 12 218.233
    0 -8 12 -266.436
    0 8 12 224.442
    0 -8 13 7346.97
    0 8 13 5514.21
    0 8 13 5461.12
    0 8 13 6084.94
    0 -8 13 7154.21
    0 -8 14 4735.04
    0 -8 14 4151.98
    0 8 14 3229.65
    0 8 14 3105.01
    0 8 14 4714.22
    0 -8 15 13863.6
    0 8 15 13818.3
    0 8 15 13562.3
    0 -8 15 15929.4
    0 8 15 13689
    0 8 16 3858.24
    0 -8 16 5059.62
    0 -8 16 5956.84
    0 8 16 5513.52
    0 8 16 4542.31
    0 -8 16 5164.97
    0 8 17 3338.48
    0 -8 17 2132.66
    0 -8 17 2254.43
    0 8 17 1715.08
    0 8 17 1208.17
    0 8 17 1277.9
    0 -8 17 3062.9
    0 8 18 5194.98
    0 -8 18 4678.07
    0 -8 18 5723.54
    0 -8 18 4307.03
    0 8 18 3377.38
    0 8 18 5276.91
    0 8 19 843.748
    0 -8 19 1090.05
    0 -8 19 805.46
    0 8 19 1606.14
    0 -8 19 414.968
    0 8 19 93.5472
    0 -8 20 445.067
    0 8 20 -529.654
    0 -8 20 193.316
    0 8 20 19.1385
    0 -8 20 949.809
    0 8 20 13.0954
    0 8 21 2012.86
    0 -8 21 2694.86
    0 -8 21 2498.94
    0 8 21 3904.58
    0 -8 21 2337.4
    0 8 21 1227.45
    0 -8 22 2848.23
    0 8 22 2680.92
    0 8 22 3286.65
    0 -8 22 2579.91
    0 -8 22 2506.09
    0 -8 23 -69.9579
    0 8 23 114.133
    0 -8 23 -34.43
    0 8 23 -746.678
    0 -8 23 -197.487
    0 -8 24 -60.5973
    0 8 24 593.043
    0 8 24 -26.7763
    0 -8 24 642.949
    0 -8 25 1616.03
    0 8 25 2080.66
    0 -8 25 1986.55
    0 9 0 509.344
    0 9 0 -53.4111
    0 9 1 1484.73
    0 9 -1 1557.59
    0 9 2 22436.8
    0 9 -2 21435.7
    0 9 -3 1598.69
    0 9 3 2333.59
    0 9 -4 8873.03
    0 9 4 8146.93
    0 9 5 3790.62
    0 9 -5 4101.94
    0 9 5 4242.41
    0 -9 5 4385.67
    0 -9 6 40892.7
    0 9 6 38530.4
    0 9 6 37708.3
    0 9 -6 38534.9
    0 -9 6 39992.8
    0 -9 7 34456.7
    0 9 -7 33319.7
    0 -9 7 34920.6
    0 9 7 32500.6
    0 9 7 33678.4
    0 -9 7 35971.1
    0 9 8 4568.41
    0 -9 8 4245.97
    0 9 8 3750.42
    0 9 -8 3580.25
    0 -9 8 4297.36
    0 -9 8 3589.94
    0 -9 9 1578.54
    0 9 -9 1236.76
    0 9 9 1809.26
    0 -9 9 1028.62
    0 -9 9 943.287
    0 9 9 1643.72
    0 9 10 14348.8
    0 9 10 12777.2
    0 -9 10 14078
    0 9 -10 14201.5
    0 -9 10 13953.1
    0 -9 10 14485.4
    0 -9 11 22799
    0 -9 11 21600.3
    0 9 11 21228.1
    0 9 11 20960.6
    0 -9 11 21907
    0 9 -11 23827.5
    0 9 12 122.391
    0 -9 12 627.974
    0 9 12 402.616
    0 -9 12 125.39
    0 9 13 3551.76
    0 -9 13 4315.59
    0 9 13 2966.35
    0 9 13 4088.76
    0 -9 13 3108.8
    0 -9 14 7957.78
    0 9 14 7334.49
    0 9 14 6633.73
    0 9 14 5795.55
    0 -9 14 6830.71
    0 9 15 -156.28
    0 -9 15 703.134
    0 9 15 800.866
    0 9 15 90.0707
    0 -9 15 864.009
    0 -9 16 1326.96
    0 9 16 599.294
    0 9 16 1035.94
    0 -9 16 684.634
    0 9 16 1449.8
    0 9 17 2363.92
    0 -9 17 1766.07
    0 9 17 1455.05
    0 -9 17 1283.49
    0 -9 17 2155.79
    0 9 17 1636.91
    0 9 17 2152.91
    0 -9 18 1120.76
    0 9 18 186.104
    0 9 18 1018.15
    0 -9 18 493.834
    0 9 18 733.919
    0 9 18 1338.87
    0 -9 18 421.38
    0 9 19 459.884
    0 9 19 1199.61
    0 9 19 -85.9927
    0 -9 19 303.279
    0 -9 19 621.17
    0 -9 19 -135.347
    0 9 20 297.598
    0 9 20 1410.37
    0 9 20 1016.02
    0 -9 20 16.7683
    0 -9 20 -465.19
    0 -9 20 225.136
    0 9 21 6367.51
    0 -9 21 3697.03
    0 -9 21 4986.5
    0 -9 21 3705.99
    0 9 21 4032.9
    0 9 21 2645.53
    0 -9 22 1083.98
    0 9 22 221.139
    0 -9 22 286.055
    0 -9 22 -56.5652
    0 9 22 1238.43
    0 -9 23 -241.242
    0 -9 23 1016.99
    0 9 23 91.3088
    0 9 23 1007.79
    0 -9 23 102.484
    0 -9 24 61.6519
    0 -9 24 331.36
    0 9 24 -62.2151
    0 9 24 1041.64
    0 -9 25 218.884
    0 10 0 98012.2
    0 10 0 99129.4
    0 10 1 59078.4
    0 10 -1 63696.9
    0 10 -1 58345.3
    0 10 -2 821.604
    0 10 2 571.791
    0 10 3 154151
    0 10 -3 159956
    0 10 4 1062
    0 10 -4 671.586
    0 10 5 2558.29
    0 10 -5 2172.39
    0 -10 5 2346.84
    0 10 6 20581.8
    0 10 -6 24842.7
    0 10 6 22654.2
    0 -10 6 22292
    0 10 7 15017.8
    0 -10 7 14720
    0 -10 7 14349.2
    0 -10 7 14682.6
    0 10 7 13795.8
    0 10 -7 14176.5
    0 10 8 11373.9
    0 10 8 10927.5
    0 -10 8 12879.8
    0 -10 8 11257.5
    0 10 -8 12680.8
    0 -10 8 12806.6
    0 10 -9 608.054
    0 10 9 575.206
    0 10 9 832.502
    0 -10 9 1197.52
    0 -10 9 1070.11
    0 -10 9 921.063
    0 -10 10 17455.5
    0 10 10 18913.7
    0 10 -10 18555.1
    0 -10 10 18550.2
    0 -10 10 19088.7
    0 10 10 19393.1
    0 -10 11 3561.47
    0 10 11 2588.05
    0 -10 11 2430.7
    0 10 -11 2639.94
    0 -10 11 3546.1
    0 10 11 2834.31
    0 -10 12 8332.01
    0 10 12 9902.15
    0 10 12 9887.99
    0 -10 12 10381.8
    0 -10 12 10437.8
    0 10 13 449.364
    0 -10 13 89.1304
    0 10 13 450.651
    0 -10 13 617.614
    0 -10 14 11057.6
    0 10 14 11054.9
    0 10 14 9970.36
    0 -10 14 12486.4
    0 -10 15 5897.1
    0 -10 15 5804.33
    0 10 15 6408.11
    0 10 15 6185.57
    0 10 16 1204.78
    0 10 16 1807.49
    0 -10 16 1699.67
    0 -10 16 1677.25
    0 10 17 16022.8
    0 10 17 15461
    0 10 17 16222.6
    0 -10 17 17999.1
    0 -10 17 16902.3
    0 -10 18 417.995
    0 10 18 -147.016
    0 -10 18 -112.443
    0 -10 18 1452.57
    0 10 18 742.189
    0 10 18 510.203
    0 -10 19 167.741
    0 10 19 -64.627
    0 -10 19 687.441
    0 -10 19 341.936
    0 10 19 564.131
    0 -10 20 1696.37
    0 -10 20 2462.28
    0 -10 20 2339.18
    0 10 20 1586.94
    0 10 20 2045.46
    0 -10 21 6035.8
    0 -10 21 4689.2
    0 10 21 4011.89
    0 -10 21 4965.44
    0 10 21 4590.56
    0 -10 22 -241.334
    0 -10 22 599.932
    0 -10 22 -347.496
    0 10 23 154.034
    0 -10 23 -456.75
    0 -10 24 -1018.15
    0 11 0 1029.26
    0 11 -1 1889.38
    0 11 1 1573.51
    0 11 -1 2092.94
    0 11 -2 576.881
    0 11 2 1244.04
    0 11 3 10892.5
    0 11 -3 11432.7
    0 11 -4 50224.7
    0 11 4 50088.2
    0 -11 5 566.557
    0 11 5 589.162
    0 11 -5 154.353
    0 -11 6 8422.31
    0 11 -6 8288.69
    0 11 6 9958.31
    0 -11 7 1732.77
    0 11 7 1792.11
    0 11 7 1200.97
    0 11 -7 963.101
    0 11 8 549.173
    0 -11 8 420.232
    0 11 -8 435.211
    0 -11 8 468.669
    0 -11 8 715.041
    0 11 8 402.758
    0 11 9 16463.4
    0 -11 9 17304.6
    0 11 9 16338.4
    0 -11 9 18828.7
    0 -11 9 16911.5
    0 11 -9 19314.6
    0 -11 10 9496.35
    0 11 10 9380.63
    0 11 10 9382.9
    0 -11 10 10556.8
    0 -11 10 10461.3
    0 11 -10 10187.1
    0 -11 11 1890.34
    0 -11 11 2562.96
    0 -11 11 2505.48
    0 11 11 2545.29
    0 11 11 3099.82
    0 11 12 47039.4
    0 11 12 51853.9
    0 -11 12 53985.1
    0 -11 12 52484.1
    0 -11 12 48792.2
    0 -11 13 18815.6
    0 11 13 16881
    0 11 13 18676.4
    0 -11 13 18657.3
    0 11 14 10086.8
    0 -11 14 10934.6
    0 11 14 11867.1
    0 -11 14 10529
    0 -11 15 20128.1
    0 11 15 15678.6
    0 -11 15 17433.5
    0 11 15 16386.3
    0 11 16 17442.2
    0 11 16 16649.1
    0 -11 16 18190.2
    0 -11 16 17456.5
    0 11 16 16654.4
    0 11 17 5404.6
    0 11 17 4649.47
    0 -11 17 5358.04
    0 -11 17 5137.15
    0 11 17 5509.97
    0 -11 18 296.232
    0 11 18 -186.973
    0 11 18 -556.791
    0 -11 18 915.508
    0 -11 18 789.933
    0 11 18 78.0598
    0 11 19 3258.51
    0 -11 19 3817.66
    0 -11 19 5845.85
    0 11 19 4132.42
    0 -11 19 4019.09
    0 11 20 63.4281
    0 -11 20 586.086
    0 -11 20 619.482
    0 11 20 771.985
    0 -11 20 335.487
    0 -11 21 3399.38
    0 -11 21 5364.06
    0 -11 21 4564.85
    0 11 21 5005.12
    0 -11 22 10632.5
    0 -11 22 7646.73
    0 11 22 10179.5
    0 11 23 5102.9
    0 -11 23 3359.18
    0 -11 23 4412.81
    0 -11 24 782.879
    0 12 0 5082.16
    0 12 -1 291.689
    0 12 1 508.427
    0 12 -2 440.221
    0 12 -2 342.948
    0 12 2 295.325
    0 12 -3 21631.6
    0 12 3 21378
    0 12 -4 360.311
    0 12 4 217.247
    0 12 5 547.455
    0 12 -5 373.21
    0 12 -6 4418.83
    0 -12 6 3809.74
    0 12 6 4137.53
    0 12 -7 107.395
    0 -12 7 -39.7641
    0 12 7 91.3896
    0 12 8 435.908
    0 12 8 157.991
    0 -12 8 1174.48
    0 -12 8 377.239
    0 12 -8 766.954
    0 12 9 2935.36
    0 12 9 3219.87
    0 12 -9 3348.29
    0 -12 9 3436.17
    0 -12 9 3644.48
    0 -12 10 10730.2
    0 12 10 9061.58
    0 -12 10 9725.18
    0 12 10 8841
    0 -12 10 9620.72
    0 12 11 4695.07
    0 -12 11 6467.5
    0 -12 11 6809.18
    0 12 11 5233.59
    0 -12 11 5393.17
    0 12 12 1641.63
    0 12 12 1491.65
    0 -12 12 1070.69
    0 -12 12 1564.18
    0 -12 12 1078.93
    0 -12 13 3465.84
    0 12 13 3357.27
    0 -12 13 3376.94
    0 -12 13 3407.06
    0 12 13 2342.24
    0 12 14 976.05
    0 -12 14 1654.5
    0 12 14 1127.54
    0 -12 14 823.591
    0 12 15 4904.15
    0 12 15 4745.49
    0 -12 15 5891.87
    0 -12 15 5696.22
    0 12 16 2236.03
    0 -12 16 3235.53
    0 12 16 1973.76
    0 -12 16 3876.36
    0 12 16 2950.46
    0 -12 17 3691.4
    0 -12 17 2856.76
    0 12 17 2957.73
    0 12 17 3779.84
    0 12 17 2746.56
    0 12 18 11981.9
    0 12 18 12256.1
    0 -12 18 13736.4
    0 -12 18 12027.5
    0 12 18 12384.7
    0 -12 19 102.62
    0 12 19 217.003
    0 12 19 449.477
    0 -12 19 485.329
    0 12 20 502.567
    0 -12 20 732.472
    0 -12 20 901.905
    0 12 20 103.312
    0 12 21 1968.66
    0 -12 21 1329.37
    0 -12 21 2657.54
    0 12 22 4809.01
    0 -12 22 4404.76
    0 -12 22 3262.14
    0 12 23 1796.81
    0 -12 23 1227.96
    0 -12 23 191.746
    0 -12 24 -76.3876
    0 13 0 -13.5914
    0 13 0 -146.442
    0 13 -1 30610.3
    0 13 1 27227.7
    0 13 2 34277.7
    0 13 -2 36066.7
    0 13 3 271.246
    0 13 -3 212.17
    0 13 -4 729.165
    0 13 4 1823.96
    0 13 -5 20381.9
    0 13 5 19612.3
    0 -13 6 15208
    0 13 -6 14422.5
    0 13 6 14391.4
    0 13 -7 11813.9
    0 -13 7 10960.1
    0 13 7 11949.4
    0 13 8 4890.22
    0 13 -8 3581.74
    0 -13 8 5060.28
    0 -13 9 1361.03
    0 13 9 2635.91
    0 -13 9 2291.51
    0 13 9 1568.94
    0 13 10 821.913
    0 13 10 407.793
    0 -13 10 -176.559
    0 -13 10 662.951
    0 -13 11 11633.1
    0 13 11 10083.7
    0 -13 11 11960.2
    0 13 11 12447.5
    0 -13 12 297.454
    0 13 12 1102.33
    0 -13 12 1214.15
    0 13 12 1779.4
    0 -13 12 1113.9
    0 -13 13 3026.44
    0 13 13 4092.01
    0 -13 13 3258.54
    0 -13 13 4400.47
    0 13 13 3703.72
    0 -13 14 7599.08
    0 13 14 7107.65
    0 -13 14 8120.26
    0 13 14 6589.39
    0 13 15 18824.4
    0 13 15 18964.8
    0 -13 15 18676.7
    0 13 15 20497.8
    0 -13 15 21493.2
    0 13 16 1130.39
    0 13 16 756.736
    0 13 16 1551.21
    0 -13 16 2216.22
    0 -13 16 1042.11
    0 13 17 9302.08
    0 -13 17 9424.97
    0 13 17 9448.53
    0 13 17 9283.37
    0 13 18 1212.32
    0 13 18 1926.63
    0 -13 18 2278.19
    0 13 18 707.354
    0 13 19 5689.09
    0 -13 19 6678.51
    0 13 19 6906.44
    0 -13 20 7.51536
    0 -13 20 -541.979
    0 13 20 -409.256
    0 13 20 300.225
    0 13 21 2664.13
    0 -13 21 1576.32
    0 -13 21 983.474
    0 -13 22 -193.42
    0 13 22 412.669
    0 -13 22 29.4657
    0 -13 23 -820.859
    0 13 23 250.919
    0 -13 23 -675.434
    0 14 0 30006.4
    0 14 0 33279.2
    0 14 1 1715.89
    0 14 -1 2139.83
    0 14 2 3607.79
    0 14 -2 4116.72
    0 14 3 4474.66
    0 14 -3 5832.89
    0 14 -4 1822.51
    0 14 4 147.601
    0 14 5 1383.74
    0 14 6 15543
    0 -14 6 16644.1
    0 14 7 731.391
    0 -14 7 966.539
    0 14 8 4363.6
    0 -14 8 3102.71
    0 14 9 5808.33
    0 -14 9 7559.17
    0 -14 9 5009.41
    0 14 10 7327.33
    0 -14 10 6820.7
    0 -14 10 7291.61
    0 14 10 5637.13
    0 14 11 8846.04
    0 -14 11 9285.76
    0 14 11 9161.11
    0 -14 11 7885.52
    0 -14 12 7797.12
    0 14 12 7048.02
    0 14 12 6768.89
    0 -14 12 7265.39
    0 -14 13 483.561
    0 14 13 108.224
    0 -14 13 32.6471
    0 14 13 364.369
    0 14 14 19789.5
    0 -14 14 21555.9
    0 14 14 20283.2
    0 -14 14 19807.8
    0 14 15 7922.52
    0 14 15 11190.1
    0 -14 15 8902.24
    0 14 15 10423
    0 14 16 464.708
    0 -14 16 278.34
    0 14 16 266.901
    0 14 16 -59.6819
    0 14 17 -170.149
    0 -14 17 475.153
    0 14 17 375.311
    0 14 17 845.476
    0 14 18 5391.55
    0 -14 18 6421.71
    0 14 18 4496.47
    0 14 18 5308.11
    0 14 19 2968.01
    0 14 19 5264.94
    0 -14 19 4082.09
    0 14 20 -283.843
    0 -14 20 667.347
    0 -14 20 -105.528
    0 14 20 601.433
    0 -14 21 2352.71
    0 14 21 1530.34
    0 -14 21 917.695
    0 14 22 -52.3138
    0 -14 22 -104.17
    0 -14 22 378.307
    0 -14 23 1103.76
    0 -14 23 319.453
    0 15 0 315.128
    0 15 0 171.063
    0 15 1 209.12
    0 15 -1 154.927
    0 15 1 238.598
    0 15 -2 47688.9
    0 15 2 48443.9
    0 15 -3 11792.4
    0 15 3 10597.2
    0 15 4 13178.7
    0 15 -4 12893.8
    0 15 -5 10709.4
    0 15 5 9190.66
    0 15 6 -194.354
    0 -15 6 -39.8113
    0 15 -6 589.665
    0 -15 7 12192.3
    0 15 7 10791.4
    0 -15 8 8099.79
    0 15 8 8414.5
    0 -15 9 8089.88
    0 15 9 7468.73
    0 -15 9 7501.5
    0 -15 10 22862.7
    0 -15 10 21597.6
    0 15 10 22041.8
    0 -15 11 50273.1
    0 15 11 49417.4
    0 -15 11 51420.2
    0 -15 12 1409.58
    0 15 12 624.037
    0 -15 12 2136.74
    0 15 12 1555.09
    0 15 13 1085.69
    0 -15 13 874.453
    0 -15 13 700.8
    0 15 13 1060.84
    0 15 14 4317.59
    0 -15 14 3149.88
    0 15 14 2598.76
    0 -15 14 2404.73
    0 15 14 2249.82
    0 15 15 5501.7
    0 15 15 5926.59
    0 -15 15 6243.07
    0 15 15 8500.64
    0 -15 16 1830.44
    0 15 16 2249.07
    0 15 16 1465.17
    0 15 16 1663.6
    0 -15 17 290.966
    0 15 17 365.489
    0 15 17 104.33
    0 15 17 20.9759
    0 15 18 367.205
    0 -15 18 661.345
    0 15 18 -121.788
    0 15 18 279.364
    0 -15 19 -921.304
    0 15 19 -65.421
    0 15 19 -60.1016
    0 -15 20 117.808
    0 15 20 282.577
    0 15 20 897.226
    0 -15 21 986.857
    0 -15 21 364.237
    0 15 21 -23.2401
    0 -15 22 861.121
    0 -15 22 -197.413
    0 15 22 824.892
    0 -15 23 872.262
    0 16 0 3423.79
    0 16 1 6791.19
    0 16 -1 7184.94
    0 16 1 9387.83
    0 16 -2 3845.71
    0 16 2 2762.97
    0 16 2 2651.47
    0 16 -3 2450.64
    0 16 3 1032.2
    0 16 4 3100.47
    0 16 -4 3724.32
    0 16 -5 193.404
    0 16 5 320.464
    0 -16 6 4327.54
    0 16 6 3518.78
    0 16 -6 5320.94
    0 16 -7 28792.5
    0 -16 7 27490.1
    0 16 7 22842.8
    0 16 8 775.202
    0 16 -8 1476.31
    0 -16 9 2941.01
    0 16 -9 4140.95
    0 16 9 2522.13
    0 -16 9 2883.45
    0 -16 10 1133.96
    0 16 10 1086.21
    0 -16 10 1999.06
    0 -16 11 866.784
    0 16 11 230.926
    0 16 -11 937.93
    0 -16 11 476.547
    0 -16 12 3709.35
    0 16 12 2706.31
    0 -16 12 3497.08
    0 16 -12 4117.32
    0 -16 13 2014.94
    0 16 13 398.624
    0 16 13 863.255
    0 -16 13 905.484
    0 16 14 447.371
    0 -16 14 -115.81
    0 16 14 828.846
    0 -16 14 141.258
    0 16 14 138.758
    0 -16 15 2289.3
    0 -16 15 3557.31
    0 16 15 2735.85
    0 16 15 2617.15
    0 16 15 2540.38
    0 16 16 4444.24
    0 16 16 3404.76
    0 -16 16 4388.94
    0 16 16 4066.42
    0 16 17 641.941
    0 16 17 782.009
    0 16 17 788.122
    0 -16 17 -270.969
    0 -16 18 356.278
    0 16 18 735.64
    0 16 18 184.802
    0 16 18 132.923
    0 16 19 1022.18
    0 16 19 228.202
    0 -16 19 -113.328
    0 16 19 -98.3796
    0 -16 20 41.6719
    0 16 20 944.801
    0 -16 21 462.848
    0 -16 21 -247.885
    0 16 22 1474.36
    0 -16 22 628.588
    0 -16 22 795.965
    0 -16 23 489.859
    0 17 0 478.971
    0 17 -1 9751.58
    0 17 1 8355.62
    0 17 1 8130.92
    0 17 2 7722.84
    0 17 -2 8865.96
    0 17 2 8065.64
    0 17 3 2959.56
    0 17 3 2077.45
    0 17 -3 3929.64
    0 17 4 4079.51
    0 17 4 2062.73
    0 17 -4 4053.6
    0 17 -5 13901.6
    0 17 5 12400.8
    0 17 6 3967.42
    0 -17 6 2835.5
    0 17 7 5372.6
    0 -17 7 6073.53
    0 17 -7 6987.55
    0 17 -8 1068.28
    0 17 8 594.723
    0 -17 8 85.2076
    0 17 9 6183.83
    0 17 -9 7140.31
    0 -17 9 4744.91
    0 -17 10 2190.52
    0 -17 10 1952.68
    0 17 10 1790.78
    0 17 -10 2596.97
    0 17 11 1830.77
    0 17 -11 2068.37
    0 -17 11 1477.54
    0 17 11 1755.81
    0 -17 11 1406.36
    0 -17 12 978.437
    0 -17 12 86.4407
    0 17 -12 1200.26
    0 17 12 681.658
    0 17 12 921.86
    0 17 13 307.386
    0 -17 13 585.132
    0 17 13 248.457
    0 -17 13 308.174
    0 -17 14 1005.2
    0 17 14 1939.72
    0 17 14 1134.25
    0 -17 14 395.854
    0 17 15 492.446
    0 -17 15 350.306
    0 17 15 -57.79
    0 -17 15 169.272
    0 17 16 679.554
    0 -17 16 -8.33057
    0 17 16 362.755
    0 -17 17 521.988
    0 17 17 267.443
    0 17 17 785.931
    0 17 17 540.716
    0 17 18 1518.91
    0 17 18 1076.17
    0 17 18 1115.98
    0 -17 18 1960.92
    0 17 19 3941.39
    0 17 19 3407.77
    0 -17 19 3097.09
    0 17 19 4042.76
    0 -17 20 762.769
    0 17 20 229.369
    0 17 21 809.419
    0 -17 21 1840.51
    0 17 22 930.642
    0 -17 22 -266.022
    0 18 0 3095.71
    0 18 -1 7893.95
    0 18 1 7040.09
    0 18 2 1624.72
    0 18 -2 1247.49
    0 18 2 1102.78
    0 18 3 5721.35
    0 18 -3 6896.95
    0 18 3 6140.09
    0 18 4 5744.39
    0 18 4 5438.09
    0 18 -4 6550.1
    0 18 5 570.564
    0 18 5 -78.078
    0 18 -5 1107.01
    0 18 -6 4645.12
    0 18 6 4248.19
    0 18 6 4207.74
    0 18 7 5299.35
    0 18 -7 7277.75
    0 -18 7 6440.36
    0 18 7 5250.97
    0 18 -8 809.211
    0 -18 8 1231.68
    0 18 8 1406.19
    0 18 8 940.707
    0 18 9 645.405
    0 18 -9 738.351
    0 -18 9 139.814
    0 18 9 642.647
    0 18 10 8574.22
    0 -18 10 9892.2
    0 18 10 9123.4
    0 -18 10 10803.5
    0 18 -10 9345.88
    0 18 11 -108.813
    0 -18 11 935.786
    0 -18 11 333.06
    0 18 11 602.85
    0 18 -11 803.01
    0 18 12 1572.44
    0 -18 12 1374.43
    0 -18 12 2016.6
    0 18 -12 2916.73
    0 18 12 1752.33
    0 18 13 1062.23
    0 18 13 1341.15
    0 -18 13 1348.79
    0 -18 13 1131.23
    0 -18 14 261.564
    0 18 14 63.584
    0 18 14 231.519
    0 -18 14 195.893
    0 18 15 915.533
    0 18 15 151.179
    0 -18 15 72.5246
    0 -18 15 767.277
    0 -18 16 11964.9
    0 18 16 9575.57
    0 18 16 11023.5
    0 18 17 810.11
    0 18 17 294.166
    0 -18 17 -207.438
    0 -18 18 7123.45
    0 18 18 5595.3
    0 18 18 8344.54
    0 18 19 664.125
    0 18 19 1340.66
    0 18 20 9786.57
    0 -18 20 9884.68
    0 -18 21 -1008.29
    0 18 21 299.581
    0 -18 22 891.263
    0 19 0 1121.2
    0 19 -1 24512.3
    0 19 1 25827.9
    0 19 2 34618.9
    0 19 -2 37333.1
    0 19 -3 5659
    0 19 3 4476.25
    0 19 4 -73.9052
    0 19 4 419.001
    0 19 -4 597.985
    0 19 5 34.5471
    0 19 5 280.525
    0 19 -6 4882.13
    0 19 6 4208.48
    0 19 6 5541.13
    0 19 -7 2872.3
    0 19 7 2464.98
    0 19 7 2324.29
    0 -19 7 2380.29
    0 19 -8 1195.14
    0 19 8 1342.87
    0 19 8 798.773
    0 -19 8 1294.7
    0 19 9 6551.82
    0 19 -9 5147.74
    0 -19 9 4855.03
    0 19 9 7434.73
    0 19 -10 834.733
    0 19 10 89.9131
    0 -19 10 847.178
    0 -19 10 630.481
    0 19 10 98.958
    0 19 11 551.115
    0 19 -11 712.565
    0 19 11 978.607
    0 -19 11 1547.46
    0 -19 11 6.46157
    0 -19 12 699.265
    0 19 12 297.503
    0 -19 12 -187.367
    0 19 -12 600.555
    0 19 12 888.863
    0 -19 13 4169.55
    0 19 13 4697.19
    0 19 13 3081.36
    0 -19 13 3159.27
    0 19 14 7572.02
    0 -19 14 7319.29
    0 -19 14 6089.83
    0 19 14 6918.21
    0 -19 15 4591.37
    0 19 15 4253.54
    0 19 15 3677.92
    0 -19 15 4216.77
    0 -19 16 1719.49
    0 19 16 2556.52
    0 -19 16 2423.36
    0 19 16 1451.91
    0 19 17 1058.01
    0 19 17 608.338
    0 -19 18 628.667
    0 19 18 -185.427
    0 19 18 629.487
    0 19 19 379.742
    0 -19 19 670.625
    0 19 19 279.945
    0 19 20 -204.618
    0 -19 20 569.732
    0 19 21 160.405
    0 20 0 10984
    0 20 -1 -339.176
    0 20 1 -832.272
    0 20 -2 1510.47
    0 20 2 1322.37
    0 20 -3 2990.25
    0 20 3 1514.65
    0 20 4 14394.1
    0 20 -4 14425.3
    0 20 -5 6832.33
    0 20 5 6350.36
    0 20 6 7155.9
    0 20 -6 7360.75
    0 20 6 6704.76
    0 20 7 3891.47
    0 -20 7 3673.76
    0 20 7 3276.95
    0 20 -7 3065.72
    0 20 8 1476.3
    0 20 -8 1123.36
    0 20 8 710.613
    0 -20 8 1364.78
    0 20 9 -259.88
    0 20 9 -584.471
    0 20 -9 -109.728
    0 -20 9 -243.163
    0 20 10 4411.98
    0 -20 10 6951.35
    0 20 10 5155.07
    0 20 -10 5682.27
    0 -20 10 4668.46
    0 20 11 1219.99
    0 20 11 952.101
    0 -20 11 1709.32
    0 -20 11 202.357
    0 20 -11 861.499
    0 20 12 319.679
    0 20 12 143.055
    0 -20 12 -198.628
    0 -20 12 656.058
    0 -20 13 11200.2
    0 -20 13 11698
    0 20 13 10156
    0 20 13 9540.41
    0 -20 14 251.148
    0 -20 14 -13.2542
    0 20 14 387.224
    0 20 14 -342.861
    0 -20 15 1186.5
    0 -20 15 1078.33
    0 20 15 2083.33
    0 20 15 1901.37
    0 -20 16 -503.593
    0 20 16 902.791
    0 20 16 630.973
    0 -20 17 686.92
    0 20 17 2147.07
    0 20 17 1984.15
    0 20 18 406.358
    0 20 18 793.626
    0 -20 18 -367.134
    0 20 19 319.799
    0 -20 19 372.2
    0 20 19 497.362
    0 20 20 -127.294
    0 21 0 365.463
    0 21 -1 558.549
    0 21 1 66.8811
    0 21 2 845.058
    0 21 -2 857.889
    0 21 -3 873.289
    0 21 3 708.501
    0 21 4 3301.1
    0 21 -4 3638.97
    0 21 -5 2900.7
    0 21 5 1374.85
    0 21 -6 264.969
    0 21 6 414.67
    0 21 7 2186.51
    0 -21 7 807.971
    0 21 -7 1153.63
    0 21 8 1048.5
    0 21 -8 1820.07
    0 -21 8 760.108
    0 21 -9 1496.27
    0 21 9 1787.66
    0 -21 9 1224.04
    0 21 9 1265.93
    0 21 10 970.879
    0 -21 10 1711.18
    0 -21 10 3059.81
    0 21 10 889.958
    0 21 -10 1729.84
    0 21 -11 72.3476
    0 -21 11 -146.291
    0 21 11 10.8635
    0 21 11 24.4198
    0 -21 11 331.235
    0 21 12 4695.15
    0 21 12 8866.87
    0 -21 12 6964.11
    0 -21 12 8280.85
    0 21 13 288.096
    0 -21 13 918.263
    0 21 13 446.806
    0 -21 13 24.332
    0 21 14 3310.85
    0 -21 14 2606.5
    0 -21 14 2466.6
    0 21 14 3653.92
    0 21 15 1686.7
    0 21 15 1730.01
    0 -21 15 1135.37
    0 -21 16 1195.47
    0 21 16 990.366
    0 21 16 870.425
    0 21 17 668.381
    0 -21 17 506.574
    0 21 17 1275.47
    0 -21 18 1656.96
    0 21 18 1076.51
    0 21 18 1899.96
    0 21 19 6925.54
    0 -21 19 5813.28
    0 21 19 4985.55
    0 21 20 221.052
    0 22 0 1244.49
    0 22 1 -64.5874
    0 22 -1 339.632
    0 22 -2 -96.3609
    0 22 2 822.942
    0 22 3 519.864
    0 22 -3 706.756
    0 22 -4 1338.72
    0 22 4 949.841
    0 22 5 7516.88
    0 22 -5 6247.58
    0 22 6 9432.57
    0 22 -6 10581.5
    0 22 7 10566.6
    0 -22 7 9013.52
    0 22 -7 8286.16
    0 22 -8 9598.15
    0 -22 8 7187.14
    0 22 8 6828.22
    0 22 -9 4250.72
    0 22 9 4663.18
    0 -22 9 3297.17
    0 -22 10 2241.04
    0 22 -10 2668.13
    0 22 10 3516.44
    0 -22 10 3295.27
    0 22 -11 923.053
    0 -22 11 1486.06
    0 22 11 1007.16
    0 -22 11 1206.87
    0 -22 12 558.696
    0 22 12 434.57
    0 -22 12 1139.58
    0 22 13 3259.59
    0 -22 13 2107.77
    0 -22 13 2427.46
    0 -22 14 324.439
    0 22 14 808.675
    0 -22 15 785.511
    0 22 15 987.151
    0 22 16 180.213
    0 -22 16 108.729
    0 22 16 -19.3538
    0 22 17 785.024
    0 22 17 -173.684
    0 -22 17 -653.076
    0 22 18 4460.51
    0 22 18 3465.18
    0 -22 18 3613.26
    0 22 19 -735.584
    0 22 19 558.118
    0 22 20 52.4359
    0 23 0 180.694
    0 23 1 739.436
    0 23 -1 1081.07
    0 23 2 4599.95
    0 23 -2 5789.77
    0 23 3 16319.6
    0 23 -3 13743.7
    0 23 4 1948.74
    0 23 -4 3361.28
    0 23 -5 2357.71
    0 23 5 1825.86
    0 23 6 2652.95
    0 23 -6 2652.26
    0 -23 6 2764.34
    0 -23 7 -9.7218
    0 23 -7 -290.081
    0 -23 8 1171.84
    0 23 -8 966.648
    0 -23 9 693.831
    0 23 -9 1617.26
    0 23 9 1525.81
    0 -23 10 281.247
    0 23 -10 74.1144
    0 23 10 521.821
    0 -23 10 1578.22
    0 -23 11 10568.9
    0 23 -11 12374.5
    0 23 11 12048.9
    0 -23 11 12855.2
    0 23 12 186.47
    0 -23 12 843.707
    0 -23 12 1948.22
    0 -23 13 2080.98
    0 23 13 2618.17
    0 -23 13 1840.73
    0 -23 14 4977.73
    0 23 14 6546.57
    0 -23 15 498.21
    0 23 15 -346.935
    0 -23 16 -298.611
    0 23 16 -186.677
    0 23 17 527.971
    0 -23 17 1192.22
    0 23 18 2520.42
    0 24 0 1864.2
    0 24 1 1980.7
    0 24 -1 916.9
    0 24 2 1249.45
    0 24 -2 150.521
    0 24 -3 -254.425
    0 24 3 436.099
    0 24 4 1878.23
    0 24 -4 1009.5
    0 24 -5 188.573
    0 24 5 261.557
    0 -24 6 1989.44
    0 24 -6 1742.74
    0 24 6 2546.11
    0 24 -7 -139.462
    0 24 7 101.637
    0 -24 7 918.341
    0 24 8 427.805
    0 -24 8 974.767
    0 24 -8 718.262
    0 24 9 -319.248
    0 24 -9 -160.745
    0 -24 9 522.639
    0 -24 10 205.837
    0 24 -10 -618.603
    0 24 10 -180.066
    0 -24 10 -108.725
    0 -24 11 1723.38
    0 -24 11 502.098
    0 24 11 309.508
    0 24 12 1555.11
    0 -24 12 1506.9
    0 -24 12 1793.7
    0 -24 13 -572.213
    0 24 13 184.185
    0 24 14 1790.37
    0 -24 14 2358.7
    0 -24 15 1840.44
    0 24 15 2659.97
    0 24 16 1698.8
    0 -24 16 238.944
    0 24 17 2926.78
    0 25 0 -332.242
    0 25 -1 17563.9
    0 25 1 15688.3
    0 25 -2 5.74019
    0 25 2 -975.54
    0 25 3 229.742
    0 25 -3 71.499
    0 25 4 -66.3128
    0 25 -4 326.269
    0 25 -5 4895.09
    0 25 5 6754.49
    0 -25 6 103.42
    0 25 -6 -348.947
    0 25 6 -262.91
    0 25 -7 -194.759
    0 -25 7 -325.595
    0 25 7 112.038
    0 25 8 989.713
    0 -25 8 114.307
    0 25 -8 783.988
    0 25 -9 1403.33
    0 -25 9 1361.3
    0 25 9 985.798
    0 25 -10 1502.42
    0 -25 10 1743.55
    0 -25 10 -40.2881
    0 25 10 2473.77
    0 -25 11 1530.54
    0 -25 11 1608.77
    0 25 11 1117.42
    0 25 12 2354.49
    0 -25 12 4972.53
    0 25 13 517.373
    0 -25 13 473.324
    0 -25 14 554.242
    0 25 14 1046.86
    0 25 15 -1114.07
    0 -25 15 265.939
    0 26 0 2772.15
    0 26 1 5532.09
    0 26 -1 3307.7
    0 26 2 343.669
    0 26 -2 1418.77
    0 26 -3 1980.32
    0 26 3 1274.65
    0 26 -4 1980.53
    0 26 4 2863.62
    0 26 -5 5279.39
    0 26 5 7933.76
    0 -26 6 3520.09
    0 26 -6 2905.39
    0 26 6 3454.66
    0 26 -7 687.995
    0 26 7 655.285
    0 -26 7 322.144
    0 26 8 787.288
    0 26 -8 -617.022
    0 -26 8 637.938
    0 -26 9 31.2405
    0 26 -9 222.201
    0 -26 10 3460.8
    0 26 -10 1791.58
    0 -26 10 4016.26
    0 -26 11 1123.06
    0 26 11 669.081
    0 -26 12 682.738
    0 26 12 584.914
    0 26 13 143.415
    0 -26 13 314.079
    0 26 14 3954.99
    0 27 0 -704.825
    0 27 1 2790.21
    0 27 -1 2835.08
    0 27 -2 1541.68
    0 27 2 609.647
    0 27 3 -215.689
    0 27 -3 491.478
    0 27 -4 -141.922
    0 27 4 1510.45
    0 27 -5 -126.838
    0 27 5 -361.199
    0 27 6 369.168
    0 27 -6 -321.584
    0 -27 6 811.436
    0 27 7 2604.84
    0 27 -7 4778.35
    0 -27 7 3461.46
    0 27 8 2614.8
    0 27 -8 1526.15
    0 -27 8 1114.68
    0 27 -9 668.609
    0 -27 9 930.471
    0 27 9 1145.61
    0 -27 10 1656.18
    0 27 10 751.235
    0 -27 11 1159.7
    0 27 11 3.07481
    0 -27 12 2999.16
    0 27 12 1738.25
    0 28 0 2629.52
    0 28 -1 -55.1647
    0 28 1 552.841
    0 28 2 6806.61
    0 28 -2 6694.35
    0 28 -3 5051.52
    0 28 3 5510.8
    0 28 -4 385.19
    0 28 4 430.077
    0 28 5 1615.57
    0 28 -5 1334.75
    0 -28 6 803.424
    0 28 -6 626.719
    0 28 6 1479.63
    0 -28 7 -269.091
    0 28 -7 -582.215
    0 28 7 -167.653
    0 -28 8 -551.799
    0 28 8 48.5478
    0 28 -8 368.842
    0 -28 9 310.521
    0 28 9 1255.36
    0 -28 10 2274.21
    0 28 10 390.359
    0 29 0 399.443
    0 29 1 2600.03
    0 29 -1 2101.22
    0 29 2 1312.23
    0 29 -2 59.5451
    0 29 -3 5124.87
    0 29 3 2051.22
    0 29 4 785.718
    0 29 -4 -1148.62
    0 29 5 2119.59
    0 29 -5 1181.67
    0 -29 5 794.12
    0 29 -6 829.357
    0 -29 6 -90.9318
    0 29 7 1248.03
    0 -29 7 1481.76
    0 29 -7 1610.6
    0 -29 8 588.572
    0 29 8 363.976
    0 29 -8 -1233.28
    0 30 0 1090.23
    0 30 -1 -416.359
    0 30 1 1535.66
    0 30 2 1241.88
    0 30 -2 720.466
    0 30 -3 363.553
    0 30 3 1294.17
    0 30 -4 -94.8661
    0 30 4 1783.67
    0 30 5 -154.306
    0 -30 5 1027.35
    0 30 -5 345.403
    0 -30 6 310.835
    0 30 -6 97.3072
    0 -30 7 8139.72
    0 30 -7 8363.03
    0 30 -8 98.7949
    0 31 0 -190.062
    0 31 -1 593.081
    0 31 1 20.7407
    0 31 2 1363.81
    0 31 -2 300.779
    0 31 -3 -157.155
    0 31 -4 -1140.88
    0 -31 5 6.43864
    0 31 -5 -1359
    0 31 -6 -594.358
    0 -31 6 -142.052
    0 31 -7 218.49
    0 -32 4 -330.736
    -1 0 26 6071.28
    -1 0 25 329.883
    -1 0 25 919.673
    -1 0 24 2047.01
    -1 0 24 475.585
    -1 0 23 842.888
    -1 0 23 536.802
    -1 0 22 1163.25
    -1 0 22 1021.26
    -1 0 21 -96.4488
    -1 0 21 -82.9198
    -1 0 21 593.479
    -1 0 20 9624.96
    -1 0 20 9421.96
    -1 0 20 10536.8
    -1 0 19 -431.962
    -1 0 19 -539.386
    -1 0 19 542.664
    -1 0 18 533.658
    -1 0 18 975.578
    -1 0 18 -221.492
    -1 0 17 78.4406
    -1 0 17 -81.2254
    -1 0 17 419.979
    -1 0 16 4683.59
    -1 0 16 4408.19
    -1 0 16 4236.14
    -1 0 15 101.758
    -1 0 15 561.715
    -1 0 15 635.899
    -1 0 14 325.452
    -1 0 14 716.095
    1 0 -14 659.138
    -1 0 14 626.056
    1 0 -13 38.7241
    -1 0 13 75.4081
    -1 0 13 214.899
    -1 0 13 0.99053
    -1 0 13 256.666
    -1 0 12 7600.58
    -1 0 12 7606.27
    1 0 -12 7508.46
    -1 0 12 8216.84
    -1 0 12 8495.72
    -1 0 11 48.968
    -1 0 11 228.578
    1 0 -11 79.6693
    -1 0 11 -8.18286
    -1 0 11 53.3972
    -1 0 10 9269.87
    1 0 -10 8224.71
    -1 0 10 8834.65
    -1 0 10 8050.78
    -1 0 10 8564.09
    1 0 -9 -94.0631
    -1 0 9 153.973
    -1 0 9 427.329
    -1 0 9 385.019
    -1 0 9 1.05172
    -1 0 8 139957
    -1 0 8 139112
    1 0 -8 145473
    -1 0 8 145095
    -1 0 8 139799
    -1 0 7 348.521
    1 0 -7 -47.7906
    -1 0 7 -7.27193
    -1 0 7 243.327
    -1 0 7 25.9878
    1 0 -6 464.951
    -1 0 6 489.592
    -1 0 6 452.97
    -1 0 6 371.52
    -1 0 6 351.181
    1 0 -5 84.7528
    -1 0 5 221.596
    -1 0 5 355.284
    -1 0 5 191.302
    -1 0 5 -42.8374
    1 0 -4 188637
    -1 0 4 199019
    -1 0 4 202687
    -1 0 4 198132
    -1 0 3 136.522
    -1 0 3 95.9374
    1 0 -3 107.545
    -1 0 3 170.468
    -1 0 3 135.507
    1 0 -3 67.2557
    1 0 -3 35.3724
    -1 0 -2 19646.7
    -1 0 -2 19962.6
    1 0 2 18552.9
    1 0 3 445.184
    -1 0 -3 895.795
    -1 0 -3 596.007
    1 0 3 363.792
    1 0 4 94767.5
    -1 0 -4 96670.2
    1 0 4 94116.3
    -1 0 -5 34.3457
    1 0 5 118.084
    1 0 5 117.081
    1 0 5 98.0866
    1 0 6 5343.06
    -1 0 -6 5896.84
    1 0 6 6626.41
    1 0 6 6027.74
    1 0 7 70.3877
    1 0 7 3.17157
    -1 0 -7 -72.0367
    1 0 7 229.854
    1 0 8 73792
    1 0 8 72172.7
    -1 0 -8 73895.6
    1 0 8 75792.3
    1 0 9 -34.2503
    1 0 9 50.2561
    1 0 9 113.439
    -1 0 -9 -13.2823
    1 0 10 126440
    1 0 10 132320
    -1 0 -10 124300
    1 0 10 129960
    1 0 11 717.814
    1 0 11 406.483
    1 0 11 108.302
    1 0 12 15101.7
    1 0 12 14846.1
    1 0 12 14755.3
    1 0 13 338.354
    1 0 13 553.308
    1 0 14 51349.1
    1 0 14 51352
    1 0 15 -472.86
    1 0 15 414.555
    1 0 16 4134.63
    1 0 16 5819.98
    1 0 17 353.679
    1 0 17 108.255
    1 0 18 -210.132
    1 0 18 383.915
    1 0 19 591.418
    1 0 19 345.32
    1 0 19 217.162
    1 0 20 1131.52
    1 0 20 1689.07
    1 0 20 28.9469
    1 0 21 422.518
    1 0 21 639.455
    1 0 21 -119.455
    1 0 22 88.7342
    1 0 22 454.394
    1 0 22 -110.384
    1 0 23 262.631
    1 0 23 153.53
    1 0 23 -112.798
    1 0 24 222.019
    1 0 24 -535.177
    1 0 25 536.322
    1 0 25 18.8624
    1 0 26 620.002
    -1 -1 26 -447.225
    -1 1 26 618.554
    -1 -1 25 67.4001
    -1 1 25 -76.3148
    -1 -1 25 936.385
    -1 1 25 198.313
    -1 1 24 921.465
    -1 -1 24 1519.98
    -1 1 24 1381.92
    -1 -1 24 1987.72
    -1 -1 23 1886.87
    -1 -1 23 980.633
    -1 1 23 2012.52
    -1 1 23 1349.35
    -1 -1 22 12233.2
    -1 1 22 12009.5
    -1 -1 22 13448.8
    -1 1 22 13734.4
    -1 -1 21 7029.49
    -1 -1 21 6485.18
    -1 1 21 8164.68
    -1 -1 21 6654.03
    -1 1 21 5936.2
    -1 1 21 8248.02
    -1 -1 20 186.345
    -1 1 20 -286.306
    -1 1 20 -359.413
    -1 -1 20 -167.388
    -1 -1 20 820.661
    -1 1 20 235.904
    -1 -1 19 -12.8224
    -1 -1 19 1403.02
    -1 1 19 653.6
    -1 1 19 447.759
    -1 1 19 209.982
    -1 -1 19 236.334
    -1 -1 18 973.755
    -1 -1 18 409.761
    -1 1 18 -4.25071
    -1 -1 18 272.045
    -1 1 18 378.614
    -1 1 18 748.458
    -1 1 17 6307.9
    -1 1 17 4300.22
    -1 -1 17 5987.31
    -1 -1 17 4844.64
    -1 1 17 4558.63
    -1 -1 17 5207.44
    -1 -1 16 534.338
    -1 -1 16 136.228
    -1 -1 16 873.443
    -1 1 16 216.141
    -1 1 16 482.994
    -1 1 16 277.942
    -1 1 16 701.497
    -1 1 15 8199.58
    -1 1 15 8464.31
    -1 1 15 7610.29
    -1 -1 15 11305
    -1 -1 15 10117.6
    -1 1 15 7931.53
    -1 -1 15 7114.44
    -1 -1 14 55475.6
    1 1 -14 51376.1
    -1 -1 14 55883.1
    -1 1 14 53817.8
    -1 1 14 58690.7
    -1 -1 14 53113
    1 -1 -14 51814.6
    -1 1 14 50085
    -1 1 14 54673.6
    -1 -1 13 5826.35
    1 -1 -13 7405.71
    -1 1 13 6641.81
    -1 1 13 4928.15
    -1 -1 13 8385.75
    -1 1 13 7951.79
    -1 -1 13 7824.6
    -1 1 13 7794.76
    1 1 -13 6587.59
    -1 -1 12 324.018
    1 -1 -12 362.597
    -1 1 12 1164.61
    1 1 -12 427.552
    -1 1 12 442.337
    -1 -1 12 564.28
    -1 -1 12 718.723
    -1 1 12 258.155
    -1 1 12 594.044
    -1 -1 11 236.936
    -1 1 11 77.1514
    -1 -1 11 -328.073
    1 -1 -11 295.565
    -1 -1 11 314.994
    -1 1 11 202.576
    -1 1 11 29.299
    -1 1 11 153.542
    1 1 -11 209.599
    -1 1 10 256.668
    -1 1 10 303.779
    -1 1 10 429.527
    1 -1 -10 309.798
    -1 1 10 192.075
    -1 -1 10 681.185
    -1 -1 10 811.904
    1 1 -10 239.613
    -1 -1 10 233.883
    -1 -1 9 1055.78
    -1 1 9 999.98
    1 1 -9 1146.67
    -1 1 9 793.396
    -1 1 9 1249.16
    -1 -1 9 1055.03
    -1 -1 9 1382.1
    -1 -1 9 2236.87
    -1 1 8 65.0886
    -1 -1 8 123.374
    -1 1 8 395.004
    -1 -1 8 436.852
    -1 -1 8 101.837
    -1 1 8 207.53
    1 1 -8 89.5374
    -1 -1 8 514.266
    -1 -1 7 9751.1
    -1 1 7 8999.06
    -1 -1 7 8973.06
    -1 1 7 9899.51
    -1 -1 7 10112.7
    -1 -1 7 9648.39
    1 1 -7 9512.84
    -1 1 7 10027.2
    -1 1 6 125.298
    -1 -1 6 413.977
    1 1 -6 52.9295
    -1 -1 6 282.13
    1 -1 -6 -194.8
    1 1 -6 407.671
    -1 1 6 216.342
    -1 1 6 421.21
    -1 1 6 -86.6214
    -1 -1 6 240.739
    -1 1 5 6567.36
    1 1 -5 5780.82
    1 -1 -5 5935.44
    -1 1 5 6087.55
    -1 1 5 5122.41
    -1 -1 5 5997.6
    1 -1 -5 5818.79
    -1 1 5 5417.45
    1 1 -5 5641.13
    -1 -1 5 5535.11
    -1 -1 5 6017.49
    -1 -1 4 548.852
    -1 1 4 316.717
    1 -1 -4 340.598
    -1 1 4 129.161
    -1 1 4 371.841
    -1 1 4 287.015
    1 -1 -4 141.738
    1 1 -4 376.49
    -1 -1 4 59.5224
    1 1 -4 55.7383
    -1 -1 4 -19.6936
    -1 -1 3 1314.81
    -1 1 3 1050.33
    -1 1 3 1154.25
    1 -1 -3 933.913
    -1 -1 3 854.373
    1 -1 -3 1056.29
    1 1 -3 1082.33
    1 -1 -3 1343.85
    -1 -1 3 1049.91
    1 1 -3 701.308
    1 1 -3 927.718
    1 -1 -3 1092.42
    -1 1 3 762.137
    1 1 -3 805.387
    -1 1 3 995.55
    -1 -1 -2 24416.6
    1 -1 2 24199.1
    -1 1 -2 24674.2
    1 1 2 23277.7
    -1 -1 -2 24867.7
    -1 -1 -2 21922.8
    -1 1 -2 26120.9
    1 1 2 23707.1
    1 -1 2 24578.8
    1 1 2 24843.4
    1 1 3 146713
    1 -1 3 146501
    1 1 3 149947
    -1 -1 -3 150096
    1 1 3 149384
    -1 1 -3 154287
    -1 1 -3 156086
    -1 -1 -3 151347
    1 -1 4 12152.5
    -1 -1 -4 12214.2
    -1 -1 -4 12398.9
    1 1 4 13007.6
    1 1 4 12917.3
    1 1 4 13047.6
    1 -1 4 13086.9
    1 1 5 -9.05091
    1 1 5 174.154
    -1 -1 -5 368.029
    1 1 5 11.7707
    1 -1 5 31.6606
    1 -1 5 2.82252
    1 1 6 3289.27
    1 -1 6 3015.03
    1 1 6 3018.1
    1 -1 6 2801.92
    -1 -1 -6 2868.56
    -1 1 -6 3463.73
    1 -1 6 3136.21
    1 1 6 3028.28
    1 -1 7 16398.8
    1 1 7 15489.9
    1 1 7 16617.2
    1 -1 7 17971.6
    -1 1 -7 18430.8
    -1 -1 -7 16782.3
    1 1 7 19014.4
    1 -1 7 17285.7
    1 1 8 3371.01
    1 1 8 3425.07
    1 -1 8 3937.19
    -1 -1 -8 3621.15
    -1 1 -8 4102.47
    1 1 8 4372.95
    1 -1 8 4079.45
    -1 1 -9 41503.7
    1 -1 9 39529.1
    1 -1 9 44496.5
    1 1 9 40510.7
    1 1 9 39196.8
    1 1 9 43422.7
    1 -1 10 24611.7
    1 1 10 24629.8
    1 -1 10 24138.3
    -1 1 -10 25095.2
    1 1 10 26374.8
    1 1 10 25673.1
    1 1 11 1315.27
    1 -1 11 936.526
    1 -1 11 1479.93
    1 1 11 1584.85
    1 1 11 1344.03
    -1 1 -11 1210.95
    1 1 12 11833.9
    1 1 12 10939.5
    -1 1 -12 10749.8
    1 -1 12 12331.4
    1 -1 12 9466.34
    1 1 12 11602.8
    1 -1 13 9004.59
    1 -1 13 8982.89
    1 1 13 8608.23
    1 1 13 9368.73
    1 1 13 8854.25
    1 1 14 19411.2
    1 -1 14 17722.3
    1 1 14 15573.5
    1 1 14 17254.5
    1 -1 14 16703.6
    1 -1 15 1292.45
    1 1 15 1118.92
    1 1 15 1244.35
    1 -1 15 1309.81
    1 1 15 1002.23
    1 -1 16 8468.84
    1 1 16 8919.91
    1 -1 16 8759.12
    1 1 16 9339.17
    1 -1 17 2243.75
    1 -1 17 2259.81
    1 1 17 2902.19
    1 1 17 2364.06
    1 1 18 1165.16
    1 -1 18 961.257
    1 1 18 338.049
    1 -1 18 1002.58
    1 -1 18 556.212
    1 1 19 14964.5
    1 1 19 14599.4
    1 1 19 14288.8
    1 -1 19 15240.5
    1 -1 19 15125.2
    1 -1 19 17493.4
    1 -1 20 7314.26
    1 1 20 7453.23
    1 -1 20 7946.44
    1 1 20 7024.85
    1 1 20 9542.05
    1 -1 20 8634.32
    1 -1 21 1458.92
    1 1 21 3115.22
    1 1 21 1567.64
    1 -1 21 1530.04
    1 -1 21 1949.64
    1 1 21 2455.49
    1 -1 22 -87.6163
    1 -1 22 381.014
    1 1 22 -116.32
    1 1 22 -50.1903
    1 -1 22 25.1062
    1 1 22 257.14
    1 1 23 3652.86
    1 -1 23 3529.41
    1 1 23 2870.67
    1 -1 23 3011.23
    1 -1 23 3382.45
    1 1 23 3057.52
    1 -1 24 -172.481
    1 1 24 -25.9082
    1 -1 24 707.228
    1 1 24 554.074
    1 1 25 272.897
    1 1 25 -128.846
    1 -1 25 -373.014
    1 -1 25 -292.091
    1 1 26 -680.537
    1 -1 26 -348.52
    -1 2 26 -451.679
    -1 -2 26 365.77
    -1 -2 25 988.405
    -1 -2 25 765.235
    -1 2 25 1402.37
    -1 -2 24 2022.19
    -1 2 24 3476.55
    -1 -2 24 2623.81
    -1 2 23 1365.4
    -1 -2 23 942.416
    -1 -2 23 1868.95
    -1 2 23 1819.91
    -1 2 22 5305.54
    -1 -2 22 2626.73
    -1 -2 22 5098.8
    -1 2 22 3171.79
    -1 2 21 5326.7
    -1 2 21 5085.84
    -1 -2 21 5613.75
    -1 2 21 3332.69
    -1 -2 21 3637.38
    -1 -2 21 5823.23
    -1 -2 20 12976.1
    -1 2 20 11663.9
    -1 -2 20 13231.2
    -1 -2 20 13221.7
    -1 2 20 12773.9
    -1 2 20 12576.6
    -1 2 19 975.725
    -1 -2 19 903.471
    -1 -2 19 -160.482
    -1 2 19 1069.08
    -1 2 19 1171.21
    -1 -2 19 1611.16
    -1 2 18 368.76
    -1 2 18 611.576
    -1 2 18 -67.9089
    -1 -2 18 505.455
    -1 -2 18 174
    -1 -2 18 210.532
    -1 -2 17 12089.9
    -1 -2 17 14527.6
    -1 2 17 13007.6
    -1 -2 17 14212.4
    -1 2 17 13032.8
    -1 2 17 13878.3
    -1 2 17 14269.1
    -1 2 16 16075
    -1 2 16 15840.5
    -1 2 16 16150
    -1 2 16 15258.9
    -1 -2 16 16724.3
    -1 -2 16 14614
    -1 -2 16 16095.6
    -1 2 15 17139.7
    -1 -2 15 18281.5
    -1 2 15 17187.9
    -1 -2 15 16750.1
    1 -2 -15 15665.1
    -1 -2 15 17759.3
    -1 2 15 15627.6
    -1 2 15 17718.5
    -1 -2 14 671.81
    -1 2 14 1092.97
    -1 2 14 1759.6
    -1 -2 14 848.634
    -1 2 14 1167.38
    -1 2 14 1472.1
    -1 -2 14 1663.98
    1 -2 -14 1481.75
    1 2 -14 1086.93
    1 -2 -13 2982.97
    1 2 -13 2933.01
    -1 2 13 2097.19
    -1 2 13 2889.16
    -1 2 13 2678.21
    -1 2 13 2638.99
    -1 -2 13 2875.21
    -1 -2 13 2609.04
    -1 -2 13 2161.61
    -1 2 12 5144.56
    -1 -2 12 4558.41
    -1 2 12 4387.12
    -1 2 12 4855.47
    1 2 -12 4909.46
    -1 2 12 4943.79
    -1 -2 12 3499.36
    -1 -2 12 4782.52
    -1 2 11 1660.34
    -1 -2 11 1550.78
    -1 -2 11 1328.57
    -1 2 11 2013.71
    1 2 -11 1752.59
    -1 -2 11 1006.79
    -1 2 11 2047.23
    -1 2 11 1445.14
    -1 -2 10 25787.3
    1 2 -10 24829.8
    -1 2 10 23313.1
    -1 2 10 23501.6
    -1 2 10 23940.4
    -1 -2 10 24851.8
    -1 -2 10 24405.7
    -1 2 9 33658.8
    -1 2 9 31584
    -1 2 9 31827.5
    -1 -2 9 30765.5
    -1 -2 9 30589.1
    1 2 -9 33637.8
    -1 -2 9 31385.1
    -1 -2 8 85514.8
    -1 -2 8 93947.8
    -1 2 8 89682.2
    -1 2 8 86786
    1 2 -8 91443.5
    -1 2 8 90458.2
    1 2 -7 104.427
    -1 2 7 689.086
    -1 -2 7 164.483
    -1 -2 7 358.415
    -1 2 7 410.37
    -1 2 7 -23.5709
    -1 2 6 11452
    1 2 -6 12334.4
    1 2 -6 11958.7
    -1 2 6 11996.5
    -1 -2 6 13027.7
    -1 -2 6 12060.8
    -1 2 6 12589.2
    -1 -2 6 12085.8
    -1 2 5 28944
    -1 2 5 30323.3
    1 2 -5 30316.6
    -1 -2 5 29584.9
    -1 -2 5 30807.6
    -1 2 5 32935.5
    1 -2 -5 31039.9
    1 2 -5 30552.2
    -1 -2 5 32032.3
    1 2 -5 30475.1
    -1 2 5 31987
    -1 -2 4 20748.3
    1 2 -4 21522.1
    1 -2 -4 20807.4
    1 2 -4 20450
    -1 2 4 20122.4
    1 -2 -4 19943.3
    1 2 -4 19991.3
    -1 2 4 21189.6
    -1 2 4 19467.4
    -1 -2 4 22123.7
    -1 2 4 21108.6
    -1 -2 4 19841.4
    1 -2 -3 228.817
    -1 -2 3 262.236
    1 2 -3 171.445
    -1 -2 3 252.995
    -1 2 3 221.619
    -1 -2 3 290.191
    1 -2 -3 220.196
    -1 2 3 257.389
    -1 2 3 117.528
    -1 -2 3 125.704
    1 2 -3 213.845
    1 2 -3 286.224
    1 -2 -3 257.674
    -1 2 3 148.687
    1 2 -3 188.994
    1 -2 -2 26836.6
    1 2 -2 25617.3
    -1 2 2 27433.9
    -1 2 2 27153.2
    1 -2 -2 27054.9
    -1 2 2 28395.3
    1 -2 -2 28305.2
    -1 2 2 28248
    1 -2 -2 26457
    -1 -2 2 27355.5
    -1 -2 2 28350.7
    -1 2 -2 10955.1
    -1 -2 -2 9420.79
    1 2 2 10162
    -1 -2 -2 11075
    -1 -2 -2 10355.6
    1 2 2 9962.37
    1 -2 2 11158.8
    1 2 2 11283.5
    1 2 3 6087.66
    1 -2 3 7004.81
    1 2 3 6500.73
    -1 -2 -3 5856.81
    1 2 3 6602.79
    1 -2 3 6341.56
    1 2 3 6329.65
    -1 -2 -3 6732.97
    -1 -2 -4 14124.2
    1 2 4 14622.3
    1 2 4 14517
    1 -2 4 14224.3
    1 2 4 14009.4
    1 2 4 14251.4
    1 -2 4 15489.3
    -1 -2 -5 75752.2
    1 2 5 75143.7
    1 -2 5 77408
    1 2 5 73798.8
    1 2 5 78080.2
    -1 -2 -5 74036
    1 2 6 69105.2
    -1 -2 -6 69381.7
    1 2 6 70610.8
    1 2 6 69553.8
    1 -2 6 69267.4
    -1 -2 -6 69207.9
    1 2 7 15534.4
    1 -2 7 15962.8
    -1 -2 -7 15342.1
    1 2 7 14859.4
    1 2 7 16205.4
    1 -2 7 15251.7
    -1 2 -7 16553.5
    1 2 8 4397.39
    1 2 8 4458.24
    -1 -2 -8 4554.89
    1 2 8 5222.9
    1 -2 8 4272.67
    -1 2 -8 4945.74
    1 -2 8 4661.7
    -1 -2 -9 725.285
    1 -2 9 771.641
    1 2 9 1053.78
    1 2 9 1077.67
    1 2 9 1028.5
    -1 2 -9 739.451
    1 -2 9 723.356
    1 2 10 75679.3
    -1 -2 -10 66028
    1 2 10 72318
    1 2 10 74879.4
    1 -2 10 72673.2
    -1 2 -10 73823.4
    1 -2 10 71912.5
    1 -2 11 10694.7
    -1 2 -11 10967
    1 2 11 12193.8
    1 -2 11 13551
    1 2 11 11050.9
    1 2 11 11857.9
    1 2 12 -253.617
    -1 2 -12 11.6181
    1 -2 12 134.263
    1 -2 12 67.4813
    1 2 12 109.303
    1 2 12 -9.09549
    1 2 13 759.871
    1 -2 13 796.181
    1 -2 13 195.493
    1 2 13 855.839
    1 2 13 855.697
    1 -2 14 14041.4
    1 2 14 14145.4
    1 2 14 14761.7
    1 2 14 15260.2
    1 -2 14 14009.2
    1 -2 15 1768.8
    1 2 15 1850.28
    1 -2 15 2014.8
    1 2 15 2148.17
    1 2 15 1766.26
    1 2 16 11333.1
    1 2 16 12290.3
    1 -2 16 12692.4
    1 -2 16 10346.8
    1 -2 17 2751.64
    1 2 17 2402.35
    1 2 17 2567.56
    1 -2 17 2519.45
    1 -2 18 2119.16
    1 -2 18 1681.5
    1 2 18 1636.52
    1 -2 18 2406.97
    1 2 18 1709.66
    1 -2 19 3309.48
    1 2 19 3362.36
    1 -2 19 3547.44
    1 2 19 4016.19
    1 -2 19 3745.45
    1 2 19 6178.53
    1 -2 20 280.246
    1 -2 20 306.108
    1 2 20 105.55
    1 2 20 896.386
    1 -2 20 297.222
    1 2 20 -248.806
    1 2 21 741.352
    1 -2 21 584.559
    1 2 21 1705.83
    1 -2 21 839.674
    1 -2 21 1535.3
    1 2 21 550.094
    1 -2 22 2693.61
    1 -2 22 2397.45
    1 2 22 3032.5
    1 2 22 2345.39
    1 -2 22 3396.41
    1 2 22 3034.23
    1 -2 23 -269.903
    1 -2 23 185.881
    1 2 23 71.3126
    1 -2 23 799.502
    1 2 23 -380.389
    1 2 23 822.712
    1 2 24 2664.68
    1 -2 24 2519.48
    1 -2 24 1894.95
    1 2 24 3466.86
    1 2 25 815.982
    1 -2 25 1667.65
    1 -2 25 900.364
    1 2 25 191.493
    1 -2 26 712.747
    1 2 26 69.0337
    -1 3 26 2310.21
    -1 -3 26 1578.34
    -1 3 25 49.1352
    -1 -3 25 -155.141
    -1 3 25 -473.62
    -1 -3 25 -188.564
    -1 3 24 558.988
    -1 -3 24 1312.19
    -1 3 24 884.672
    -1 -3 24 1042.12
    -1 -3 23 -548.417
    -1 3 23 -753.287
    -1 3 23 -246.739
    -1 -3 23 306.693
    -1 3 22 -66.7592
    -1 -3 22 -52.8779
    -1 -3 22 156.162
    -1 3 22 129.372
    -1 3 21 4425.71
    -1 -3 21 6323.59
    -1 3 21 4634.84
    -1 -3 21 5628.18
    -1 3 21 4493.49
    -1 -3 21 3993.45
    -1 3 20 889.624
    -1 -3 20 1668.24
    -1 3 20 1962.28
    -1 -3 20 886.85
    -1 3 20 2194.42
    -1 -3 20 2310.38
    -1 -3 19 233.041
    -1 3 19 -9.81588
    -1 3 19 86.7665
    -1 3 19 -172.843
    -1 -3 19 -111.573
    -1 -3 19 -227.162
    -1 -3 18 7353.9
    -1 3 18 7658.04
    -1 3 18 8027.43
    -1 -3 18 7763.68
    -1 -3 18 9760.47
    -1 3 18 8349.02
    -1 -3 17 684.044
    -1 -3 17 1056.69
    -1 3 17 925.357
    -1 3 17 749.457
    -1 -3 17 607.04
    -1 3 17 563.93
    -1 3 17 212.798
    -1 -3 16 18546.7
    -1 3 16 15664
    -1 -3 16 18499.2
    -1 3 16 15156.7
    -1 3 16 18405.1
    -1 -3 16 19231.8
    -1 3 16 17728.4
    -1 3 15 3878.55
    1 -3 -15 2624.65
    -1 -3 15 3209.9
    -1 3 15 2734.14
    -1 -3 15 3552.18
    -1 -3 15 2307.13
    -1 3 15 2742.12
    -1 3 15 2641.3
    -1 3 14 37463.8
    1 3 -14 35338.2
    -1 3 14 37316.5
    -1 -3 14 40786.5
    -1 -3 14 38932.4
    -1 -3 14 36381.1
    -1 3 14 37471.1
    -1 3 14 35654.1
    1 -3 -14 37942.1
    -1 -3 13 2765.38
    1 3 -13 2737.64
    -1 3 13 3098
    -1 3 13 3367.01
    -1 -3 13 4011.34
    -1 3 13 3393.25
    -1 3 13 2883.72
    -1 -3 13 2663.83
    -1 3 12 18242.9
    -1 -3 12 20636.2
    -1 3 12 21489.3
    -1 -3 12 19546.5
    -1 3 12 22163.7
    -1 -3 12 20927.2
    1 3 -12 22124.6
    -1 3 12 20875.3
    -1 -3 11 11121
    -1 3 11 12163.5
    -1 -3 11 12239.5
    1 3 -11 12353
    -1 3 11 11833.4
    -1 3 11 12249.3
    -1 -3 11 10543
    -1 3 10 28205.6
    -1 3 10 28537.4
    -1 -3 10 27036.8
    -1 3 10 25921.6
    1 3 -10 27978
    -1 -3 10 27686.8
    -1 -3 9 7396.04
    1 3 -9 8629.28
    -1 -3 9 7713.2
    -1 3 9 7929.32
    -1 3 9 8294.12
    -1 3 9 8320.08
    -1 3 8 56292.7
    -1 3 8 55025
    1 3 -8 57521.3
    -1 -3 8 56628.7
    -1 3 8 53253
    -1 -3 8 55938
    -1 -3 8 57216.5
    -1 -3 7 5451.38
    -1 3 7 5690.42
    -1 -3 7 5929.94
    -1 3 7 6793.78
    -1 -3 7 6314.08
    1 3 -7 6173.28
    -1 3 7 5764.22
    -1 3 6 16452.8
    1 3 -6 18336.2
    -1 -3 6 16453.9
    -1 -3 6 17591.1
    -1 3 6 17823.7
    -1 3 6 16538.3
    -1 -3 6 18026.9
    1 3 -5 6413.83
    1 3 -5 5757.01
    -1 -3 5 5620.69
    -1 -3 5 5539.41
    -1 3 5 6467.07
    -1 -3 5 6504.02
    -1 3 5 6053.26
    -1 3 5 6280.65
    1 -3 -5 5938.44
    -1 3 4 147624
    -1 3 4 137990
    -1 -3 4 155891
    -1 3 4 145677
    1 3 -4 146027
    1 3 -4 140939
    1 3 -4 149401
    -1 3 4 150370
    -1 -3 4 150221
    1 -3 -4 149928
    -1 -3 4 140379
    -1 -3 3 275.441
    -1 3 3 132.775
    -1 3 3 36.4501
    -1 -3 3 274.337
    1 3 -3 334.342
    1 3 -3 152.426
    -1 3 3 138.102
    -1 -3 3 174.548
    -1 3 3 75.137
    1 -3 -3 261.71
    -1 3 2 111145
    1 -3 -2 117194
    -1 -3 2 114290
    1 3 -2 118360
    1 -3 -2 115710
    -1 3 2 107071
    1 -3 -2 118241
    1 3 -1 644.901
    1 -3 -1 765.493
    -1 3 1 686.565
    -1 -3 1 469.815
    -1 3 1 704.957
    1 -3 -1 481.385
    1 3 0 108010
    -1 3 0 112968
    1 -3 0 113705
    -1 -3 0 109581
    -1 -3 0 118015
    1 3 0 116828
    -1 -3 -1 2798.08
    -1 -3 -1 2601.97
    -1 3 -1 2692.18
    1 3 1 3196.52
    1 -3 1 2930.54
    1 3 1 2726.85
    1 -3 2 130004
    1 3 2 120428
    -1 3 -2 121299
    -1 -3 -2 120282
    -1 3 -2 129047
    -1 -3 -2 128176
    1 3 2 121937
    1 3 3 113186
    1 -3 3 122493
    -1 -3 -3 110301
    1 3 3 112666
    -1 -3 -3 117721
    1 -3 3 115339
    1 3 3 112435
    -1 3 -3 114863
    1 -3 3 118646
    1 3 3 109787
    1 3 4 7931.25
    1 -3 4 8377.26
    1 3 4 8982.25
    1 3 4 8645.63
    1 -3 4 9766.39
    1 -3 4 9819.43
    1 3 4 8895.05
    -1 -3 -4 9044.28
    1 3 5 216.693
    1 -3 5 640.631
    1 -3 5 246.252
    -1 -3 -5 596.59
    1 3 5 775.845
    1 3 5 526.615
    1 -3 5 535.582
    1 3 6 2835.76
    1 -3 6 2882.39
    1 -3 6 3372.78
    1 3 6 2829.31
    -1 3 -6 2892.91
    1 -3 6 3281.68
    1 3 6 2734.15
    -1 -3 -6 2904.85
    -1 3 -7 6277.14
    -1 -3 -7 6075.83
    1 -3 7 7457.32
    1 3 7 7077.67
    1 3 7 5466.2
    1 3 7 5903.69
    1 -3 7 6838.29
    -1 -3 -8 17206.8
    1 3 8 16878.5
    1 3 8 18059.1
    -1 3 -8 17368.6
    1 3 8 18487
    1 -3 8 16437.9
    -1 3 -9 285.702
    1 3 9 219.956
    1 3 9 587.786
    -1 -3 -9 374.001
    1 3 9 -39.2958
    1 -3 9 384.749
    1 -3 9 198.025
    1 -3 10 36795.4
    1 3 10 37817.4
    1 3 10 35997.8
    -1 -3 -10 35525
    1 3 10 37240.3
    1 -3 10 35749.1
    -1 3 -10 36358.1
    1 -3 11 399.852
    1 3 11 108.088
    1 3 11 524.657
    -1 -3 -11 109.479
    1 3 11 178.495
    -1 3 -11 224.209
    1 -3 11 110.214
    1 -3 12 10620.6
    -1 -3 -12 9687.5
    1 -3 12 9848.65
    1 3 12 9968.89
    -1 3 -12 10762.8
    1 3 12 9653.5
    1 3 12 11712.4
    1 3 13 2481.2
    1 -3 13 2912.96
    1 3 13 1902.79
    1 3 13 1482.64
    1 -3 13 1974.03
    1 3 14 6437.77
    1 -3 14 7070.35
    1 -3 14 5786.43
    1 3 14 4982.5
    1 3 14 7026.78
    1 3 15 40.3652
    1 3 15 7.74542
    1 -3 15 -142.579
    1 3 15 -4.14556
    1 -3 15 357.672
    1 3 16 1238
    1 3 16 734.687
    1 -3 16 1766.27
    1 -3 16 834.895
    1 -3 17 982.931
    1 3 17 1319.48
    1 -3 17 1575.46
    1 -3 17 1645.47
    1 3 17 1290.98
    1 3 18 263.538
    1 -3 18 288.645
    1 -3 18 612.221
    1 -3 18 560.867
    1 3 18 542.066
    1 -3 19 418.292
    1 -3 19 35.6598
    1 3 19 383.814
    1 -3 19 -32.6932
    1 3 19 469.808
    1 -3 20 9933.22
    1 3 20 8701.45
    1 -3 20 10535.3
    1 3 20 11295.5
    1 3 20 12031.7
    1 -3 20 11428.2
    1 -3 21 9554.69
    1 -3 21 10382.1
    1 -3 21 7858.84
    1 3 21 7762.63
    1 3 21 10759.6
    1 3 21 8681.36
    1 3 22 4574
    1 3 22 2339.47
    1 -3 22 2241.66
    1 3 22 2026.93
    1 -3 22 2226.58
    1 -3 22 1647.4
    1 3 23 193.732
    1 -3 23 -435.501
    1 3 23 -33.9277
    1 -3 23 285.28
    1 3 23 376.517
    1 -3 23 484.414
    1 3 24 -187.315
    1 3 24 1929.21
    1 -3 24 1129.46
    1 -3 24 2451.23
    1 -3 25 12.2707
    1 3 25 132.134
    1 -3 25 35.6283
    1 3 26 1439.7
    1 -3 26 578.192
    -1 4 26 679.881
    -1 -4 26 1374.24
    -1 -4 25 90.473
    -1 4 25 -224.968
    -1 -4 25 966.859
    -1 4 25 841.752
    -1 -4 24 898.259
    -1 4 24 460.706
    -1 4 24 448.095
    -1 -4 24 275.712
    -1 4 23 3091.85
    -1 -4 23 2736.38
    -1 -4 23 3954.44
    -1 4 23 1978.7
    -1 -4 22 3307.64
    -1 4 22 3091.83
    -1 4 22 2922.71
    -1 -4 22 1857.82
    -1 -4 21 951.632
    -1 4 21 97.999
    -1 -4 21 -91.4007
    -1 4 21 854.862
    -1 -4 21 -83.3743
    -1 -4 20 -210.559
    -1 4 20 -171.103
    -1 4 20 -42.5895
    -1 -4 20 -40.1439
    -1 4 20 776.141
    -1 -4 20 -435.683
    -1 -4 19 7560.26
    -1 4 19 5440.34
    -1 4 19 6350.42
    -1 -4 19 7513.37
    -1 4 19 5055.01
    -1 -4 19 6732.75
    -1 4 18 2780.84
    -1 -4 18 3730.97
    -1 -4 18 2441.99
    -1 -4 18 2234.29
    -1 4 18 3012.88
    -1 4 18 2435.59
    -1 4 17 11115
    -1 -4 17 13343.8
    -1 -4 17 14584.9
    -1 4 17 12701
    -1 -4 17 15136.6
    -1 4 17 15365.3
    -1 4 17 14134.7
    -1 -4 16 10315.5
    -1 4 16 11240.3
    -1 -4 16 14998.3
    -1 4 16 11307
    -1 4 16 12816.8
    -1 -4 16 11341.7
    -1 4 16 9114.89
    -1 -4 15 181.326
    -1 -4 15 804.939
    -1 -4 15 444.429
    -1 4 15 340.214
    -1 4 15 217.035
    -1 4 15 301.555
    -1 4 15 509.844
    -1 4 14 3775.91
    -1 4 14 3969.04
    -1 -4 14 3820.21
    -1 4 14 3583.89
    1 4 -14 3447.47
    -1 4 14 2848.01
    -1 -4 14 3699.81
    -1 -4 14 3557.78
    -1 4 13 22449
    -1 4 13 18808.2
    -1 -4 13 24285.5
    -1 4 13 23472.4
    -1 4 13 23787.7
    -1 -4 13 25183.2
    -1 -4 13 22670.5
    1 4 -13 22980.8
    -1 -4 12 707.558
    1 4 -12 16.1024
    -1 4 12 -33.8056
    -1 4 12 26.1267
    -1 -4 12 -130.222
    -1 4 12 104.606
    -1 -4 12 596.539
    -1 4 11 6836.36
    -1 -4 11 5643.24
    -1 -4 11 6113.18
    1 4 -11 6017.67
    -1 4 11 5767.71
    -1 4 11 6104.35
    -1 4 10 193.661
    -1 -4 10 457.712
    -1 4 10 352.942
    1 4 -10 598.583
    -1 4 10 311.332
    -1 -4 10 828.994
    -1 -4 9 14521.1
    1 4 -9 14453.8
    -1 -4 9 17458
    -1 4 9 14563.1
    -1 4 9 14572.4
    -1 4 9 14293
    -1 4 8 3181.08
    -1 4 8 3752.11
    -1 -4 8 4208.72
    -1 -4 8 4399.1
    1 4 -8 4249.13
    -1 4 8 3807.72
    -1 4 7 211.824
    -1 4 7 452.572
    -1 -4 7 233.192
    -1 4 7 372.255
    1 4 -7 352.844
    -1 -4 7 329.065
    -1 4 6 48250.4
    -1 4 6 53403.4
    -1 -4 6 49112.4
    -1 4 6 46964.2
    1 4 -6 49332
    -1 -4 6 49581.5
    -1 -4 6 49170.9
    -1 4 5 171748
    1 4 -5 176216
    -1 -4 5 167748
    -1 4 5 172216
    1 4 -5 158311
    -1 -4 5 177180
    -1 -4 5 174165
    -1 4 5 169499
    1 4 -4 24004
    -1 4 4 23656.5
    -1 -4 4 22472.6
    1 -4 -4 27010.7
    -1 -4 4 24594.7
    -1 4 4 23571.4
    -1 4 4 24787.7
    1 4 -4 24323.3
    -1 -4 4 25076
    -1 4 3 36343.7
    1 4 -3 37452.2
    1 -4 -3 38596.6
    -1 4 3 34012.6
    -1 4 3 38234.4
    -1 -4 3 36881.8
    1 4 -3 39671.9
    -1 4 2 23194
    1 -4 -2 24454
    -1 4 2 23167.5
    -1 -4 2 24150.8
    1 4 -2 24378.1
    -1 -4 1 9843.81
    -1 4 1 9865.03
    -1 4 1 10217
    1 -4 -1 10636
    1 -4 -1 10689.1
    1 4 -1 10515.3
    -1 -4 0 72723.5
    -1 4 0 72268.2
    -1 -4 0 71451.3
    1 -4 0 73389.6
    1 4 0 69206.5
    1 -4 1 4123.87
    -1 -4 -1 3559.04
    -1 4 -1 4055.11
    1 4 1 3651.79
    1 4 1 4205.15
    1 4 2 9460.25
    -1 4 -2 9932.6
    -1 -4 -2 9241.32
    1 4 2 9239.32
    1 -4 2 10149.3
    1 -4 2 9927.93
    1 -4 3 16386.3
    -1 -4 -3 16155.3
    1 4 3 16519
    1 4 3 15545.3
    -1 4 -3 17011.6
    1 4 3 15047.9
    1 -4 3 15588.3
    1 4 4 118912
    -1 -4 -4 116181
    1 4 4 121041
    1 -4 4 121639
    1 4 4 121333
    1 4 4 117560
    1 -4 4 118602
    1 -4 4 130658
    1 4 5 474.869
    1 -4 5 1104.14
    1 -4 5 854.7
    1 4 5 1059.15
    1 4 5 1112
    1 -4 5 948.154
    1 -4 6 41160.1
    1 -4 6 36515.2
    1 4 6 36003.1
    1 4 6 38305.3
    1 4 6 38991.3
    1 -4 6 38336.4
    1 -4 7 14877.3
    1 -4 7 16108.5
    1 -4 7 13552.2
    -1 4 -7 14334.4
    1 4 7 13162.7
    1 4 7 14337
    1 4 7 12830.4
    1 4 8 103769
    1 -4 8 109842
    -1 4 -8 112331
    1 -4 8 114208
    1 4 8 110432
    1 4 8 112742
    1 4 9 11589.8
    1 -4 9 10528.4
    -1 4 -9 10657.2
    1 4 9 10660.4
    1 -4 9 11365.5
    1 4 9 10734.5
    -1 4 -10 96.0457
    1 4 10 105.39
    1 -4 10 536.069
    1 4 10 -5.86916
    1 4 10 674.997
    1 -4 11 25371.9
    -1 -4 -11 21951.9
    1 4 11 23643
    1 -4 11 22818.3
    1 4 11 23026.2
    -1 4 -11 24275.9
    1 4 11 24514.9
    -1 4 -12 5665.09
    1 4 12 5353.33
    1 4 12 5631.34
    1 -4 12 6911.58
    1 -4 12 4910.21
    -1 -4 -12 4949.04
    1 4 12 6511.54
    1 -4 13 856.7
    1 4 13 1060.4
    1 -4 13 561.857
    1 4 13 1320.48
    1 4 13 1480.18
    1 4 14 13993.1
    1 -4 14 16318
    1 -4 14 14945
    1 4 14 11803.6
    1 4 14 14883
    1 4 15 23471.1
    1 -4 15 26946.3
    1 4 15 23762.2
    1 4 15 26063.3
    1 -4 15 25607.9
    1 -4 16 9983.83
    1 4 16 8982.26
    1 -4 16 9488.67
    1 4 16 9017.12
    1 4 16 8427.29
    1 -4 17 1099.7
    1 4 17 1363.03
    1 4 17 1117.52
    1 -4 17 1636.07
    1 -4 17 532.324
    1 4 18 800.608
    1 4 18 469.97
    1 -4 18 9.373
    1 -4 18 799.834
    1 -4 18 11.5541
    1 -4 19 686.411
    1 -4 19 1915.45
    1 4 19 1495.37
    1 4 19 2473.41
    1 -4 19 730.474
    1 4 20 301.727
    1 -4 20 58.8601
    1 -4 20 386.979
    1 -4 20 53.3376
    1 4 20 1093.08
    1 4 20 -101.442
    1 -4 21 6186.86
    1 -4 21 5204.76
    1 4 21 4748.81
    1 4 21 4983.04
    1 4 21 5228.54
    1 -4 21 5735.68
    1 -4 22 10273.4
    1 4 22 9314.54
    1 4 22 9874.82
    1 -4 22 9358.84
    1 4 22 9685.57
    1 -4 22 11162.2
    1 -4 23 2670.42
    1 4 23 2925.74
    1 -4 23 3556.01
    1 -4 23 3927.12
    1 4 23 1074.31
    1 4 23 1773.99
    1 -4 24 1545.37
    1 4 24 1248.17
    1 -4 24 796.48
    1 4 24 968.573
    1 4 25 370.351
    1 -4 25 -30.0738
    1 -4 25 399.012
    1 4 26 70.5884
    -1 -5 26 512.155
    -1 5 25 803.844
    -1 5 25 1409.3
    -1 -5 25 1178.78
    -1 -5 25 1325.68
    -1 -5 24 1130.43
    -1 -5 24 252.898
    -1 5 24 785.28
    -1 5 24 774.378
    -1 5 23 6755.75
    -1 -5 23 8011.5
    -1 -5 23 8421.88
    -1 5 23 3919.91
    -1 5 22 184.437
    -1 -5 22 695.261
    -1 -5 22 732.305
    -1 5 22 365.184
    -1 5 21 8804.18
    -1 -5 21 9519.9
    -1 5 21 8041.11
    -1 -5 21 9351.5
    -1 -5 21 7611.77
    -1 -5 20 -63.6788
    -1 -5 20 145.061
    -1 5 20 -267.71
    -1 -5 20 -210.708
    -1 5 20 208.221
    -1 5 20 893.202
    -1 5 19 736.249
    -1 5 19 552.713
    -1 -5 19 -75.7825
    -1 5 19 231.304
    -1 -5 19 62.2713
    -1 -5 19 422.666
    -1 5 18 239.162
    -1 -5 18 280.09
    -1 5 18 366.763
    -1 5 18 268.379
    -1 5 18 -278.314
    -1 -5 18 567.849
    -1 -5 18 -93.1092
    -1 5 17 756.082
    -1 -5 17 484.128
    -1 5 17 499.091
    -1 5 17 -122.304
    -1 -5 17 814.429
    -1 -5 17 377.611
    -1 5 17 1089.53
    -1 -5 16 5610.66
    -1 -5 16 5957.34
    -1 5 16 5850.52
    -1 -5 16 7917.81
    -1 5 16 6091
    -1 5 16 6494.24
    -1 5 16 4284.9
    -1 5 15 15497.5
    -1 -5 15 13626.2
    -1 5 15 14438.7
    -1 5 15 14877.2
    -1 -5 15 15104.9
    -1 5 15 14885.1
    -1 -5 15 15037
    -1 -5 14 4658.69
    -1 -5 14 5667.55
    -1 5 14 4891.11
    -1 -5 14 5215.43
    1 5 -14 4951.81
    -1 5 14 5749.46
    -1 5 14 5849.47
    -1 5 14 4807.14
    -1 5 13 27810.9
    -1 5 13 28489.7
    1 5 -13 26656.4
    -1 5 13 26217.7
    -1 -5 13 29667.1
    -1 -5 13 28072.9
    -1 5 13 26204.9
    -1 -5 12 10793.9
    -1 5 12 10027.5
    -1 -5 12 10109.5
    -1 5 12 8975.11
    1 5 -12 10315.3
    -1 5 12 10513.3
    -1 -5 11 344.33
    -1 5 11 1037.48
    1 5 -11 420.74
    -1 5 11 542.967
    -1 -5 11 1491.3
    -1 5 11 788.855
    -1 5 10 11216
    -1 -5 10 11220.2
    -1 5 10 11343.7
    -1 5 10 11513.7
    1 5 -10 12280.4
    -1 -5 10 12022.4
    -1 5 9 6237.31
    -1 -5 9 6249.25
    -1 5 9 5304.75
    -1 5 9 5502.52
    1 5 -9 5969.53
    -1 -5 9 6405.44
    -1 -5 8 10290.4
    1 5 -8 10871.1
    -1 5 8 10134.6
    -1 5 8 8774.44
    -1 -5 8 10252.6
    -1 5 8 10156.6
    -1 5 7 103119
    -1 5 7 99284.2
    -1 5 7 102179
    -1 -5 7 104287
    -1 -5 7 101405
    -1 -5 7 105844
    1 5 -7 104789
    -1 -5 6 6970.21
    1 5 -6 6477.46
    -1 5 6 6491.92
    -1 -5 6 7323.87
    -1 5 6 6978.44
    -1 5 6 7006.1
    -1 -5 6 7467.25
    -1 -5 5 1405.07
    1 5 -5 1409.83
    -1 5 5 1151.12
    -1 5 5 1577.66
    -1 -5 5 1175.16
    -1 -5 5 940.349
    -1 5 5 1461.14
    -1 -5 4 4784.48
    1 5 -4 5407.02
    -1 5 4 5173.98
    1 5 -4 4953.98
    -1 -5 4 5941.21
    -1 5 4 5344.98
    1 5 -3 13135
    -1 5 3 12856.6
    1 5 -3 13861.8
    -1 5 3 12858
    -1 5 2 2480.42
    1 5 -2 2498.21
    -1 5 2 1944.05
    -1 5 1 1556.15
    -1 5 1 1228.98
    1 5 -1 1594.23
    -1 5 0 51152.6
    1 5 0 51433.2
    1 5 1 938.982
    1 5 1 613.358
    -1 5 -1 545.95
    1 5 2 14375.6
    1 5 2 12789.4
    -1 5 -2 13422.7
    -1 5 -3 8441.14
    1 5 3 8522.94
    1 -5 3 9002.16
    1 5 3 8204.66
    1 5 3 8744.97
    1 5 4 53523.3
    1 -5 4 56759.1
    1 5 4 53800
    1 5 4 55966.5
    1 5 5 29453.5
    1 -5 5 29221.8
    1 5 5 27123.7
    1 -5 5 29027.3
    1 5 6 1886.16
    1 -5 6 2216.2
    1 5 6 1547.02
    1 -5 6 1729.23
    1 -5 6 1862.51
    1 5 6 1274.69
    1 -5 7 17229.5
    1 5 7 16108.4
    1 5 7 16518.7
    1 -5 7 15847.4
    1 -5 7 16125.3
    1 5 7 15530.2
    1 5 8 33504.1
    1 -5 8 33730.6
    1 -5 8 35780.7
    1 5 8 32848.1
    1 -5 8 32205.8
    1 5 8 30309.6
    -1 5 -9 9964.31
    1 5 9 9751.09
    1 5 9 9895.14
    1 -5 9 10437.5
    1 -5 9 9944.04
    1 5 9 8573.29
    1 5 10 911.067
    1 5 10 811.546
    -1 5 -10 906.235
    1 5 10 857.835
    1 -5 10 1226.67
    1 -5 10 958.751
    -1 5 -11 32385.9
    1 5 11 33130.9
    1 5 11 31277.1
    1 -5 11 33639.1
    1 5 11 31985.5
    1 -5 11 33988.6
    1 5 12 5454.84
    1 -5 12 6787.52
    1 -5 12 6193.49
    1 5 12 5489.29
    1 5 12 3762.26
    -1 5 -12 5463.98
    1 5 13 6756.08
    1 5 13 5280.82
    1 -5 13 6129.88
    1 5 13 5808.86
    1 -5 13 6497.01
    1 5 14 376.599
    1 5 14 290.3
    1 -5 14 1623.27
    1 -5 14 1727.94
    1 5 14 862.903
    1 5 15 10277.7
    1 -5 15 8371.54
    1 -5 15 10520.8
    1 5 15 8470.49
    1 5 15 8838.49
    1 -5 16 61.1073
    1 5 16 133.854
    1 5 16 -120.813
    1 -5 16 -233.797
    1 5 16 -18.8765
    1 -5 16 -64.212
    1 -5 17 12212.8
    1 5 17 10250.9
    1 -5 17 12194.9
    1 5 17 11308.8
    1 -5 17 13921.9
    1 -5 18 595.443
    1 5 18 1443.32
    1 5 18 43.3561
    1 -5 18 -357.719
    1 -5 18 1439.31
    1 5 19 2042.38
    1 -5 19 2371.98
    1 -5 19 3983.05
    1 5 19 2724.9
    1 -5 19 3948.23
    1 -5 20 515.357
    1 -5 20 1337.34
    1 -5 20 1026.33
    1 5 20 1846.13
    1 5 20 1894.67
    1 5 20 775.584
    1 -5 21 924.311
    1 5 21 357
    1 5 21 844.344
    1 5 21 -199.519
    1 -5 21 61.6898
    1 -5 21 370.124
    1 -5 22 675.589
    1 5 22 431.829
    1 -5 22 -786.546
    1 5 22 -402.746
    1 5 22 -324.348
    1 -5 22 -198.159
    1 -5 23 954.968
    1 5 23 993.829
    1 5 23 408.407
    1 -5 23 184.863
    1 -5 23 161.334
    1 -5 24 1376.01
    1 5 24 1630.37
    1 5 24 1187.86
    1 -5 24 1411.55
    1 -5 25 286.804
    1 -5 25 1429.76
    1 5 25 400.894
    -1 -6 26 2564.3
    -1 -6 25 910.976
    -1 6 25 339.328
    -1 6 25 -326.052
    -1 -6 25 -385.217
    -1 6 24 489.191
    -1 -6 24 698.225
    -1 6 24 1136.65
    -1 -6 24 1515.23
    -1 -6 23 1904.06
    -1 -6 23 3216.74
    -1 6 23 3608.48
    -1 6 23 2823.1
    -1 -6 22 -102.263
    -1 6 22 673.321
    -1 -6 22 821.148
    -1 6 22 141.945
    -1 -6 21 481.297
    -1 6 21 1009.42
    -1 -6 21 383.498
    -1 6 21 352.155
    -1 -6 21 1372.67
    -1 -6 20 400.846
    -1 6 20 -153.49
    -1 6 20 -192.574
    -1 -6 20 -46.7491
    -1 -6 20 39.6017
    -1 6 20 266.677
    -1 6 19 14482.7
    -1 6 19 13250.7
    -1 -6 19 13995.1
    -1 -6 19 17562.2
    -1 -6 19 17534.9
    -1 6 19 16194.7
    -1 6 18 10963.3
    -1 -6 18 11512.4
    -1 6 18 11734.2
    -1 6 18 11017.1
    -1 -6 18 11990.8
    -1 -6 18 11488.7
    -1 6 18 11884.3
    -1 6 17 3541.52
    -1 6 17 4872.09
    -1 -6 17 3710.34
    -1 -6 17 4062.15
    -1 6 17 3067.84
    -1 6 17 3915.24
    -1 -6 17 3300.85
    -1 -6 16 13260
    -1 6 16 13300.3
    -1 6 16 11625.6
    -1 6 16 13276.5
    -1 -6 16 14240.8
    -1 6 16 11559.5
    -1 -6 16 12973.2
    -1 6 15 304.929
    -1 6 15 565.92
    -1 6 15 1297.55
    -1 -6 15 736.767
    -1 -6 15 257.978
    -1 6 15 481.286
    -1 -6 15 -23.4989
    1 6 -14 344.976
    -1 -6 14 19.8948
    -1 6 14 81.5423
    -1 6 14 319.519
    -1 -6 14 223.209
    -1 6 14 581.337
    -1 6 14 536.656
    -1 -6 13 7.86469
    -1 -6 13 569.509
    -1 6 13 613.116
    1 6 -13 286.115
    -1 6 13 299.971
    -1 6 13 260.319
    -1 6 13 901.599
    1 6 -12 243.781
    -1 6 12 169.02
    -1 -6 12 652.974
    -1 -6 12 643.208
    -1 6 12 37.3348
    -1 6 12 -147.368
    -1 -6 11 1553.23
    -1 6 11 1136.41
    -1 -6 11 1057.43
    1 6 -11 1403.98
    -1 6 11 1075.19
    -1 6 11 1791.31
    -1 -6 10 8167.01
    1 6 -10 8681.46
    -1 6 10 7369.78
    -1 -6 10 8420.69
    -1 6 10 6351.49
    -1 6 10 7880.38
    -1 -6 9 60194.5
    -1 6 9 62373.6
    -1 6 9 55875.5
    -1 6 9 61321.2
    1 6 -9 61488.8
    -1 -6 9 63014.4
    -1 6 8 4989.12
    -1 -6 8 4095.09
    -1 -6 8 5073.1
    -1 -6 8 4616.34
    1 6 -8 5246.5
    -1 6 8 5064.33
    -1 6 8 4649.56
    -1 6 7 4909.83
    -1 6 7 4747.46
    -1 -6 7 5375.17
    -1 -6 7 5190.2
    -1 6 7 5061.18
    1 6 -7 5353.07
    -1 -6 7 4709.49
    -1 6 6 164441
    -1 -6 6 166003
    -1 -6 6 158951
    -1 6 6 154063
    -1 -6 6 152395
    1 6 -6 159104
    -1 6 6 149276
    1 6 -5 37186.4
    -1 -6 5 34948.5
    -1 -6 5 33176
    -1 6 5 33451.2
    -1 6 5 34079.5
    1 6 -4 27336.5
    -1 -6 4 27273.3
    -1 6 4 25139.7
    -1 6 4 26904
    1 6 -4 26255.9
    -1 6 3 2967.1
    1 6 -3 2346.85
    1 6 -3 1704.14
    -1 6 3 1783.15
    -1 6 2 36695.5
    1 6 -2 40164
    -1 6 2 35791.3
    1 6 -1 80414.3
    -1 6 1 77981.8
    -1 6 1 77765.3
    1 6 0 5610.27
    -1 6 0 4597.48
    -1 6 -1 16315.8
    1 6 1 16748.5
    1 6 2 473.056
    -1 6 -2 332.913
    1 6 2 312.94
    1 6 3 35594.5
    1 -6 3 37041.7
    1 6 3 35328.6
    -1 6 -3 34910.4
    1 6 3 33461.9
    1 6 4 49471.2
    1 -6 4 52504.4
    1 6 4 48750.2
    1 6 4 53442.4
    1 6 5 755.292
    1 -6 5 928.858
    1 6 5 805.53
    1 -6 6 303.48
    1 6 6 153.625
    1 -6 6 107.748
    1 6 6 188.348
    1 -6 7 7105.87
    1 6 7 6539.75
    1 6 7 6289.59
    1 6 7 6293.44
    1 -6 7 6961.78
    1 -6 8 12150.6
    1 6 8 12078.8
    1 6 8 12126.7
    1 -6 8 12073.6
    1 6 8 12989.9
    1 6 9 1456.1
    1 6 9 1132.27
    1 -6 9 1133.74
    1 6 9 1570.3
    1 -6 9 1712.48
    1 6 10 -16.002
    1 -6 10 -314.741
    1 6 10 263.974
    1 6 10 -74.3922
    -1 6 -10 136.777
    1 -6 10 12.3755
    1 6 11 22736.1
    -1 6 -11 21883
    1 -6 11 21450.3
    1 6 11 21326.2
    1 -6 11 21671.4
    1 6 11 22111.6
    1 -6 12 50249.9
    1 6 12 51928.5
    1 6 12 45096.9
    1 6 12 53783
    1 -6 12 50280.7
    1 6 13 237.834
    1 6 13 203.496
    1 -6 13 1071.38
    1 -6 13 298.994
    1 6 13 282.653
    1 6 14 58.3359
    1 -6 14 -63.6583
    1 6 14 -111.385
    1 -6 14 -118.611
    1 6 14 223.306
    1 6 15 27008.5
    1 -6 15 29568.8
    1 6 15 25892.5
    1 -6 15 26991.7
    1 -6 15 30294.2
    1 6 15 24193.3
    1 6 16 3086.09
    1 -6 16 3463.5
    1 6 16 3239.07
    1 6 16 3500.37
    1 -6 16 2527.41
    1 -6 16 3740.92
    1 -6 17 584.222
    1 -6 17 -115.172
    1 6 17 778.635
    1 -6 17 87.2178
    1 6 17 885.614
    1 6 18 6484.38
    1 6 18 5491.25
    1 -6 18 5715.79
    1 -6 18 5583.79
    1 -6 18 5648.63
    1 -6 19 -23.4092
    1 6 19 500.733
    1 -6 19 251.951
    1 -6 19 424.369
    1 6 19 85.0522
    1 6 20 1083.34
    1 6 20 1257.83
    1 -6 20 1125.21
    1 -6 20 1288.19
    1 6 20 913.939
    1 -6 20 1986.94
    1 -6 21 174.587
    1 6 21 -204.254
    1 6 21 1549.96
    1 -6 21 334.487
    1 -6 21 423.514
    1 6 21 192.236
    1 -6 22 3995.21
    1 -6 22 4097.61
    1 6 22 4344.57
    1 -6 22 4875.26
    1 6 22 3142.99
    1 6 22 4384.37
    1 6 23 9635.47
    1 6 23 5372.29
    1 -6 23 6859.07
    1 -6 23 6889.52
    1 -6 23 7042.7
    1 -6 24 3837.73
    1 6 24 2714.74
    1 -6 24 3234.93
    1 6 24 2155.09
    1 6 25 398.366
    1 -6 25 780.206
    1 -6 25 394.478
    -1 -7 26 120.096
    -1 -7 25 -100.99
    -1 7 25 1058.7
    -1 -7 25 774.491
    -1 -7 24 305.431
    -1 7 24 220.625
    -1 7 24 -400.744
    -1 -7 24 -20.2892
    -1 7 23 1864.47
    -1 -7 23 2872.48
    -1 7 23 2695.74
    -1 -7 23 1682.39
    -1 7 22 2176.62
    -1 -7 22 2350.81
    -1 -7 22 2058.7
    -1 7 22 3387.49
    -1 -7 22 1928.73
    -1 -7 21 -76.3861
    -1 7 21 668.927
    -1 7 21 618.606
    -1 -7 21 159.981
    -1 -7 21 140.506
    -1 -7 20 824.641
    -1 7 20 1425.27
    -1 7 20 1110.86
    -1 7 20 3509.87
    -1 -7 20 2163.83
    -1 -7 20 2320.92
    -1 7 19 2693.82
    -1 -7 19 2327.79
    -1 7 19 1576.79
    -1 -7 19 1721.14
    -1 -7 19 1950.43
    -1 7 19 657.011
    -1 7 18 1601.29
    -1 7 18 2064.68
    -1 -7 18 1326.58
    -1 -7 18 2181.21
    -1 7 18 1450.28
    -1 -7 18 1115.51
    -1 7 18 1791.84
    -1 7 17 728.673
    -1 -7 17 1176.02
    -1 7 17 1042.44
    -1 -7 17 545.944
    -1 7 17 304.52
    -1 -7 17 625.006
    -1 7 17 1124.67
    -1 7 16 5322.13
    -1 -7 16 6145.48
    -1 7 16 6893.26
    -1 7 16 4941.31
    -1 -7 16 5758.06
    -1 7 16 5619.93
    -1 -7 16 6231.13
    -1 -7 15 3426.42
    -1 7 15 3360.83
    -1 7 15 2636.39
    -1 7 15 2058
    -1 -7 15 2724.93
    -1 7 15 2673.92
    -1 7 14 16771.5
    -1 7 14 16249.6
    -1 -7 14 21406.7
    1 7 -14 18001.3
    -1 -7 14 19187.6
    -1 7 14 16618.9
    -1 7 14 17292.7
    1 7 -13 1375.96
    -1 7 13 389.081
    -1 7 13 988.359
    -1 -7 13 1577.74
    -1 7 13 1449.69
    -1 -7 13 1156.39
    -1 7 13 1464.29
    1 7 -12 6498.53
    -1 -7 12 7327.59
    -1 7 12 7413.7
    -1 7 12 7031.56
    -1 7 12 5867.41
    -1 -7 12 8229.38
    -1 -7 11 1753.38
    -1 -7 11 2385.34
    -1 7 11 1708.63
    -1 7 11 2257.02
    1 7 -11 1739.67
    -1 7 11 1851.02
    -1 -7 10 361.52
    -1 -7 10 257.29
    -1 7 10 370.054
    -1 7 10 196.945
    -1 7 10 437.88
    1 7 -10 110.57
    -1 -7 9 1095.88
    -1 7 9 895.156
    -1 7 9 678.559
    -1 7 9 49.7549
    1 7 -9 735.146
    -1 -7 9 154.12
    -1 -7 9 414.477
    -1 7 8 1083.61
    1 7 -8 1057.19
    -1 -7 8 554.293
    -1 7 8 733.284
    -1 -7 8 606.268
    -1 7 8 901.822
    -1 -7 8 1032.74
    -1 7 7 20649
    -1 -7 7 20969.4
    -1 7 7 17312.4
    -1 -7 7 21259.1
    1 7 -7 19552.6
    -1 -7 7 21312
    -1 -7 6 3243.07
    -1 7 6 2716.63
    -1 -7 6 2768.9
    -1 7 6 2462.29
    -1 -7 6 2859.06
    1 7 -6 3186.81
    -1 -7 5 13110.7
    -1 7 5 14161.5
    1 7 -5 14419.4
    -1 7 5 12467.1
    -1 7 4 17182.2
    1 7 -4 19371.6
    1 7 -4 17348.5
    1 7 -3 6647.67
    1 7 -3 7341.84
    -1 7 3 6858.07
    -1 7 3 5854.76
    -1 7 2 539.698
    -1 7 2 232.044
    1 7 -2 1002.32
    -1 7 1 229101
    1 7 -1 235656
    -1 7 1 241657
    -1 7 0 160113
    1 7 0 161863
    1 7 1 292.327
    -1 7 -1 609.122
    -1 7 -2 32990.5
    1 7 2 33839.7
    1 7 2 33806.8
    1 7 3 10876.2
    -1 7 -3 11078.9
    1 7 3 11238.4
    1 7 3 10666.2
    1 7 4 39482.1
    1 -7 4 41487.9
    1 7 4 40851.6
    1 7 4 39658.3
    1 7 5 3049.71
    1 -7 5 3086.63
    1 7 5 3218.71
    1 -7 6 14639.4
    1 7 6 13597
    1 7 6 14061.8
    1 -7 6 15311.3
    1 -7 7 11887.6
    1 7 7 12043.6
    1 7 7 11104.4
    1 -7 7 11726
    1 -7 8 85326.7
    1 7 8 78960.2
    1 -7 8 82071.4
    1 7 8 80582.8
    1 -7 9 510.761
    1 7 9 412.036
    1 7 9 391.182
    1 -7 9 589.896
    1 7 9 729.74
    1 7 10 2029.33
    1 -7 10 1568.78
    1 -7 10 1539.38
    1 7 10 2388.99
    1 7 10 1658.26
    1 7 11 20996.9
    1 -7 11 21949.6
    1 7 11 21639.7
    1 7 11 20916.9
    1 7 12 6603.54
    1 7 12 8042.72
    1 -7 12 8492.08
    1 7 12 7866.43
    1 7 13 1788.15
    1 7 13 2499.31
    1 7 13 2924.11
    1 -7 13 3008.97
    1 -7 13 3106.52
    1 -7 14 805.856
    1 7 14 227.482
    1 -7 14 1184.04
    1 7 14 351.302
    1 7 14 274.887
    1 -7 14 -303.573
    1 -7 15 306.457
    1 7 15 305.626
    1 7 15 -48.207
    1 -7 15 345.236
    1 7 15 779.963
    1 -7 15 -90.9379
    1 -7 16 17807.3
    1 -7 16 17520.2
    1 7 16 20321.2
    1 7 16 17153.8
    1 7 16 17663.1
    1 -7 16 18785.6
    1 -7 17 1216.22
    1 7 17 872.626
    1 -7 17 -118.646
    1 -7 17 675.91
    1 7 17 1691.06
    1 -7 18 8087.21
    1 -7 18 6781.38
    1 7 18 6921.86
    1 7 18 6713.7
    1 -7 18 8220.77
    1 7 19 625.54
    1 -7 19 307.677
    1 7 19 44.158
    1 -7 19 -19.6535
    1 -7 19 -208.65
    1 -7 20 2886.06
    1 7 20 3869.41
    1 7 20 4744.96
    1 -7 20 4220.33
    1 7 20 3872.43
    1 -7 20 4240.97
    1 7 21 72.0643
    1 7 21 431.997
    1 7 21 465.737
    1 -7 21 691.311
    1 -7 21 712.831
    1 -7 21 1010.83
    1 -7 22 5295.84
    1 7 22 5112.37
    1 7 22 5228.37
    1 7 22 5172.48
    1 -7 22 6052.92
    1 -7 22 4516.88
    1 -7 23 -111.906
    1 -7 23 479.814
    1 -7 23 315.484
    1 7 23 1001.97
    1 7 23 1513.24
    1 -7 24 -174.885
    1 -7 24 -95.8863
    1 7 24 690.06
    1 -7 24 -395.091
    1 7 24 -948.686
    1 7 25 394.187
    1 -7 25 334.498
    1 -7 25 476.262
    -1 -8 26 2885.71
    -1 -8 25 363.243
    -1 8 25 563.306
    -1 -8 25 45.0291
    -1 -8 24 2816.55
    -1 -8 24 1843.53
    -1 8 24 1952.14
    -1 8 24 3958.93
    -1 8 23 1196.45
    -1 8 23 993.012
    -1 -8 23 389.736
    -1 -8 23 -120.837
    -1 8 22 775.134
    -1 -8 22 718.161
    -1 -8 22 801.18
    -1 -8 22 1042.1
    -1 8 22 1788.73
    -1 -8 21 991.146
    -1 8 21 1312.55
    -1 -8 21 1697.46
    -1 -8 21 1441.52
    -1 8 21 1264.8
    -1 8 20 6781.63
    -1 8 20 5681.16
    -1 -8 20 5506.81
    -1 8 20 5243.1
    -1 -8 20 4416.95
    -1 -8 20 5138.62
    -1 -8 19 4011.11
    -1 8 19 3356.95
    -1 -8 19 2602.51
    -1 8 19 5183.68
    -1 -8 19 2271.09
    -1 8 19 1108.6
    -1 8 18 174.6
    -1 -8 18 322.389
    -1 8 18 455.892
    -1 8 18 -380.377
    -1 -8 18 930.546
    -1 8 18 801.923
    -1 -8 18 423.902
    -1 -8 17 -273.911
    -1 -8 17 -296.65
    -1 -8 17 292.056
    -1 8 17 708.361
    -1 8 17 -318.459
    -1 8 17 129.713
    -1 8 17 45.264
    -1 8 16 1116.96
    -1 -8 16 1334.99
    -1 8 16 252.056
    -1 8 16 491.549
    -1 -8 16 492.141
    -1 8 16 943.813
    -1 8 15 4200.34
    -1 8 15 1663.74
    -1 8 15 3314.98
    -1 8 15 2869.39
    -1 -8 15 3167
    -1 -8 15 3708.16
    -1 -8 14 592.209
    -1 8 14 361.935
    1 8 -14 180.827
    -1 -8 14 296.371
    -1 8 14 110.231
    -1 8 14 60.0351
    -1 8 14 13.8376
    -1 8 13 1909.5
    -1 -8 13 1200.39
    -1 8 13 2223.8
    -1 8 13 836.27
    1 8 -13 1749.04
    -1 8 13 1537.13
    -1 -8 13 1680.16
    -1 8 12 3174.38
    -1 8 12 4870.83
    -1 -8 12 3698.22
    -1 8 12 4211.63
    -1 -8 12 4230.34
    1 8 -12 3403.05
    1 8 -11 13918.5
    -1 -8 11 13127.4
    -1 8 11 12373.9
    -1 -8 11 14440.7
    -1 8 11 14359.2
    -1 8 11 13304.7
    -1 8 10 1037.29
    1 8 -10 1230.16
    -1 -8 10 1708.84
    -1 8 10 1121.02
    -1 8 10 801.468
    -1 -8 10 778.346
    -1 -8 10 1000.06
    1 8 -9 2925.04
    -1 -8 9 4004.82
    -1 8 9 2932.47
    -1 8 9 3872.03
    -1 -8 9 2830.13
    -1 -8 9 4030.34
    -1 -8 8 522.513
    -1 -8 8 292.621
    -1 8 8 301.796
    1 8 -8 -184.18
    -1 -8 8 504.262
    -1 8 8 180.543
    -1 8 7 1828.31
    -1 -8 7 1860.05
    -1 -8 7 1821.01
    -1 8 7 2042.68
    1 8 -7 1844.05
    -1 -8 7 2061.39
    -1 8 6 75373.9
    1 8 -6 79159
    -1 -8 6 78386.2
    -1 -8 6 77257.9
    -1 8 6 76981.2
    -1 8 5 16482
    1 8 -5 17961.2
    -1 -8 5 16353.3
    1 8 -4 117463
    1 8 -4 112093
    -1 8 4 107860
    1 8 -3 3975.95
    -1 8 3 3165.15
    -1 8 3 4606.77
    1 8 -3 4075.64
    -1 8 2 1573.14
    -1 8 2 2018.69
    1 8 -2 1608.28
    -1 8 1 1503.78
    -1 8 1 2019.55
    1 8 -1 1889.37
    1 8 0 256.182
    -1 8 0 -311.333
    1 8 1 6480.99
    -1 8 -1 8529.75
    1 8 2 11134.6
    1 8 2 10315.4
    -1 8 -2 11698.3
    1 8 3 202.331
    -1 8 -3 364.46
    1 8 3 142.592
    1 8 3 256.713
    1 -8 4 474.141
    1 8 4 642.463
    1 -8 4 638.286
    -1 8 -4 658.535
    1 8 4 304.733
    1 8 4 539.252
    1 8 5 1357.37
    1 8 5 1536.94
    1 -8 5 1375.65
    1 -8 6 31454.5
    1 8 6 26010.6
    1 8 6 28803.9
    1 -8 7 17698.3
    1 8 7 18341.2
    1 -8 7 16834.5
    1 8 7 16271.3
    1 8 8 22260.1
    1 -8 8 19204.2
    1 8 8 18443.3
    1 -8 8 19555.9
    1 8 9 2655.45
    1 -8 9 2924.78
    1 8 9 2768.56
    1 -8 9 3298.59
    1 -8 10 3868.46
    1 8 10 3424.19
    1 -8 10 4529.24
    1 8 10 3081.88
    1 8 11 522.366
    1 -8 11 326.689
    1 8 11 542.75
    1 -8 11 -62.2409
    1 8 11 248.543
    1 -8 12 60317.9
    1 8 12 55331.9
    1 8 12 55996.1
    1 -8 12 62384.3
    1 8 12 56518.7
    1 8 13 1941.76
    1 -8 13 2530.33
    1 8 13 1492
    1 -8 13 2521.27
    1 8 13 1721.78
    1 8 14 1613.96
    1 -8 14 1617.45
    1 -8 14 2045.94
    1 8 14 1712.47
    1 8 14 2000.09
    1 8 15 1729.65
    1 8 15 1853.48
    1 8 15 1744.94
    1 -8 15 2244.58
    1 -8 15 1589.54
    1 -8 15 2279.17
    1 -8 16 2285.4
    1 -8 16 1739.85
    1 8 16 2629.75
    1 8 16 2957.65
    1 -8 16 2338.73
    1 8 16 2386.44
    1 -8 17 925.711
    1 8 17 -10.2187
    1 8 17 686.209
    1 -8 17 1323.39
    1 8 17 1322.93
    1 -8 17 1031.86
    1 8 18 368.905
    1 8 18 -74.0424
    1 -8 18 -163.257
    1 -8 18 864.896
    1 -8 18 628.157
    1 8 19 1003.86
    1 -8 19 1091.52
    1 -8 19 684.108
    1 8 19 2154.7
    1 -8 19 1917.03
    1 8 20 1715.11
    1 -8 20 1832.8
    1 -8 20 808.527
    1 -8 20 1292.27
    1 8 20 878.934
    1 8 20 921.02
    1 -8 21 1980.7
    1 8 21 2388.87
    1 8 21 3113.73
    1 -8 21 1350.39
    1 -8 21 2050.34
    1 8 21 1395.78
    1 -8 22 -224.324
    1 8 22 114.778
    1 8 22 766.766
    1 -8 22 567.107
    1 -8 22 -38.1281
    1 8 22 -36.3288
    1 8 23 405.893
    1 -8 23 -1027.28
    1 8 23 -85.9973
    1 -8 23 7.92115
    1 -8 23 263.173
    1 -8 24 686.08
    1 8 24 78.7845
    1 -8 24 -503.271
    1 -8 24 746.263
    1 8 24 254.527
    1 8 25 1871.21
    1 -8 25 470.043
    1 -8 25 2619.41
    -1 9 25 -153.364
    -1 -9 25 -147.822
    -1 9 24 197.645
    -1 9 24 141.57
    -1 -9 24 597.316
    -1 -9 24 209.093
    -1 -9 23 2831.95
    -1 -9 23 3192.18
    -1 9 23 3465.46
    -1 9 23 3134.96
    -1 -9 22 2134.72
    -1 9 22 2918.24
    -1 -9 22 2478.79
    -1 9 22 4739.43
    -1 -9 22 1968.63
    -1 9 21 3744.41
    -1 -9 21 4472.11
    -1 9 21 3590.51
    -1 -9 21 5437.45
    -1 -9 21 3689.86
    -1 -9 20 7751.43
    -1 9 20 6319.95
    -1 -9 20 4649.41
    -1 -9 20 6857.67
    -1 9 20 9562.12
    -1 9 20 5778.17
    -1 -9 19 2263.22
    -1 9 19 1252.11
    -1 -9 19 1176.65
    -1 9 19 2557.64
    -1 9 19 2553.29
    -1 -9 19 1067.67
    -1 9 18 5650.5
    -1 -9 18 5702.82
    -1 -9 18 5252.94
    -1 9 18 4974.51
    -1 9 18 6387.66
    -1 -9 18 6624.94
    -1 9 18 6189.79
    -1 9 17 11795.9
    -1 9 17 13615.9
    -1 -9 17 14461.8
    -1 -9 17 14551.8
    -1 9 17 14375.4
    -1 -9 17 12504.8
    -1 9 17 11940.8
    -1 -9 16 1922.32
    -1 9 16 1607.95
    -1 9 16 3993.88
    -1 9 16 2893.74
    -1 -9 16 3111.86
    -1 9 16 2585.69
    -1 9 15 7790.01
    -1 -9 15 7237.33
    -1 9 15 6181.72
    -1 -9 15 5964.44
    -1 9 15 6759.88
    -1 9 15 7098.69
    1 9 -14 2735.42
    -1 9 14 1482.14
    -1 -9 14 3003.64
    -1 9 14 3082.38
    -1 9 14 2448.12
    -1 9 14 2656.67
    -1 -9 14 2686.16
    1 9 -13 12618
    -1 9 13 13959.3
    -1 9 13 15150.3
    -1 -9 13 12879
    -1 9 13 14029.3
    -1 -9 13 15437
    -1 9 13 15163.9
    -1 9 12 -67.7224
    1 9 -12 288.369
    -1 -9 12 -10.4753
    -1 9 12 794.56
    -1 -9 12 -164.475
    -1 9 12 679.686
    -1 9 12 396.184
    -1 -9 11 30193.4
    -1 -9 11 29578
    1 9 -11 30440.8
    -1 9 11 31483.6
    -1 9 11 26772.3
    -1 -9 11 27630.8
    1 9 -10 5342.97
    -1 -9 10 4389.63
    -1 9 10 5075.94
    -1 -9 10 5252.5
    -1 9 10 5229.18
    -1 -9 10 3940.95
    1 9 -9 8626.72
    -1 9 9 8655.99
    -1 -9 9 9061.2
    -1 -9 9 7572.09
    -1 -9 9 7699.13
    -1 9 9 7145.7
    -1 -9 8 9936.01
    -1 9 8 10596.7
    1 9 -8 10872.9
    -1 9 8 8856.52
    -1 -9 8 9161.4
    -1 9 7 1750.92
    -1 -9 7 2653.9
    -1 9 7 2374.17
    -1 -9 7 2167.44
    1 9 -7 2693.54
    -1 -9 6 208.952
    -1 9 6 26.1029
    -1 9 6 274.021
    1 9 -6 525.977
    1 9 -5 2170.74
    -1 -9 5 2748.85
    -1 9 5 2539.01
    1 9 -4 904.88
    -1 9 4 456.836
    1 9 -4 743.59
    1 9 -3 11345.7
    -1 9 3 10999.3
    1 9 -3 11498.9
    -1 9 3 10604.9
    -1 9 2 2211.84
    1 9 -2 2775.05
    -1 9 2 2828.71
    1 9 -1 976.644
    -1 9 1 1291.45
    -1 9 1 1297.52
    1 9 0 29450.2
    -1 9 0 28239.9
    -1 9 -1 -27.4991
    1 9 1 -91.2819
    1 9 2 24043.1
    1 9 2 23625.4
    -1 9 -2 22649.5
    1 9 3 10309.8
    -1 9 -3 9824.46
    1 9 3 9524.08
    1 9 3 10589.3
    1 9 4 39984.4
    1 9 4 38802.8
    1 -9 4 38822.7
    -1 9 -4 40646.1
    1 -9 4 40675.3
    1 9 4 39815.5
    1 9 5 5853.67
    1 9 5 6253.51
    -1 9 -5 7863.98
    1 -9 5 7031.93
    1 -9 5 6546.31
    1 9 6 34897.6
    1 9 6 34864
    1 -9 6 35216.1
    1 -9 6 37226.3
    1 9 7 31212.2
    1 9 7 31975.5
    1 -9 7 31822.2
    1 -9 7 29452.8
    1 -9 7 31575.4
    1 -9 8 3522.7
    1 -9 8 4363.94
    1 -9 8 3529.27
    1 9 8 3202.81
    1 9 8 4215.81
    1 9 9 5732.61
    1 -9 9 5002.53
    1 9 9 5784.99
    1 -9 9 5786.99
    1 -9 9 6240.34
    1 -9 10 1412.68
    1 9 10 2467.48
    1 9 10 1502.74
    1 -9 10 1936.44
    1 -9 10 2094.96
    1 -9 11 5066.63
    1 -9 11 5676.03
    1 9 11 5045.27
    1 -9 11 6996.57
    1 9 11 5695
    1 9 12 9116.17
    1 -9 12 10128.6
    1 -9 12 10227.3
    1 9 12 10323.6
    1 9 13 2444.19
    1 -9 13 2150.05
    1 9 13 2089.58
    1 -9 13 3005.9
    1 9 14 2588.93
    1 -9 14 3319.91
    1 -9 14 3191.52
    1 9 14 3138.93
    1 9 14 2285.87
    1 9 15 226.144
    1 -9 15 954.838
    1 9 15 935.874
    1 -9 15 822.041
    1 9 15 1076.6
    1 -9 16 286.974
    1 9 16 1322.45
    1 9 16 1110.73
    1 -9 16 618.35
    1 9 16 154.843
    1 -9 16 818.687
    1 9 17 974.641
    1 -9 17 2025.52
    1 9 17 1594.62
    1 -9 17 2092.7
    1 9 17 1518.56
    1 -9 17 1257.62
    1 -9 18 20377.8
    1 9 18 19566.8
    1 -9 18 21934.4
    1 -9 18 17970.1
    1 9 18 19498.6
    1 -9 19 2667.39
    1 9 19 3020.54
    1 -9 19 3926.89
    1 -9 19 3461.4
    1 9 19 3107.48
    1 -9 20 1397.74
    1 9 20 -111.205
    1 9 20 656.388
    1 9 20 1253.94
    1 -9 20 1084.87
    1 -9 20 1366.74
    1 -9 21 1177.94
    1 9 21 593.835
    1 -9 21 1224.53
    1 -9 21 221.599
    1 9 21 -91.6759
    1 9 21 -152.36
    1 9 22 9167.38
    1 -9 22 9591.83
    1 -9 22 6339.87
    1 9 22 6134.05
    1 9 22 7501.08
    1 -9 22 6756.36
    1 -9 23 12749.5
    1 -9 23 12823.8
    1 9 23 16109.3
    1 -9 23 13657.4
    1 -9 24 -272.773
    1 -9 24 782.226
    1 -9 24 -46.0044
    1 -9 25 17.925
    -1 -10 24 3513.02
    -1 10 24 4880.88
    -1 10 23 792.197
    -1 -10 23 -28.0056
    -1 -10 23 147.704
    -1 -10 22 1109.4
    -1 -10 22 1572.77
    -1 -10 22 1739.77
    -1 10 22 2074.95
    -1 10 22 372.87
    -1 10 21 618.451
    -1 -10 21 221.944
    -1 -10 21 503.693
    -1 10 21 -80.2988
    -1 -10 21 731.054
    -1 10 20 3024.58
    -1 -10 20 2180.57
    -1 10 20 2651.5
    -1 -10 20 2939.55
    -1 -10 20 3358.64
    -1 10 19 3896.36
    -1 -10 19 3907.98
    -1 -10 19 4106.17
    -1 10 19 2788.14
    -1 10 19 2110.76
    -1 10 19 2873.08
    -1 10 18 510.848
    -1 -10 18 943.204
    -1 10 18 1286.82
    -1 10 18 183.714
    -1 -10 18 222.718
    -1 -10 18 706.909
    -1 10 18 874.496
    -1 10 17 1274.96
    -1 -10 17 1930.96
    -1 10 17 1498.44
    -1 10 17 907.282
    -1 -10 17 1138.15
    -1 10 17 633.128
    -1 10 16 7501.63
    -1 -10 16 9362.19
    -1 10 16 9466.82
    -1 10 16 7713.34
    -1 10 16 8173.17
    -1 -10 16 8940.11
    -1 10 15 -480.244
    -1 10 15 -181.936
    -1 -10 15 -13.6255
    -1 -10 15 303.804
    -1 10 15 305.263
    -1 -10 14 6489.5
    -1 10 14 3949.02
    1 10 -14 5779.36
    -1 -10 14 5562.36
    -1 10 14 5212.61
    -1 10 14 5054.04
    -1 10 13 769.207
    -1 -10 13 306.773
    -1 10 13 1339.02
    -1 -10 13 554.916
    -1 10 13 399.33
    1 10 -13 462.168
    -1 10 12 672.399
    -1 10 12 728.74
    1 10 -12 365.225
    -1 -10 12 337.56
    -1 10 12 273.377
    -1 -10 12 229.139
    -1 -10 11 1181.22
    -1 10 11 808.313
    -1 -10 11 1747.71
    -1 10 11 942.363
    1 10 -11 1889.34
    -1 -10 11 13.8468
    -1 -10 10 668.12
    -1 -10 10 386.484
    1 10 -10 754.23
    -1 -10 10 -85.5561
    -1 10 10 803.104
    -1 10 10 553.641
    1 10 -9 2769.57
    -1 -10 9 2266
    -1 10 9 2226.69
    -1 -10 9 2205.38
    -1 10 9 2943.91
    1 10 -8 9181.6
    -1 10 8 10074.7
    -1 -10 8 10399.1
    -1 -10 8 10222.6
    -1 10 8 9550.01
    -1 10 7 3314.22
    -1 10 7 1861.35
    -1 -10 7 2587.42
    -1 -10 7 3213.66
    1 10 -7 2958.06
    -1 10 6 13306.4
    1 10 -6 12033.6
    -1 -10 6 12628.2
    -1 10 5 2259.53
    1 10 -5 2793.5
    1 10 -4 22685.9
    -1 10 4 19630
    -1 10 4 20872.4
    1 10 -4 20647.2
    1 10 -3 24937.3
    -1 10 3 24764.5
    -1 10 3 25981.8
    1 10 -3 26415.4
    -1 10 2 23971.3
    1 10 -2 23775.3
    -1 10 2 23324
    -1 10 1 72827.5
    -1 10 1 68424.9
    1 10 -1 69488.4
    1 10 0 14926
    -1 10 0 14567.9
    -1 10 -1 -165.365
    1 10 1 343.287
    -1 10 -2 3778.13
    1 10 2 4185.35
    1 10 2 4661.35
    -1 10 -3 2800.03
    1 10 3 1582.43
    1 10 3 1793.54
    -1 10 -4 9043.13
    1 10 4 8599.9
    1 10 4 9950.14
    1 10 4 9705.24
    1 10 5 479.136
    1 -10 5 300.343
    1 10 5 622.747
    1 -10 5 364.97
    -1 10 -5 573.787
    1 10 6 12013.4
    -1 10 -6 12862.4
    1 -10 6 13526
    1 10 6 12747.8
    1 -10 6 13586.9
    1 -10 7 635.988
    1 -10 7 1124.45
    1 10 7 469.362
    1 10 7 680.405
    1 -10 8 3732.46
    1 10 8 3823.15
    1 10 8 3448.07
    1 -10 8 4389.42
    1 -10 9 106.427
    1 -10 9 249.751
    1 -10 9 -68.02
    1 10 9 117.71
    1 10 9 362.29
    1 -10 10 2045.52
    1 -10 10 2885.79
    1 -10 10 3378.11
    1 10 10 3371.67
    1 10 10 3160.79
    1 10 11 148.051
    1 -10 11 -251.125
    1 10 11 -33.5474
    1 -10 11 129.406
    1 -10 11 211.298
    1 -10 12 157.447
    1 -10 12 -87.7871
    1 -10 12 406.122
    1 10 12 435.843
    1 10 12 206.544
    1 10 13 7186.16
    1 10 13 7082.12
    1 -10 13 6833.89
    1 -10 13 6325.86
    1 -10 14 1733.79
    1 -10 14 2154.86
    1 10 14 2703.44
    1 10 14 1827.87
    1 -10 15 2613.78
    1 10 15 3008.97
    1 -10 15 1787.2
    1 10 15 2258.7
    1 -10 16 4904.23
    1 -10 16 4763.76
    1 10 16 3179.78
    1 10 16 3996.18
    1 10 17 5199.5
    1 -10 17 6046.99
    1 10 17 5152.09
    1 -10 17 6363.19
    1 -10 17 4077.26
    1 -10 18 1578.35
    1 10 18 -134.108
    1 -10 18 1412.66
    1 -10 18 1007.72
    1 10 19 573.574
    1 -10 19 2203.72
    1 -10 19 1117.41
    1 -10 19 1135.38
    1 -10 20 683.747
    1 10 20 2105.48
    1 10 20 864.884
    1 -10 20 561.823
    1 -10 20 936.277
    1 -10 21 1875.72
    1 -10 21 2408.33
    1 -10 21 1993.59
    1 10 21 2058.76
    1 10 21 3020.85
    1 -10 22 2889.2
    1 10 22 627.483
    1 -10 22 2490.3
    1 -10 22 1605.71
    1 10 22 2159.66
    1 -10 23 634.012
    1 10 23 -227.376
    1 -10 23 562.481
    1 -10 24 229.389
    1 -10 24 1229.64
    -1 -11 24 771.984
    -1 -11 23 882.561
    -1 11 23 1514.68
    -1 11 22 601.547
    -1 -11 22 65.904
    -1 -11 22 433.462
    -1 -11 21 2631.95
    -1 -11 21 3601.32
    -1 -11 21 2558
    -1 11 21 3480.79
    -1 11 20 8281.15
    -1 -11 20 8056.09
    -1 -11 20 10398.3
    -1 -11 20 7767.94
    -1 -11 19 2413.78
    -1 11 19 2983.17
    -1 -11 19 2570.29
    -1 -11 19 2996.28
    -1 11 19 1594.14
    -1 11 19 2906.68
    -1 -11 18 1958.13
    -1 11 18 2476.83
    -1 -11 18 864.758
    -1 11 18 1352.19
    -1 11 18 1220.2
    -1 11 17 9141.65
    -1 11 17 10825.8
    -1 -11 17 10828.6
    -1 11 17 10614.6
    -1 -11 17 11116.1
    -1 -11 16 1946.76
    -1 -11 16 1271.77
    -1 11 16 1884.29
    -1 11 16 2751.87
    -1 11 16 1564.37
    -1 -11 15 2353.75
    -1 11 15 1117.17
    -1 11 15 2055.8
    -1 -11 15 2364.67
    -1 11 15 1426.63
    -1 11 14 6158.48
    -1 11 14 6746.68
    -1 -11 14 4306.37
    -1 -11 14 6129.58
    1 11 -14 5581.35
    -1 11 14 5405.38
    -1 11 13 611.095
    1 11 -13 353.698
    -1 11 13 1151.64
    -1 -11 13 184.112
    -1 11 13 1452.25
    -1 -11 13 1166.2
    1 11 -12 7201.83
    -1 -11 12 7708.5
    -1 11 12 5641.06
    -1 11 12 6592.17
    -1 11 12 6509.34
    -1 -11 12 7793.72
    -1 -11 12 7250.78
    1 11 -11 2926.12
    -1 11 11 1556.9
    -1 11 11 2455.47
    -1 11 11 2601.19
    -1 -11 11 1975.91
    -1 -11 11 1273.14
    -1 11 10 5138.84
    1 11 -10 5205
    -1 11 10 5178.92
    -1 -11 10 4692.82
    -1 -11 10 5282.55
    1 11 -9 6272.63
    -1 -11 9 6497.94
    -1 -11 9 6692.81
    -1 11 9 6442.87
    -1 11 9 7351.92
    -1 11 8 24846.6
    -1 -11 8 27390.1
    -1 -11 8 27041.3
    1 11 -8 25368.4
    -1 11 8 25429.5
    -1 -11 7 846.643
    -1 11 7 555.865
    1 11 -7 902.568
    -1 -11 6 2102.54
    -1 11 6 1849.69
    1 11 -6 1281.43
    -1 11 5 32911.6
    1 11 -5 37189
    -1 11 5 32534.7
    1 11 -4 4483.04
    -1 11 4 3527.51
    -1 11 4 4708.22
    1 11 -4 4656.97
    -1 11 3 7773.59
    -1 11 3 9261.5
    1 11 -3 7869.95
    1 11 -3 7614.08
    -1 11 2 3919.9
    1 11 -2 4519.9
    -1 11 2 3677.04
    1 11 -1 11302.7
    -1 11 1 10482.6
    -1 11 1 10874.2
    -1 11 0 9021.2
    1 11 0 9309.88
    1 11 1 468.708
    -1 11 -1 762.255
    1 11 1 1316.13
    -1 11 -2 24211.5
    1 11 2 23730
    1 11 2 23702.8
    -1 11 -3 771.015
    1 11 3 55.2004
    1 11 3 276.825
    1 11 4 5701.85
    -1 11 -4 5109.16
    -1 11 -5 974.211
    1 11 5 230.735
    1 11 5 506.731
    1 -11 5 106.955
    1 -11 6 12206.6
    1 11 6 11485.2
    1 -11 6 12120.9
    -1 11 -6 12684.2
    1 11 6 10652.2
    1 11 7 21262.3
    1 11 7 20956.5
    1 -11 7 22080.6
    1 -11 7 22112.5
    -1 11 -7 23498.6
    1 11 8 10800.9
    1 -11 8 13396.2
    1 -11 8 12218.4
    1 11 8 11063.4
    1 -11 8 13249.5
    1 -11 9 6316.91
    1 -11 9 5408.18
    1 11 9 5495.93
    1 11 9 5877.19
    1 -11 9 6243.42
    1 11 10 43741.7
    1 -11 10 48813.2
    1 -11 10 51392.6
    1 -11 10 50129.5
    1 11 10 46954.2
    1 -11 11 38297.8
    1 -11 11 40938.1
    1 11 11 37282.7
    1 -11 11 38736
    1 11 11 39509.5
    1 -11 12 13940.6
    1 11 12 15100
    1 -11 12 15106.3
    1 -11 12 17691.5
    1 11 12 14119
    1 11 13 11700.3
    1 11 13 11799.9
    1 -11 13 12432.5
    1 -11 13 10591.6
    1 -11 14 1038.67
    1 11 14 1752
    1 -11 14 1891.81
    1 11 14 2952.84
    1 11 15 1511.58
    1 -11 15 968.085
    1 -11 15 1254.97
    1 11 15 281.623
    1 -11 16 6133.82
    1 11 16 4524.05
    1 -11 16 6660.94
    1 11 16 5305.53
    1 11 17 1223.24
    1 -11 17 862.713
    1 -11 17 872.64
    1 -11 18 14370.1
    1 -11 18 12924.2
    1 -11 18 12505.2
    1 11 18 12664.1
    1 -11 19 82.0149
    1 -11 19 391.059
    1 -11 19 469.125
    1 11 19 -15.8974
    1 11 19 -96.0269
    1 -11 20 178.088
    1 11 20 -286.142
    1 11 20 535.708
    1 -11 20 -183.197
    1 -11 20 -217.185
    1 -11 21 -283.327
    1 11 21 301.858
    1 -11 21 780.036
    1 11 21 1144.14
    1 -11 22 369.298
    1 -11 22 -6.51648
    1 11 22 323.109
    1 -11 23 1230.7
    1 11 23 1711.79
    1 -11 23 535.738
    1 -11 24 -85.9606
    1 -11 24 656.633
    -1 -12 24 -842.912
    -1 12 23 836.838
    -1 -12 23 90.0818
    -1 12 22 1085.25
    -1 -12 22 652.939
    -1 -12 22 -304.81
    -1 -12 21 493.656
    -1 12 21 428.884
    -1 -12 21 -161.541
    -1 -12 20 1505.47
    -1 12 20 1021.97
    -1 -12 20 1332.17
    -1 12 19 436.174
    -1 -12 19 1994.62
    -1 12 19 379.955
    -1 -12 19 176.899
    -1 12 19 1856.05
    -1 -12 18 8112.16
    -1 12 18 5327.59
    -1 12 18 5994.33
    -1 -12 18 7387.43
    -1 12 18 7053.52
    -1 12 17 15734
    -1 12 17 14319.5
    -1 -12 17 16864.6
    -1 -12 17 12902.6
    -1 12 17 13802.9
    -1 -12 16 10592
    -1 -12 16 15469.7
    -1 12 16 13030.5
    -1 12 16 10569.4
    -1 12 16 14155.5
    -1 -12 15 2466.37
    -1 12 15 707.014
    -1 -12 15 1202.34
    -1 12 15 1421.19
    -1 12 15 828.195
    -1 -12 14 21574
    -1 12 14 21297.6
    1 12 -14 20502.4
    -1 12 14 22520.7
    -1 12 14 18706
    -1 12 13 5757.66
    1 12 -13 7461.49
    -1 12 13 6881.85
    -1 12 13 7522.03
    -1 -12 13 6834.87
    -1 12 12 4653.69
    -1 12 12 4104.58
    -1 -12 12 4702.6
    -1 12 12 5678.36
    -1 -12 12 3480.68
    1 12 -12 4851.25
    -1 12 11 6077.1
    -1 -12 11 5264.58
    -1 -12 11 5002.14
    -1 12 11 3998.13
    -1 12 11 5597.83
    1 12 -11 6409.07
    -1 12 10 3016.64
    -1 -12 10 3692.32
    -1 -12 10 4501.54
    -1 12 10 4410.2
    1 12 -10 4579.57
    -1 12 10 3211.38
    -1 12 9 11626.6
    -1 -12 9 11165.7
    -1 -12 9 10648.3
    -1 12 9 10626.2
    -1 12 9 10625.8
    1 12 -9 12479.4
    -1 12 8 24322.5
    1 12 -8 25367.1
    -1 -12 8 29088.6
    -1 -12 8 25497.4
    -1 12 8 25916.9
    -1 -12 7 6.08833
    -1 12 7 52.8002
    -1 12 7 323.622
    1 12 -7 20.4187
    1 12 -6 33384.6
    -1 12 6 30552.1
    -1 -12 6 30066.2
    -1 12 6 29936.3
    1 12 -5 38224.4
    -1 12 5 39644.3
    -1 12 5 35872.4
    1 12 -4 1779.19
    -1 12 4 1589.98
    -1 12 4 910.498
    1 12 -3 8011.46
    -1 12 3 7125.84
    1 12 -3 7081.4
    -1 12 3 7770.43
    -1 12 2 7132.3
    1 12 -2 8524.4
    -1 12 2 7366.55
    -1 12 1 39172.1
    -1 12 1 39604.8
    1 12 -1 42644.3
    1 12 0 3191.89
    -1 12 0 3068.83
    1 12 1 18438.8
    -1 12 -1 20256.3
    1 12 1 21028.1
    1 12 2 5703.94
    1 12 2 7342.24
    -1 12 -2 6934.27
    -1 12 -3 1055.17
    1 12 3 509.655
    -1 12 -4 1204.31
    1 12 4 729.127
    1 12 5 4177.14
    -1 12 -5 3620.47
    1 -12 5 3544.05
    1 12 6 4479.24
    1 12 6 4506.21
    1 -12 6 6118.08
    -1 12 -6 4220.14
    1 -12 7 64966.2
    1 12 7 57302.4
    1 -12 7 60168.1
    -1 12 -7 61997.3
    1 12 7 56147.6
    1 12 8 650.73
    -1 12 -8 862.808
    1 -12 8 708.987
    1 -12 8 676.314
    1 -12 8 601.489
    1 12 8 -55.0179
    1 -12 9 8024.52
    1 -12 9 7869.43
    -1 12 -9 8192.61
    1 12 9 6556.99
    1 12 9 6703.17
    1 -12 9 8143.52
    1 -12 10 31742.9
    -1 12 -10 29973
    1 -12 10 30223
    1 12 10 31622.5
    1 12 10 28529
    1 -12 10 28296.7
    1 -12 11 20231.4
    -1 12 -11 17175.6
    1 12 11 16800.6
    1 -12 11 17764.9
    1 -12 11 17941.2
    1 12 11 16759.7
    1 12 12 1877.94
    -1 12 -12 2435.37
    1 -12 12 757.02
    1 12 12 2014.36
    1 -12 12 1204.5
    1 -12 12 2321.65
    1 -12 13 5580.81
    1 -12 13 4844.64
    1 12 13 4991.95
    1 12 13 6207.91
    1 -12 13 5804.59
    1 12 14 3848.47
    1 12 14 3418.42
    1 -12 14 1826.05
    1 -12 14 3964.18
    1 12 15 9.96752
    1 12 15 -29.8893
    1 -12 15 396.376
    1 -12 15 240.92
    1 12 16 -4.62216
    1 -12 16 636.259
    1 -12 16 560.237
    1 12 16 640.18
    1 -12 17 690.155
    1 -12 17 -112.869
    1 12 17 -54.6698
    1 12 17 -86.5435
    1 12 18 894.128
    1 -12 18 890.383
    1 -12 18 912.84
    1 -12 18 1575.52
    1 12 19 -638.512
    1 -12 19 -128.845
    1 -12 19 195.781
    1 12 19 377.338
    1 12 20 -57.0433
    1 -12 20 624.557
    1 -12 20 343.103
    1 12 20 333.047
    1 -12 21 6542.32
    1 12 21 5412.6
    1 -12 21 5383.87
    1 12 21 5757.53
    1 -12 22 5239.64
    1 12 22 6126.33
    1 -12 22 6359.31
    1 -12 23 872.39
    1 12 23 654.832
    1 -12 23 643.885
    1 -12 24 141.959
    1 -12 24 -463.289
    -1 13 23 592.522
    -1 -13 23 955.631
    -1 13 22 0.71359
    -1 -13 22 771.103
    -1 -13 22 195.502
    -1 -13 21 -291.376
    -1 13 21 519.148
    -1 -13 21 480.883
    -1 -13 20 591.68
    -1 13 20 778.003
    -1 -13 20 -219.436
    -1 -13 19 3297.85
    -1 13 19 3456.13
    -1 13 19 3059.94
    -1 13 19 2900.64
    -1 13 18 2126.89
    -1 -13 18 1304.6
    -1 13 18 1360.02
    -1 13 18 948.547
    -1 13 17 -103.498
    -1 13 17 -182.644
    -1 -13 17 68.8509
    -1 13 17 -359.298
    -1 13 16 5444.42
    -1 -13 16 3919.16
    -1 13 16 3084.65
    -1 13 16 3958.48
    -1 13 15 3918.93
    -1 -13 15 4126.85
    -1 13 15 3393.19
    -1 13 15 2653.42
    1 13 -14 1193.11
    -1 13 14 1207.01
    -1 13 14 740.581
    -1 13 14 1173.38
    -1 -13 14 837.226
    -1 -13 13 957.882
    -1 13 13 396.068
    -1 13 13 210.834
    -1 13 13 612.615
    -1 -13 13 662.538
    1 13 -13 843.024
    -1 13 12 10924.5
    -1 -13 12 9742.63
    -1 13 12 10560.8
    1 13 -12 11785.2
    -1 13 12 10704.2
    -1 -13 12 9916.8
    1 13 -11 7102.91
    -1 -13 11 9132.91
    -1 -13 11 7180.76
    -1 13 11 6352.26
    -1 13 11 6337.84
    -1 13 11 6448.88
    -1 13 10 374.077
    1 13 -10 439.412
    -1 -13 10 196.55
    -1 -13 10 814.784
    -1 13 10 93.7529
    -1 -13 9 15123.2
    -1 13 9 13612.4
    -1 13 9 13586.7
    1 13 -9 11290.8
    -1 -13 9 11616.6
    -1 13 8 24295.3
    1 13 -8 28078.5
    -1 -13 8 26380.7
    -1 -13 8 29666.3
    -1 13 8 27273.8
    -1 13 7 49403.9
    1 13 -7 51533.5
    -1 13 7 53620.3
    -1 -13 7 53218.2
    -1 13 6 1293.1
    1 13 -6 2494.18
    -1 13 6 1552.6
    -1 -13 6 1610.35
    -1 13 5 107191
    1 13 -5 119312
    -1 13 5 111441
    -1 13 4 801.725
    -1 13 4 1521.25
    1 13 -4 1087.58
    1 13 -3 145.252
    -1 13 3 187.456
    1 13 -3 715.844
    -1 13 3 168.558
    -1 13 2 6601.13
    -1 13 2 8041.38
    1 13 -2 7112.82
    1 13 -1 26582.2
    -1 13 1 29580
    -1 13 1 26444.3
    1 13 0 13060.6
    1 13 0 13829.9
    -1 13 0 13574.1
    -1 13 -1 627.019
    1 13 1 666.78
    1 13 1 301.915
    1 13 2 1256.59
    -1 13 -2 1777.74
    1 13 2 2014.46
    1 13 3 5364.94
    -1 13 -3 5065.15
    1 13 4 877.719
    -1 13 -4 9.82286
    1 13 5 1158.04
    -1 13 -5 881.598
    1 -13 5 1615.9
    1 -13 6 418.511
    -1 13 -6 643.2
    1 13 6 175.126
    1 13 7 1018.27
    1 -13 7 1318.45
    1 13 7 1340.74
    -1 13 -7 1665.13
    1 13 8 27.6788
    1 -13 8 522.652
    1 13 8 376.886
    -1 13 -8 493.517
    1 -13 9 185.33
    1 -13 9 322.34
    -1 13 -9 1036.72
    1 13 9 998.171
    1 13 9 355.419
    1 -13 9 555.986
    1 13 10 4798.96
    1 -13 10 5961.35
    1 13 10 5249.92
    1 -13 10 3837.15
    -1 13 -10 5772.18
    1 -13 10 4789.61
    1 -13 11 10429.6
    1 -13 11 11551.4
    1 13 11 10544.9
    1 13 11 8695.51
    1 -13 11 9958.86
    -1 13 -11 9962.48
    1 13 12 -110.957
    1 -13 12 118.122
    1 -13 12 234.435
    1 13 12 648.843
    1 -13 12 77.3484
    1 -13 13 2978.94
    1 -13 13 2392.94
    1 13 13 2940.71
    1 -13 13 2476.85
    1 13 13 1761.98
    1 -13 14 11333.2
    1 -13 14 10645.6
    1 13 14 10094.8
    1 13 14 10952
    1 13 15 2012.7
    1 -13 15 2431.43
    1 -13 15 2902.66
    1 13 15 3097.9
    1 -13 16 625.321
    1 13 16 603.016
    1 13 16 1056.43
    1 13 17 -113.974
    1 13 17 32.9276
    1 -13 18 16023.3
    1 13 18 13957.1
    1 -13 19 979.316
    1 -13 19 775.533
    1 13 19 1517.66
    1 13 19 598.995
    1 13 20 -340.97
    1 -13 20 392.37
    1 -13 20 144.159
    1 13 20 -6.78788
    1 13 21 4284.35
    1 -13 21 5637.32
    1 -13 21 4935
    1 13 21 3652.42
    1 -13 22 -283.957
    1 13 22 1677.88
    1 -13 22 1197.65
    1 -13 23 482.413
    1 -13 23 22.2534
    -1 14 23 -113.456
    -1 -14 23 -336.662
    -1 -14 22 224.946
    -1 14 22 199.741
    -1 -14 22 295.124
    -1 14 21 -192.222
    -1 -14 21 162.455
    -1 -14 21 307.679
    -1 -14 20 617.398
    -1 14 20 954.474
    -1 14 19 623.576
    -1 -14 19 725.279
    -1 14 19 867.562
    -1 14 19 1143.05
    -1 -14 18 2783.75
    -1 14 18 1771.31
    -1 14 18 887.797
    -1 14 17 1277.58
    -1 -14 17 1489.13
    -1 14 17 704.804
    -1 14 17 1271.09
    -1 14 16 539.195
    -1 14 16 -75.0043
    -1 14 16 96.8478
    -1 14 15 214.365
    -1 14 15 918.137
    -1 14 15 1084.83
    -1 -14 15 124.592
    -1 14 14 7298.67
    -1 14 14 7794.45
    -1 -14 14 5583.1
    -1 14 14 6334.09
    -1 -14 13 915.408
    -1 14 13 308.588
    -1 14 13 1452.51
    -1 14 13 314.269
    1 14 -13 558.861
    -1 -14 13 255.727
    -1 14 12 4893.7
    1 14 -12 6618.58
    -1 14 12 4970.44
    -1 -14 12 6210.13
    -1 -14 12 4640.72
    -1 14 12 5994.25
    -1 14 11 17825.2
    -1 -14 11 18045.4
    1 14 -11 17744.4
    -1 14 11 18108.3
    -1 -14 11 18044.1
    -1 -14 10 5207.97
    -1 14 10 5713.19
    -1 -14 10 4838.3
    1 14 -10 4883.57
    -1 14 10 4868.48
    -1 -14 9 1744.49
    -1 14 9 1022.19
    1 14 -9 1519.71
    -1 14 9 727.561
    -1 -14 9 266.23
    1 14 -8 790.342
    -1 14 8 681.348
    -1 14 8 300.148
    -1 -14 8 177.444
    1 14 -7 3491.55
    -1 14 7 4689.51
    -1 14 7 4434.62
    -1 -14 7 4989.16
    -1 14 6 7335.89
    -1 14 6 6778.43
    1 14 -6 6994.86
    -1 14 5 9919.93
    -1 14 5 9918.73
    1 14 -5 9693.7
    -1 14 4 889.617
    1 14 -4 1076.05
    -1 14 4 767.416
    1 14 -3 5466.08
    -1 14 3 4240.06
    -1 14 3 4512.01
    -1 14 2 29770.1
    -1 14 2 29095.8
    1 14 -2 31123
    -1 14 1 13645.2
    1 14 -1 12036.6
    1 14 -1 13408.6
    1 14 0 5034.57
    -1 14 0 4624.57
    1 14 0 3734.82
    1 14 1 11433.9
    -1 14 -1 12431.7
    1 14 2 3732.08
    1 14 2 2451.58
    -1 14 -2 2846.54
    1 14 3 450.537
    -1 14 -3 2100.4
    -1 14 -4 24620.7
    1 14 4 22655.9
    1 14 5 27196.1
    -1 14 -5 26040.6
    1 14 6 -203.87
    1 -14 6 -56.1081
    -1 14 -6 243.346
    1 14 7 530.373
    -1 14 -7 1164.73
    1 -14 7 838.483
    -1 14 -8 5842.28
    1 14 8 4104.6
    1 14 8 6039.27
    1 -14 8 4142.75
    1 -14 9 24601.2
    1 14 9 25383.1
    1 14 9 24660.8
    1 -14 9 26646.8
    -1 14 -9 26768.5
    1 14 10 1608
    1 -14 10 4123.17
    1 14 10 2190.43
    -1 14 -10 2475.68
    1 -14 10 2435.1
    1 -14 11 14460.4
    1 14 11 14842.9
    1 14 11 16655.3
    1 -14 11 16047.3
    -1 14 -11 14759.6
    1 -14 11 16259.2
    1 -14 12 2285.03
    1 14 12 1685.96
    -1 14 -12 2791.24
    1 14 12 1546.63
    1 -14 12 1828.46
    1 -14 13 4956.46
    1 -14 13 5380.75
    1 14 13 4319.26
    1 14 13 5233.79
    1 14 14 1138.5
    1 14 14 417.664
    1 -14 14 632.798
    1 -14 14 951.673
    1 14 15 393.443
    1 14 15 232.858
    1 -14 15 -121.44
    1 -14 16 3091.21
    1 14 16 2247.65
    1 14 16 1668.94
    1 14 17 3603.82
    1 -14 17 5445.28
    1 14 17 3686.36
    1 14 18 154.039
    1 14 18 221.265
    1 -14 18 307.2
    1 14 18 -426.678
    1 -14 19 -46.3961
    1 14 19 -645.657
    1 14 19 -7.19486
    1 -14 20 -78.1961
    1 14 20 212.035
    1 14 20 301.767
    1 -14 20 -72.6816
    1 14 21 1202.05
    1 14 21 1265.96
    1 -14 21 30.0713
    1 -14 21 1700.76
    1 14 22 320.722
    1 -14 22 480.093
    1 -14 22 425.573
    1 -14 23 288.83
    1 -14 23 -161.278
    -1 -15 22 930.166
    -1 -15 22 1735.08
    -1 -15 21 220.043
    -1 -15 21 8.85817
    -1 15 21 1344.75
    -1 15 20 1098.81
    -1 -15 20 -355.628
    -1 15 19 2847.16
    -1 -15 19 3882.37
    -1 15 19 3343.57
    -1 -15 18 1744.21
    -1 15 18 2288.3
    -1 15 18 1476.79
    -1 15 18 1164.46
    -1 -15 17 151.001
    -1 15 17 446.89
    -1 15 17 1158.16
    -1 15 17 295.54
    -1 15 16 835.724
    -1 15 16 1743.59
    -1 15 16 699.215
    -1 -15 16 924.557
    -1 15 15 22405.7
    -1 -15 15 23001.3
    -1 15 15 21009.9
    -1 15 15 22527.2
    -1 -15 14 -686.573
    -1 15 14 -211.486
    -1 15 14 444.732
    -1 15 13 -71.0177
    -1 -15 13 120.309
    -1 -15 13 420.417
    -1 15 13 304.564
    -1 -15 12 1172.18
    -1 15 12 945.488
    -1 15 12 88.2199
    1 15 -12 312.527
    -1 -15 12 1181.09
    -1 -15 11 2312.24
    1 15 -11 2273.31
    -1 15 11 3404.48
    -1 -15 11 2248.26
    -1 15 11 2336.05
    -1 -15 10 1407.8
    -1 15 10 1647.84
    1 15 -10 2534.78
    -1 -15 10 1138.45
    -1 15 10 1078.07
    -1 -15 9 4149.51
    1 15 -9 4003.16
    -1 15 9 5144.13
    -1 15 9 4685.6
    -1 -15 9 5526.9
    -1 -15 8 31144.6
    -1 15 8 31141.2
    -1 15 8 31273.7
    1 15 -8 32463.8
    -1 -15 7 5804.94
    1 15 -7 7102.04
    -1 15 7 5689.08
    -1 15 7 5693.57
    1 15 -6 8910.31
    -1 15 6 8786.17
    -1 15 6 10835.6
    -1 15 5 5788.18
    -1 15 5 4668.89
    1 15 -5 4872.15
    -1 15 4 11629.2
    -1 15 4 12272.2
    1 15 -4 10753.1
    1 15 -3 2532.87
    -1 15 3 2513.45
    -1 15 3 3021.29
    -1 15 2 465.548
    -1 15 2 -3.96962
    1 15 -2 282.6
    1 15 -1 3170.45
    -1 15 1 3726.47
    1 15 -1 3373.98
    1 15 0 13759.5
    1 15 0 15100.7
    -1 15 0 13984.3
    1 15 1 18089.9
    -1 15 -1 16399.9
    1 15 1 17011.3
    -1 15 -2 18078.9
    1 15 2 18849.8
    -1 15 -3 3767.04
    1 15 3 3930.46
    1 15 4 37191.7
    -1 15 -4 39261
    -1 15 -5 406.527
    1 15 5 313.405
    1 15 6 19162.3
    1 -15 6 15616.9
    -1 15 -6 17538.6
    1 -15 7 5413.15
    1 15 7 4764.16
    1 15 8 -182.711
    -1 15 -8 412.667
    1 -15 8 168.71
    1 15 9 1591.56
    -1 15 -9 2169.3
    1 -15 9 2921.85
    1 15 9 1189.51
    1 -15 9 1139.98
    1 15 10 2785.79
    1 -15 10 2380.54
    1 15 10 2305.87
    1 -15 10 3712.54
    -1 15 -10 3164.72
    1 -15 11 1962.84
    1 15 11 2982.94
    1 -15 11 1926.84
    -1 15 -11 2892.61
    1 15 11 1375.47
    1 15 12 454.934
    1 -15 12 178.107
    -1 15 -12 677.451
    1 -15 12 66.025
    1 15 12 697.011
    1 15 13 1378.55
    1 -15 13 1157.49
    1 -15 13 750.152
    1 15 13 281.165
    1 -15 14 4773
    1 15 14 4528.99
    1 15 14 3973.93
    1 -15 14 4422.2
    1 15 15 123.095
    1 -15 15 460.29
    1 15 15 1080.05
    1 15 16 2521.98
    1 15 16 2131.84
    1 -15 16 2313.74
    1 15 17 515.092
    1 -15 17 1048.18
    1 15 17 -3.32433
    1 15 18 1950.2
    1 15 18 3780.64
    1 15 18 2325.41
    1 -15 18 3048.92
    1 -15 19 53.9759
    1 15 19 -77.8154
    1 15 19 10.8382
    1 15 20 323.243
    1 15 20 464.356
    1 -15 20 -88.3666
    1 -15 20 1185.39
    1 -15 21 5844.16
    1 15 21 6834.78
    1 15 21 3692.67
    1 -15 21 7454.64
    1 15 22 556.517
    1 -15 22 830.908
    1 -15 22 -348.195
    1 -15 23 1115.04
    -1 16 22 1188.28
    -1 -16 22 1563.06
    -1 -16 22 1793.92
    -1 16 21 683.156
    -1 -16 21 582.9
    -1 16 20 947.635
    -1 -16 20 1927.61
    -1 -16 19 31758.2
    -1 16 19 28915
    -1 16 19 29120.6
    -1 16 18 1618.52
    -1 -16 18 1095.12
    -1 16 18 832.895
    -1 16 17 2577.11
    -1 16 17 2156.4
    -1 -16 17 4602.72
    -1 16 16 530.581
    -1 -16 16 6.19556
    -1 16 16 494.052
    -1 16 15 2331.83
    -1 -16 15 1512.5
    -1 16 15 847.059
    -1 16 14 6057.96
    -1 -16 14 4682.85
    -1 -16 14 5914.18
    -1 16 14 4492.69
    -1 -16 13 5074.09
    -1 -16 13 6318.12
    -1 16 13 6480.04
    -1 16 13 8970.35
    -1 -16 12 2259.73
    -1 16 12 1696.75
    -1 -16 12 1275.24
    -1 16 12 2035.65
    -1 16 11 4940.51
    1 16 -11 4030.53
    -1 16 11 4855.99
    -1 -16 11 4868.14
    -1 -16 11 3902.1
    -1 -16 10 9258.95
    -1 16 10 11465.5
    -1 -16 10 10924.8
    1 16 -10 8773.25
    -1 16 10 9627.91
    1 16 -9 1345.42
    -1 -16 9 847.032
    -1 -16 9 2332.06
    -1 16 9 562.356
    -1 16 9 2628.59
    -1 16 8 217.932
    1 16 -8 1070.88
    -1 -16 8 282.073
    -1 16 8 1070.52
    -1 -16 7 981.569
    -1 16 7 549.264
    -1 16 7 762.241
    1 16 -7 955.419
    -1 16 6 44471.4
    -1 16 6 42733.4
    1 16 -6 45952.5
    1 16 -5 942.856
    -1 16 5 371.417
    -1 16 5 300.124
    -1 16 4 7208.95
    1 16 -4 9185.29
    -1 16 4 8419.07
    -1 16 3 9455.27
    -1 16 3 9865.53
    1 16 -3 11407.2
    1 16 -3 9083.15
    -1 16 2 38162.7
    -1 16 2 32291.8
    1 16 -2 34285.8
    1 16 -2 37218.5
    1 16 -1 1181.88
    -1 16 1 112.927
    1 16 -1 233.375
    1 16 0 208.422
    1 16 0 -1061.4
    -1 16 0 -544.648
    -1 16 -1 624.516
    1 16 1 1134.07
    -1 16 -2 7618.06
    1 16 2 6477.07
    -1 16 -3 4114.88
    1 16 3 4205.98
    1 16 4 8878.85
    -1 16 -4 8237.67
    -1 16 -5 14126.4
    1 16 5 12709.6
    1 -16 6 3794.83
    -1 16 -6 4208.84
    1 16 6 3329.51
    1 -16 7 1179.55
    1 16 7 1786.49
    -1 16 -8 32134
    1 -16 8 31867.7
    1 16 8 31099.8
    -1 16 -9 2111.49
    1 16 9 1600.9
    1 -16 9 2752.46
    1 -16 9 2650.13
    1 16 10 9277.84
    -1 16 -10 9774.73
    1 -16 10 8167.73
    1 -16 10 9320.24
    -1 16 -11 14065.6
    1 -16 11 15084.3
    1 16 11 14771.7
    1 -16 11 12154.7
    1 16 11 14475.6
    1 16 12 5226.93
    1 -16 12 3538.69
    -1 16 -12 6647.39
    1 16 12 5482.59
    1 -16 12 4979.44
    1 -16 13 2048.79
    1 16 13 1885.78
    1 16 13 2142.82
    1 -16 13 1843.89
    1 16 14 314.827
    1 16 14 110.644
    1 -16 14 -96.7782
    1 -16 14 100
    1 16 15 1528.39
    1 16 15 624.138
    1 -16 15 629.973
    1 -16 15 812.173
    1 16 16 1219.41
    1 -16 16 -246.075
    1 16 16 667.78
    1 -16 17 1300.52
    1 16 17 1985.71
    1 16 17 1111.38
    1 16 17 2334.72
    1 16 18 3916.8
    1 -16 18 3376.74
    1 16 18 2710.19
    1 16 18 2326.79
    1 16 19 599.484
    1 16 19 343.098
    1 -16 19 1206.26
    1 16 20 584.655
    1 16 20 707.365
    1 -16 20 1534.31
    1 -16 21 2834.72
    1 16 21 1371.93
    1 -16 21 2741.17
    1 -16 22 377.642
    1 16 22 394.149
    1 -16 22 -9.73248
    -1 17 22 -377.306
    -1 -17 22 -190.23
    -1 -17 21 -79.1492
    -1 17 21 456.47
    -1 17 20 1781.14
    -1 -17 20 1689.26
    -1 -17 19 1586.18
    -1 17 19 1317.66
    -1 17 19 985.727
    -1 17 18 741.574
    -1 17 18 586.784
    -1 -17 18 636.705
    -1 17 17 5135.08
    -1 17 17 4232.29
    -1 -17 17 4159.2
    -1 17 16 5721
    -1 17 16 4810.21
    -1 -17 16 6702.48
    -1 17 15 2543.78
    -1 17 15 2712.02
    -1 -17 15 2720.94
    -1 -17 15 1598.42
    -1 -17 14 584.766
    -1 -17 14 644.432
    -1 17 14 103.519
    -1 17 14 103.486
    -1 -17 13 1175.21
    -1 -17 13 1105.95
    -1 17 13 1252.33
    -1 17 13 1029.79
    -1 17 12 984.476
    -1 -17 12 597.38
    -1 17 12 1743.94
    -1 -17 12 1610
    -1 17 11 3014.08
    -1 -17 11 4244.61
    -1 17 11 3546.67
    -1 -17 11 4162.85
    -1 -17 10 4850.86
    -1 17 10 4160.13
    1 17 -10 3571.47
    -1 -17 10 3253.99
    -1 17 10 3689.77
    -1 17 9 1328.47
    1 17 -9 893.526
    -1 -17 9 724.809
    -1 17 9 1406.83
    1 17 -8 4660.21
    -1 17 8 2820.61
    -1 17 8 3221.01
    -1 -17 8 3415.56
    -1 17 7 861.035
    -1 17 7 227.919
    1 17 -7 467.366
    -1 -17 7 961.895
    -1 17 6 824.151
    -1 17 6 1167.22
    1 17 -6 1625.27
    -1 17 5 12825.6
    1 17 -5 13208.6
    -1 17 5 12503.9
    -1 17 4 9253.8
    -1 17 4 8696.17
    1 17 -4 8717.05
    1 17 -4 11562.8
    1 17 -3 25163.4
    1 17 -3 26156.1
    -1 17 3 25421.5
    -1 17 3 24351.3
    -1 17 2 2347.84
    1 17 -2 3702.8
    1 17 -2 2236.06
    1 17 -1 8127.09
    -1 17 1 8066.68
    -1 17 0 888.836
    1 17 0 1301.05
    -1 17 -1 332.325
    1 17 1 829.871
    1 17 2 31295.8
    -1 17 -2 31645
    -1 17 -3 23691.2
    1 17 3 25670.9
    -1 17 -4 338.707
    1 17 4 -22.8841
    -1 17 -5 16008.2
    1 17 5 14994.7
    1 -17 6 1374.55
    1 17 6 306.811
    -1 17 -6 1317.46
    1 -17 7 38332.9
    -1 17 -7 36812.5
    1 17 7 38508.5
    1 -17 8 11565.3
    -1 17 -8 10791.2
    1 17 8 10323.5
    1 17 9 4936.15
    1 -17 9 5337
    -1 17 -9 4403.56
    1 -17 10 6242.08
    -1 17 -10 6678.32
    1 17 10 5174.36
    1 -17 10 4705.36
    1 17 11 444.383
    1 -17 11 2458.66
    1 -17 11 2015.08
    -1 17 -11 2181.38
    1 -17 12 -29.148
    1 -17 12 286.64
    1 17 12 9.75834
    1 17 13 171.008
    1 17 13 773.024
    1 -17 13 77.7061
    1 -17 13 496.667
    1 17 14 1845.28
    1 17 14 1411.89
    1 -17 14 958.228
    1 -17 14 938.339
    1 17 15 -472.74
    1 -17 15 81.7118
    1 17 15 101.098
    1 -17 15 370.899
    1 17 16 1296.92
    1 17 16 289.093
    1 -17 16 675.909
    1 17 16 1095.91
    1 17 17 782.675
    1 17 17 664.305
    1 -17 17 380.726
    1 17 17 594.3
    1 17 18 2963.06
    1 17 18 1063.08
    1 -17 18 3695.84
    1 17 18 3023.09
    1 -17 19 573.659
    1 17 19 707.961
    1 17 19 -209.921
    1 17 20 622.618
    1 17 20 140.613
    1 -17 20 42.6969
    1 -17 21 1072.4
    1 17 21 759.266
    1 -17 21 -862.72
    1 -17 22 276.923
    -1 -18 22 694.109
    -1 18 21 338.188
    -1 -18 21 194.42
    -1 -18 20 525.758
    -1 18 20 412.35
    -1 18 20 898.764
    -1 18 19 -136.556
    -1 -18 19 523.3
    -1 18 19 -418.186
    -1 -18 18 1460.12
    -1 18 18 1381.98
    -1 18 18 3181.88
    -1 18 17 2164.48
    -1 -18 17 1907.92
    -1 18 17 1539.92
    -1 -18 16 670.152
    -1 18 16 648.849
    -1 18 16 245.981
    -1 -18 15 354.556
    -1 18 15 356.774
    -1 -18 15 -340.269
    -1 18 15 403.736
    -1 18 14 1104.98
    -1 18 14 1266.58
    -1 -18 14 1700.82
    -1 -18 14 2359.6
    -1 -18 13 11.0928
    -1 18 13 298.659
    -1 18 13 -99.212
    -1 -18 13 -14.3952
    -1 18 12 680.827
    -1 -18 12 165.043
    -1 -18 12 604.54
    -1 18 12 1878.56
    -1 18 11 686.955
    -1 -18 11 186.953
    -1 18 11 -116.146
    -1 -18 11 248.028
    -1 18 10 172.721
    -1 -18 10 -292.58
    -1 18 10 248.436
    -1 -18 10 266.741
    -1 -18 9 -159.334
    -1 18 9 346.567
    -1 18 9 288.099
    -1 -18 8 7859.46
    -1 18 8 7977.03
    -1 18 8 9203.49
    -1 18 7 4967.49
    -1 18 7 4699.46
    -1 -18 7 4293.19
    1 18 -6 5457.17
    -1 18 6 6364.72
    1 18 -6 7205.55
    -1 18 6 5308.58
    1 18 -5 2431.61
    -1 18 5 1510.98
    -1 18 5 2046.38
    1 18 -5 2435.07
    1 18 -4 16848.1
    1 18 -4 18449.1
    -1 18 4 17348.9
    -1 18 4 15916.7
    -1 18 3 9152.49
    -1 18 3 8281.26
    1 18 -2 13002.7
    -1 18 2 12246.3
    -1 18 1 266.68
    1 18 -1 734.483
    1 18 0 23830.1
    -1 18 0 23653.3
    1 18 1 11931.8
    -1 18 -1 12396.2
    -1 18 -2 5969.52
    1 18 2 3231.07
    1 18 3 2181.03
    -1 18 -3 3353.72
    -1 18 -4 20102.1
    1 18 4 18530.7
    1 18 5 821.149
    -1 18 -5 1667.38
    1 18 6 897.064
    -1 18 -6 1094.11
    1 -18 6 313.89
    1 -18 7 2048.08
    -1 18 -7 2647.33
    1 18 7 1355.88
    1 18 8 573.708
    -1 18 -8 2188.63
    1 -18 8 1790.78
    -1 18 -9 4145.86
    1 -18 9 5377.81
    1 18 9 5136.86
    1 18 10 755.177
    -1 18 -10 798.497
    1 -18 10 699.728
    1 -18 10 1306.89
    1 -18 11 5164.97
    -1 18 -11 4709.24
    1 18 11 5051.51
    1 -18 11 6080.83
    1 -18 12 2291.63
    1 18 12 2671.75
    1 -18 12 2469.35
    1 -18 13 1525.56
    1 -18 13 1992.87
    1 18 13 640.526
    1 -18 14 7731.84
    1 -18 14 6130.73
    1 18 14 6671.09
    1 -18 15 2739.41
    1 -18 15 1830.35
    1 18 15 2669.34
    1 18 15 2737.16
    1 18 16 266.78
    1 -18 16 242.131
    1 18 16 132.574
    1 18 16 275.921
    1 -18 17 1484.76
    1 18 17 2793.64
    1 18 17 2323.44
    1 18 17 1127.46
    1 18 18 1027.65
    1 18 18 643.444
    1 -18 18 1106.35
    1 18 18 1217.65
    1 -18 19 181.216
    1 18 19 -111.899
    1 18 19 630.491
    1 18 20 -394.622
    1 -18 20 856.647
    1 18 20 -62.4609
    1 -18 21 -197.039
    1 18 21 -216.746
    1 -18 21 -286.531
    -1 19 21 1607.72
    -1 19 20 -276.537
    -1 19 20 -384.703
    -1 19 19 311.024
    -1 -19 19 785.401
    -1 19 19 1149.34
    -1 -19 18 858.77
    -1 19 18 189.581
    -1 19 18 31.5467
    -1 -19 17 2296.51
    -1 19 17 4844.64
    -1 19 17 5446.52
    -1 -19 16 1061.57
    -1 19 16 1573.22
    -1 19 16 1032.02
    -1 19 15 6041.64
    -1 19 15 3666.64
    -1 -19 15 4869.27
    -1 19 14 3394.28
    -1 -19 14 2530.37
    -1 -19 14 2970.48
    -1 19 14 2068.23
    -1 -19 13 -169.185
    -1 19 13 154.858
    1 19 -13 883.235
    -1 -19 13 711.104
    -1 19 13 1275.1
    1 19 -12 1076.78
    -1 19 12 620.775
    -1 -19 12 543.881
    -1 19 12 145.736
    -1 -19 12 1760.81
    1 19 -11 1051.83
    -1 19 11 -294.927
    -1 -19 11 311.102
    -1 19 11 226.039
    -1 -19 11 1453.64
    -1 19 10 7259.79
    -1 -19 10 7543.68
    1 19 -10 9136.1
    -1 -19 10 8687.38
    -1 19 10 9084.42
    -1 19 9 1035.03
    -1 -19 9 2152.07
    -1 19 9 1550.58
    1 19 -9 1945.44
    -1 19 8 1442.22
    -1 -19 8 2648.99
    1 19 -8 1553.25
    -1 19 8 1654.33
    1 19 -7 893.374
    -1 19 7 736.767
    -1 -19 7 533.673
    -1 19 7 768.321
    -1 19 6 9153.71
    -1 19 6 6337.72
    1 19 -6 6796.2
    1 19 -5 2772.79
    -1 19 5 1764.46
    -1 19 5 2914.73
    -1 19 4 9980.66
    1 19 -4 11909.9
    -1 19 3 24500.5
    1 19 -3 24198.9
    1 19 -2 631.334
    -1 19 2 300.477
    1 19 -1 611.564
    -1 19 1 -68.9159
    -1 19 0 3055.46
    1 19 0 3352.23
    1 19 1 1769.78
    -1 19 -1 356.858
    1 19 2 2169.98
    -1 19 -2 827.065
    -1 19 -3 8580.79
    1 19 3 8810.52
    1 19 4 2331.45
    -1 19 -4 2672.41
    1 19 5 12326
    -1 19 -5 14404.8
    1 19 6 3969.65
    1 -19 6 4181.46
    -1 19 -6 5871.24
    1 -19 7 102.056
    -1 19 -7 -148.731
    1 19 7 560.68
    -1 19 -8 771.228
    1 19 8 973.766
    1 -19 8 592.439
    1 -19 9 3645.77
    1 19 9 4386.54
    -1 19 -9 4108.03
    1 19 10 1518.49
    1 -19 10 2345.88
    -1 19 -10 1066.63
    1 -19 10 1309.77
    -1 19 -11 1469.14
    1 -19 11 1872.38
    1 -19 11 2298.3
    1 19 11 901.81
    1 -19 12 -37.7392
    1 19 12 313.001
    1 -19 12 441.025
    1 -19 13 1706.26
    1 -19 13 1972.61
    1 19 13 1072.83
    1 -19 14 1220.28
    1 19 14 952.208
    1 -19 14 169.328
    1 19 14 1074.73
    1 19 15 2185.4
    1 -19 15 1611.73
    1 19 15 2602.46
    1 -19 15 2140.18
    1 -19 16 1050.1
    1 19 16 351.267
    1 19 16 -40.4185
    1 -19 16 1277
    1 -19 17 -257.474
    1 19 17 195.651
    1 -19 18 6951.42
    1 19 18 7589.61
    1 19 18 7139.38
    1 -19 19 1173.39
    1 19 19 2970.64
    1 19 20 -402.343
    1 -19 20 266.534
    1 19 21 -600.809
    -1 20 21 -176.901
    -1 20 20 -17.2475
    -1 20 20 177.704
    -1 20 19 1657.47
    -1 20 19 3040.74
    -1 -20 19 1384.03
    -1 20 18 200.544
    -1 20 18 1228.88
    -1 -20 18 429.856
    -1 -20 17 443.549
    -1 20 17 150.549
    -1 20 17 146.98
    -1 20 16 -112.594
    -1 -20 16 609.413
    -1 20 16 -114.113
    -1 20 15 5253.7
    -1 -20 15 5859.22
    -1 20 15 5544.89
    -1 20 14 344.631
    -1 -20 14 -521.975
    -1 20 14 946.55
    -1 20 13 48.1837
    -1 20 13 683.849
    -1 -20 13 -11.4708
    -1 -20 13 259.222
    -1 -20 12 3563.3
    -1 20 12 3285.72
    -1 -20 12 2267.91
    -1 20 12 3676.38
    1 20 -12 4585.41
    1 20 -11 3171.46
    -1 20 11 1524.33
    -1 -20 11 2005
    -1 -20 11 1833.01
    -1 20 11 2037.37
    -1 -20 10 1184.6
    -1 -20 10 1740.6
    1 20 -10 2512.21
    -1 20 10 1489.55
    -1 20 10 1022.79
    -1 20 9 233.697
    -1 -20 9 370.993
    1 20 -9 475.372
    -1 20 9 -153.018
    -1 20 8 1001.38
    -1 20 8 559.718
    -1 -20 8 126.999
    1 20 -8 1080.23
    -1 20 7 5251.03
    1 20 -7 5419.68
    -1 -20 7 4835.89
    -1 20 7 5246.69
    1 20 -6 2659.3
    -1 20 6 3117.73
    -1 20 5 1830.3
    1 20 -5 2685.68
    -1 20 4 -381.249
    1 20 -4 1184.46
    -1 20 3 641.515
    1 20 -3 1440.58
    1 20 -2 3348.93
    -1 20 2 1459.02
    1 20 -1 7660.69
    -1 20 1 6022.24
    1 20 0 1898.83
    -1 20 0 1953.06
    -1 20 -1 1247.83
    1 20 1 1042.79
    1 20 2 1289.09
    -1 20 -2 1317.03
    1 20 3 4507.9
    -1 20 -3 4559.48
    -1 20 -4 3081.19
    1 20 4 3019.46
    1 20 5 861.622
    -1 20 -5 -408.232
    -1 20 -6 1886.27
    1 20 6 2031.4
    1 -20 6 834.058
    1 20 7 326.258
    1 -20 7 952.413
    -1 20 -7 1238.54
    -1 20 -8 782.464
    1 -20 8 378.28
    1 20 8 1439.98
    1 20 9 14350.5
    1 -20 9 14121.2
    -1 20 -9 15151.2
    1 -20 10 192.877
    1 20 10 358.193
    -1 20 -10 558.165
    1 -20 10 120.055
    1 20 11 715.182
    1 -20 11 1381.9
    -1 20 -11 798.472
    1 -20 11 206.995
    1 20 12 835.738
    1 -20 12 415.134
    1 -20 12 350.444
    1 20 12 -47.8662
    1 -20 13 2381.74
    1 -20 13 2286.86
    1 20 13 2980.6
    1 20 13 3279.18
    1 -20 14 -341.127
    1 20 14 1254.24
    1 20 14 840.017
    1 -20 14 -125.269
    1 20 15 405.919
    1 20 15 1323.82
    1 -20 15 870.287
    1 -20 15 849.909
    1 20 16 1623.26
    1 20 16 3467.73
    1 -20 16 3156.58
    1 -20 16 2025.99
    1 20 17 4701.99
    1 20 17 5712.69
    1 -20 18 117.722
    1 20 18 -224.713
    1 20 18 -630.873
    1 -20 19 387.395
    1 20 19 546.497
    1 20 20 233.404
    -1 21 20 1817.4
    -1 21 20 905.223
    -1 21 19 -23.6886
    -1 21 19 3.49344
    -1 -21 19 331.751
    -1 -21 18 1116.97
    -1 21 18 439.371
    -1 21 18 1916.32
    -1 21 17 1647.44
    -1 -21 17 1839.05
    -1 21 17 1697.18
    -1 -21 16 657.33
    -1 21 16 1100.53
    -1 21 16 1704.57
    -1 21 15 903.523
    -1 -21 15 1106.04
    -1 21 15 1244.27
    -1 21 14 620.054
    -1 -21 14 1039.84
    -1 21 14 208.11
    -1 -21 13 882.203
    -1 -21 13 -74.0838
    -1 21 13 100.18
    -1 21 13 181.062
    -1 21 12 1083.27
    -1 -21 12 532.464
    1 21 -12 1473.74
    -1 21 12 680.841
    -1 -21 12 2023.2
    -1 21 11 3375.68
    1 21 -11 4136.86
    -1 -21 11 4553.85
    -1 -21 11 5404.97
    -1 21 11 3709.11
    -1 21 10 814.868
    -1 21 10 531.54
    -1 -21 10 566.456
    1 21 -10 263.087
    -1 -21 10 133.607
    -1 21 9 695.988
    -1 -21 9 95.3767
    -1 -21 8 3151.34
    1 21 -8 3224.54
    -1 21 8 2539.4
    1 21 -7 7657.07
    -1 -21 7 8112.75
    -1 21 7 7370.67
    1 21 -6 389.202
    -1 21 6 849.159
    1 21 -5 1805.85
    -1 21 5 1030.78
    -1 21 4 1506.61
    1 21 -4 2270.87
    1 21 -3 1856.34
    -1 21 3 1475.07
    -1 21 2 -385.851
    1 21 -2 1041.13
    -1 21 1 4195.77
    1 21 -1 4594.58
    1 21 0 787.216
    -1 21 0 751.73
    1 21 1 2799.21
    -1 21 -1 1755.96
    1 21 2 187.327
    -1 21 -2 -214.109
    1 21 3 1332.81
    -1 21 -3 1308.8
    1 21 4 110.593
    -1 21 -4 373.541
    1 21 5 1736.37
    -1 21 -5 1940.21
    1 -21 6 2687.5
    1 21 6 3802.72
    -1 21 -6 2813.65
    -1 21 -7 6200.23
    1 -21 7 5423.16
    1 21 7 5458.53
    1 -21 8 524.485
    -1 21 -8 1027.4
    1 21 8 575.557
    1 -21 9 1151.93
    1 21 9 1060.11
    -1 21 -9 1461.11
    1 21 9 849.775
    1 -21 10 4849.27
    1 21 10 4575.48
    -1 21 -10 5338.62
    1 -21 10 6496.96
    1 21 10 4500.48
    1 -21 11 918.008
    1 21 11 -13.0079
    1 21 11 6.4829
    1 -21 11 349.967
    1 21 12 1505.22
    1 21 12 817.306
    1 -21 12 1707.32
    1 -21 12 2021.79
    1 21 13 9335.89
    1 -21 13 9540.44
    1 21 13 8683.72
    1 -21 13 8323.67
    1 21 14 -321.743
    1 21 14 1460.34
    1 -21 14 1026.23
    1 -21 14 843.656
    1 -21 15 143.344
    1 21 15 -233.58
    1 21 15 -374.638
    1 -21 15 -76.0674
    1 -21 16 -11.168
    1 21 16 31.1778
    1 -21 16 244.023
    1 21 16 844.229
    1 21 17 -240.817
    1 21 17 -262.612
    1 -21 18 660.83
    1 21 18 502.07
    1 21 18 2013.61
    1 -21 19 1087.28
    1 21 19 122.012
    1 21 20 361.617
    -1 22 19 -199.95
    -1 22 19 -517.27
    -1 22 18 287.888
    -1 22 18 551.971
    -1 -22 18 -13.4538
    -1 22 17 68.3718
    -1 -22 17 1427.81
    -1 -22 16 7787.12
    -1 22 16 11363.4
    -1 22 15 748.548
    -1 -22 15 1798.33
    -1 22 14 1649.38
    -1 -22 14 2499.27
    -1 22 13 3898.43
    -1 -22 13 6233.3
    -1 -22 12 15475.7
    1 22 -12 14547.5
    -1 -22 12 13750.3
    -1 22 12 17385.8
    -1 -22 11 9926.13
    -1 22 11 9269.28
    1 22 -11 11207
    -1 -22 11 9671.08
    -1 -22 10 1067.07
    -1 22 10 878.105
    -1 -22 10 2275.65
    1 22 -10 811.927
    -1 22 9 2264.64
    1 22 -9 2339.05
    -1 -22 9 1424.26
    -1 22 8 79.8765
    1 22 -8 614.024
    -1 -22 8 -74.2349
    -1 22 7 6992.68
    1 22 -7 7767.3
    -1 -22 7 6098.24
    -1 22 6 195.864
    1 22 -6 623.598
    -1 22 5 4175.15
    1 22 -5 4447.21
    1 22 -4 252.183
    -1 22 4 9.36914
    1 22 -3 27529.2
    -1 22 3 26194.8
    1 22 -2 123.186
    -1 22 2 -116.186
    1 22 -1 463.698
    -1 22 1 -546.659
    1 22 0 129.731
    -1 22 0 -157.215
    1 22 1 -182.453
    -1 22 -1 51.6144
    1 22 2 1129.8
    -1 22 -2 1765.18
    1 22 3 -14.6175
    -1 22 -3 2300.71
    1 22 4 3505.73
    -1 22 -4 3806.5
    -1 22 -5 5784.15
    1 22 5 6973.78
    1 22 6 -36.2915
    -1 22 -6 90.2374
    1 -22 6 183.571
    -1 22 -7 2760.52
    1 -22 7 1482.82
    1 22 7 1265.24
    -1 22 -8 13.2113
    1 22 8 621.977
    1 -22 8 492.171
    1 -22 9 19.4168
    -1 22 -9 672.422
    1 -22 10 1403.46
    1 22 10 430.296
    1 -22 10 1377.57
    -1 22 -10 729.634
    1 22 11 312.553
    1 -22 11 761.904
    1 -22 11 719.194
    1 22 12 351.092
    1 -22 12 944.254
    1 -22 12 1148.88
    1 22 13 1542.3
    1 -22 13 765.97
    1 -22 13 2527.49
    1 22 13 1894.87
    1 -22 14 -370.655
    1 22 14 389.607
    1 22 14 -684.598
    1 -22 14 581.683
    1 22 15 -2.62449
    1 -22 15 -45.0734
    1 22 15 273.931
    1 -22 15 1095.09
    1 -22 16 236.968
    1 22 16 -415.244
    1 22 16 -110.617
    1 22 17 715.933
    1 22 17 688.071
    1 -22 17 860.886
    1 22 18 3497.52
    1 22 18 2344.93
    1 -22 18 2207.15
    1 22 19 322.56
    -1 23 18 966.798
    -1 23 17 1517.89
    -1 -23 17 2296.63
    -1 -23 16 1413.04
    -1 23 16 1842.85
    -1 23 15 4957.21
    -1 -23 15 3809.06
    -1 -23 14 216.47
    -1 23 14 251.05
    -1 -23 13 -474.824
    -1 23 13 -540.143
    -1 23 12 -242.059
    -1 -23 12 -147.249
    -1 -23 11 1925.8
    -1 23 11 1695.9
    -1 -23 11 1445.59
    1 23 -11 1494.09
    -1 23 10 2978.53
    1 23 -10 2379.03
    -1 -23 10 2184
    -1 23 9 1832.36
    1 23 -9 2149.51
    -1 -23 9 2158.17
    -1 23 8 2956.65
    -1 -23 8 2907.38
    1 23 -8 2391.6
    -1 23 7 291.883
    -1 -23 7 318.115
    1 23 -7 1193.51
    -1 23 6 151.994
    1 23 -6 620.386
    -1 23 5 7295.51
    1 23 -5 6659.66
    1 23 -4 6442.69
    -1 23 4 7925.34
    -1 23 3 343.836
    1 23 -3 739.832
    1 23 -2 4385.8
    -1 23 2 2853.29
    -1 23 1 443.031
    1 23 -1 275.801
    -1 23 0 -481.175
    1 23 0 -68.2814
    -1 23 -1 8010.58
    1 23 1 8711.83
    1 23 2 179.22
    -1 23 -2 -146.533
    -1 23 -3 265.822
    1 23 3 578.485
    1 23 4 4238.71
    -1 23 -4 5477.79
    1 23 5 2436.11
    -1 23 -5 2364.35
    -1 23 -6 9951.69
    1 23 6 10432.3
    1 -23 6 8358.97
    1 -23 7 3616.33
    -1 23 -7 4558.04
    1 23 7 3529.2
    -1 23 -8 6123.79
    1 23 8 7849.49
    1 -23 8 4735.57
    1 23 9 7941.46
    -1 23 -9 7189.33
    1 -23 9 7743.71
    -1 23 -10 1874.2
    1 -23 10 3383.98
    1 23 10 2339.07
    1 -23 10 1897.92
    1 23 11 2437.8
    1 -23 11 2938.3
    1 -23 11 3529.89
    1 23 12 2114
    1 -23 12 1393.85
    1 -23 12 1693.81
    1 23 13 842.902
    1 -23 13 -335.71
    1 -23 13 683.151
    1 -23 14 16.3071
    1 23 14 95.124
    1 -23 14 482.042
    1 -23 15 4922.29
    1 23 15 5864.68
    1 23 16 -134.249
    1 -23 16 -291.355
    1 23 17 396.788
    1 -23 17 -273.52
    1 23 18 572.211
    -1 24 17 754.902
    -1 24 16 25.3518
    -1 -24 16 -404.554
    -1 24 15 178.946
    -1 -24 15 -531.393
    -1 -24 14 -610.205
    -1 24 14 92.9279
    -1 -24 13 606.812
    -1 24 13 1559.28
    -1 -24 12 927.29
    -1 24 12 377.724
    -1 -24 11 545.66
    -1 24 11 1224.1
    1 24 -11 1198.2
    1 24 -10 712.454
    -1 24 10 1159.01
    -1 -24 10 370.204
    -1 -24 10 1179.7
    -1 -24 9 861.449
    1 24 -9 1098.13
    -1 24 9 1524.01
    1 24 -8 1199.32
    -1 24 8 564.021
    -1 -24 8 190.166
    1 24 -7 976.571
    -1 24 7 762.962
    -1 -24 7 554.544
    -1 24 6 671.991
    1 24 -6 973.551
    -1 24 5 4566.66
    1 24 -5 2994.81
    1 24 -4 3450.13
    -1 24 4 3280.17
    -1 24 3 176.275
    1 24 -3 1116.84
    -1 24 2 1606.56
    1 24 -2 2132.74
    -1 24 1 -415.629
    1 24 -1 -893.26
    1 24 0 8126.72
    -1 24 0 7499.32
    -1 24 -1 6792.63
    1 24 1 7051.86
    -1 24 -2 8582.25
    1 24 2 9392.96
    1 24 3 15.2251
    -1 24 -3 57.6857
    -1 24 -4 10216.7
    1 24 4 8603.04
    1 24 5 3256.06
    -1 24 -5 4003.1
    1 -24 6 12507.7
    -1 24 -6 13167.7
    1 24 6 15082.3
    1 -24 7 1275.55
    1 24 7 2249.55
    -1 24 -7 1074.3
    -1 24 -8 7584.92
    1 24 8 6411.92
    1 -24 8 7000.02
    -1 24 -9 -531.021
    1 24 9 -36.9816
    1 -24 9 451.615
    1 -24 10 1358.53
    1 -24 10 180.981
    1 24 10 1243.29
    1 -24 11 10315.8
    1 24 11 9344.67
    1 -24 11 7635.29
    1 -24 12 3000.43
    1 -24 12 1623.73
    1 24 12 2231.52
    1 -24 13 1582.03
    1 -24 13 1359.14
    1 24 13 846.346
    1 24 14 65.8261
    1 -24 14 -459.618
    1 -24 15 1828.2
    1 24 15 384.675
    1 24 16 -732.981
    1 -24 16 825.234
    1 24 17 1849.9
    -1 -25 15 389.406
    -1 25 15 -805.633
    -1 25 14 359.281
    -1 -25 14 -246.634
    -1 25 13 562.936
    -1 -25 13 1545.53
    -1 -25 12 321.405
    -1 25 12 -97.4315
    -1 25 11 2746.24
    1 25 -11 2161.04
    -1 -25 11 2831.34
    -1 25 10 729.107
    -1 -25 10 -263.506
    1 25 -10 115.766
    -1 -25 10 431.591
    -1 25 9 323.937
    -1 -25 9 462.02
    1 25 -9 668.937
    -1 25 8 6372.53
    1 25 -8 6352.75
    -1 -25 8 6957.39
    -1 25 7 4916.27
    1 25 -7 2340.41
    -1 -25 7 3989.24
    -1 25 6 2355.35
    1 25 -6 2267.08
    -1 25 5 1939.81
    1 25 -5 870.539
    1 25 -4 1518.31
    -1 25 4 492.802
    1 25 -3 167.514
    -1 25 3 1379.16
    1 25 -2 345.584
    -1 25 2 -109.471
    1 25 -1 2580.76
    -1 25 1 3694.38
    -1 25 0 142.874
    1 25 0 643.338
    -1 25 -1 734.954
    1 25 1 1102.1
    1 25 2 1272.85
    -1 25 -2 493.635
    -1 25 -3 1066.92
    1 25 3 965.574
    1 25 4 4049.62
    -1 25 -4 3532.87
    1 25 5 842.819
    -1 25 -5 496.701
    1 -25 6 657.357
    -1 25 -6 754.155
    1 25 6 -154.825
    -1 25 -7 323.764
    1 25 7 1190.44
    1 -25 7 532.838
    1 -25 8 575.496
    -1 25 -8 427.206
    1 25 8 -34.3249
    1 -25 9 845.737
    1 25 9 812.198
    -1 25 -9 68.3685
    1 25 10 5631.34
    1 -25 10 3495.45
    1 -25 10 5118.98
    1 25 11 21.559
    1 -25 11 316.111
    1 -25 11 527.128
    1 -25 12 699.603
    1 -25 12 44.3867
    1 25 12 -81.1517
    1 -25 13 1084.31
    1 -25 13 456.815
    1 25 13 409.645
    1 -25 14 1095.94
    1 25 14 2256.83
    1 -25 15 -208.907
    1 25 15 733.523
    -1 26 14 988.314
    -1 26 13 2597.95
    -1 -26 13 1598.96
    -1 -26 12 48.0887
    -1 26 12 -433.065
    -1 26 11 1511.81
    -1 -26 11 394.549
    1 26 -10 493.432
    -1 26 10 235.634
    1 26 -9 729.565
    -1 -26 9 1061.03
    -1 26 9 246.607
    1 26 -8 185.394
    -1 26 8 355.009
    -1 -26 8 471.896
    1 26 -7 2630.64
    -1 26 7 3517.82
    -1 -26 7 2534.77
    -1 -26 6 997.707
    1 26 -6 1445.44
    -1 26 6 1159.24
    1 26 -5 5557.12
    -1 26 5 4013.91
    1 26 -4 907.321
    -1 26 4 360.659
    1 26 -3 7304.69
    -1 26 3 6851.57
    1 26 -2 908.543
    -1 26 2 2157.29
    -1 26 1 8959.82
    1 26 -1 8171.27
    1 26 0 5597.14
    -1 26 0 7310.59
    -1 26 -1 21531.6
    1 26 1 17916.6
    -1 26 -2 1242.5
    1 26 2 532.247
    -1 26 -3 -107.665
    1 26 3 1354.37
    1 26 4 1262.26
    -1 26 -4 2052.59
    1 26 5 580.823
    -1 26 -5 773.396
    1 26 6 3768.38
    -1 26 -6 1896.42
    1 -26 6 2176.66
    1 26 7 7518.13
    -1 26 -7 5361.25
    1 -26 7 5894.73
    1 26 8 4533.02
    1 -26 8 2020.84
    -1 26 -8 4415.14
    1 -26 9 1624.3
    -1 26 -9 1484.81
    1 26 9 1723.71
    1 -26 10 3382.59
    1 -26 10 4002.53
    1 26 10 4501.6
    1 -26 11 -260.944
    1 -26 11 1166.22
    1 26 11 868.378
    1 26 12 635.101
    1 -26 12 945.288
    1 -26 12 -123.331
    1 -26 13 756.616
    1 26 13 -44.9463
    1 26 14 1356.18
    -1 -27 12 -21.7544
    -1 27 12 -447.518
    -1 -27 11 712.552
    -1 27 11 -348.891
    1 27 -10 511.538
    -1 -27 10 1859.41
    -1 27 10 1626.51
    1 27 -9 1237.46
    -1 27 9 1162.65
    -1 27 8 -94.8342
    -1 -27 8 523.423
    1 27 -8 194.767
    -1 -27 7 528.625
    -1 27 7 539.279
    1 27 -7 1442.68
    1 27 -6 4673.82
    -1 -27 6 4051.96
    -1 27 6 4989
    1 27 -5 1932.23
    -1 27 5 1968.97
    1 27 -4 814.865
    -1 27 4 962.351
    -1 27 3 3295.68
    1 27 -3 1950.92
    -1 27 2 2518.12
    1 27 -2 3438.35
    -1 27 1 4763.01
    1 27 -1 6708.12
    1 27 0 -596.856
    -1 27 0 433.261
    -1 27 -1 -451.076
    1 27 1 736.776
    -1 27 -2 768.162
    1 27 2 919.616
    1 27 3 15648.6
    -1 27 -3 15605.5
    -1 27 -4 -910.719
    1 27 4 6.94941
    1 27 5 -118.971
    -1 27 -5 389.46
    1 -27 5 886.734
    1 27 6 677.807
    -1 27 -6 260.112
    1 -27 7 866.373
    1 27 7 1673.17
    -1 27 -7 714.585
    -1 27 -8 3403.6
    1 -27 8 2563.85
    1 27 8 3053.12
    1 -27 9 -103.778
    1 27 9 1026.79
    1 27 10 3697.77
    1 -27 10 5260.69
    1 -27 10 2653.58
    1 -27 11 1129.13
    1 27 11 -124.87
    1 -27 11 266.875
    1 27 12 2907.45
    1 -27 12 2559.15
    -1 28 10 6260.37
    -1 -28 10 7133.11
    1 28 -9 4761.96
    -1 28 9 4320.78
    1 28 -8 -465.615
    -1 28 8 204.675
    -1 -28 7 553.743
    -1 28 7 328.964
    1 28 -7 -337.146
    1 28 -6 712.362
    -1 -28 6 2258.05
    1 28 -5 409.544
    -1 28 5 1435.05
    -1 28 4 1574.99
    1 28 -4 43.7165
    1 28 -3 2380.24
    -1 28 3 1698.02
    1 28 -2 326.632
    -1 28 2 1522.76
    1 28 -1 1649.62
    -1 28 1 3608.4
    -1 28 0 675.249
    1 28 0 -338.905
    1 28 1 -396.351
    -1 28 -1 -322.097
    -1 28 -2 -950.436
    1 28 2 -584.585
    1 28 3 -1184.18
    -1 28 -3 794.875
    1 28 4 -1063.09
    -1 28 -4 -550.514
    -1 28 -5 956.811
    1 28 5 -47.169
    1 -28 5 1067.21
    -1 28 -6 1109.12
    1 28 6 1671.86
    1 -28 6 298.415
    1 28 7 1707.09
    -1 28 -7 512.23
    1 -28 7 730.25
    1 28 8 -112.785
    -1 28 -8 -449.409
    1 -28 8 272.531
    1 28 9 202.555
    1 -28 9 415.582
    1 28 10 594.276
    1 -28 10 -89.9113
    1 29 -9 2559.58
    -1 29 8 1839.51
    1 29 -8 1676.52
    1 29 -7 3623.64
    -1 29 7 4295.8
    -1 -29 6 -137.521
    1 29 -6 -749.15
    -1 29 5 -135.864
    1 29 -5 -15.4505
    -1 29 4 -333.07
    1 29 -4 279.63
    1 29 -3 2180.86
    -1 29 3 -172.439
    -1 29 2 4611.39
    1 29 -2 3990.67
    -1 29 1 878.786
    1 29 -1 317.892
    1 29 0 426.27
    -1 29 0 2190.45
    -1 29 -1 618.698
    1 29 1 -305.324
    -1 29 -2 927.232
    1 29 2 -8.98224
    -1 29 -3 691.45
    1 29 3 -1226.95
    1 29 4 1034.89
    -1 29 -4 666.533
    1 -29 5 39.254
    -1 29 -5 595.432
    1 29 5 291.919
    1 -29 6 -455.52
    1 29 6 169.645
    -1 29 -6 -880.789
    -1 29 -7 -573.522
    1 -29 7 659.347
    1 29 7 411.242
    1 29 8 -408.073
    1 -29 8 176.834
    1 -29 9 -177.446
    1 30 -9 -605.709
    1 30 -8 72.6313
    1 30 -7 469.963
    -1 30 6 955.395
    1 30 -6 332.875
    -1 30 5 853.056
    1 30 -5 -720.576
    1 30 -4 262.501
    -1 30 4 51.4405
    -1 30 3 -175.992
    1 30 -3 57.7491
    1 30 -2 634.113
    -1 30 2 -241.457
    -1 30 1 362.725
    1 30 -1 -572.003
    -1 30 0 1037.3
    1 30 0 275.565
    -1 30 -1 295.048
    1 30 1 -1452.54
    1 30 2 1648.39
    -1 30 -2 -37.1331
    1 30 3 2368.72
    -1 30 -3 646.24
    1 30 4 1741.77
    -1 30 -4 3143.56
    1 30 5 98.9053
    -1 30 -5 -541.434
    1 -30 5 142.403
    -1 30 -6 863.322
    1 -30 6 -165.493
    -1 30 -7 864.352
    1 -30 7 -630.126
    1 -30 8 1769.76
    1 31 -8 756.475
    1 31 -7 2897.87
    1 31 -6 1268.08
    1 31 -5 -1261.11
    1 31 -4 -509.677
    1 31 -3 -108.319
    1 31 -2 140.871
    -1 31 2 456.702
    -1 31 1 1441.2
    1 31 -1 -961.86
    1 31 0 -463.224
    -1 31 0 -669.364
    -1 31 -1 390.9
    1 31 1 -1039.39
    -1 31 -2 1482.92
    -1 31 -3 2331
    -1 31 -4 397.493
    1 -31 4 885.471
    1 -31 5 568.512
    -1 31 -5 560.233
    -1 31 -6 -26.8379
    1 -31 6 152.235
    1 -31 7 -614.649
    -2 0 26 81.4494
    -2 0 25 -1054.58
    -2 0 25 -386.842
    -2 0 24 121.449
    -2 0 24 695.327
    -2 0 23 -427.09
    -2 0 23 652.731
    -2 0 22 8031.32
    -2 0 22 9658.54
    -2 0 21 -676.208
    -2 0 21 89.0005
    -2 0 20 2784.99
    -2 0 20 2080.07
    -2 0 20 1106.55
    -2 0 19 737.114
    -2 0 19 600.42
    -2 0 19 69.5798
    -2 0 18 2748.13
    -2 0 18 1989.03
    -2 0 18 2356.92
    -2 0 17 -3.26148
    -2 0 17 297.86
    -2 0 17 -342.608
    -2 0 16 1795.9
    -2 0 16 1203.02
    -2 0 16 2129.04
    -2 0 15 274.3
    -2 0 15 -2.55863
    -2 0 15 50.0158
    2 0 -15 -262.49
    -2 0 14 37135.7
    2 0 -14 36133.9
    -2 0 14 37088.7
    -2 0 14 35118.1
    -2 0 13 285.075
    -2 0 13 -77.7035
    2 0 -13 161.85
    -2 0 13 295.138
    -2 0 13 -12.4357
    -2 0 12 29951.4
    -2 0 12 27173.8
    2 0 -12 28632.7
    -2 0 12 29557.3
    -2 0 12 30651.8
    -2 0 11 189.899
    2 0 -11 -38.1092
    -2 0 11 -206.908
    -2 0 11 259.472
    -2 0 11 475.449
    -2 0 10 361.979
    -2 0 10 82.1053
    2 0 -10 460.133
    -2 0 10 -37.7225
    -2 0 10 372.666
    -2 0 9 244.129
    -2 0 9 384.914
    -2 0 9 122.007
    -2 0 9 214.179
    2 0 -9 13.4053
    -2 0 8 30886
    -2 0 8 26619.5
    -2 0 8 25793.9
    2 0 -8 25557.2
    -2 0 8 26766.9
    -2 0 7 -145.423
    -2 0 7 433.214
    -2 0 7 96.5523
    2 0 -7 20.8692
    -2 0 7 76.1654
    -2 0 6 4329.23
    -2 0 6 3722.23
    -2 0 6 3530.57
    2 0 -6 4043.71
    -2 0 6 4059.11
    -2 0 5 64.547
    -2 0 5 130.94
    -2 0 5 -8.66764
    2 0 -5 194.223
    -2 0 5 -41.3835
    -2 0 4 18117.4
    -2 0 4 18745.2
    -2 0 4 19269.9
    -2 0 3 57.6901
    2 0 -3 177.4
    2 0 -3 209.531
    2 0 -3 137.007
    -2 0 3 18.0952
    -2 0 2 110015
    -2 0 2 106693
    2 0 -2 110402
    2 0 -2 107812
    -2 0 1 121.873
    2 0 -1 57.0056
    2 0 -1 76.3718
    -2 0 1 52.9685
    2 0 -1 -44.7497
    2 0 -1 -8.96505
    2 0 -1 57.7499
    -2 0 1 75.5452
    -2 0 0 6568.85
    -2 0 0 6866.78
    2 0 0 6434.51
    2 0 0 6880.34
    2 0 0 6470.54
    2 0 0 6572.03
    2 0 1 252.782
    -2 0 -1 233.214
    2 0 1 3.02856
    -2 0 -1 217.98
    2 0 1 108.561
    2 0 2 146325
    2 0 2 148477
    -2 0 -2 147102
    -2 0 -2 157746
    2 0 2 151613
    -2 0 -2 154760
    2 0 3 60.5395
    2 0 3 53.3188
    2 0 3 145.79
    -2 0 -3 435.944
    2 0 4 130089
    2 0 4 134544
    2 0 4 129748
    -2 0 -4 131558
    2 0 5 440.25
    2 0 5 62.4099
    2 0 6 446429
    2 0 6 463309
    2 0 7 -10.9908
    2 0 7 268.683
    2 0 7 221.429
    2 0 8 4955.62
    2 0 8 4776.14
    2 0 8 4673.3
    2 0 9 -256.575
    2 0 9 100.279
    2 0 9 106.585
    2 0 10 48637.5
    2 0 10 48994.1
    2 0 10 46806.4
    2 0 11 78.0205
    2 0 11 120.616
    2 0 11 38.2563
    2 0 12 175.108
    2 0 12 -233.926
    2 0 12 559.107
    2 0 13 874.106
    2 0 13 74.7123
    2 0 14 5357.18
    2 0 14 5076.64
    2 0 15 -56.5035
    2 0 15 505.631
    2 0 16 6099.33
    2 0 16 5106.2
    2 0 17 -169.344
    2 0 17 -101.342
    2 0 18 15132.1
    2 0 18 15177
    2 0 19 422.398
    2 0 19 -305.843
    2 0 20 32.7588
    2 0 20 509.321
    2 0 21 10.264
    2 0 21 -210.488
    2 0 21 -715.352
    2 0 22 3023.82
    2 0 22 2940.32
    2 0 22 2604.23
    2 0 23 62.1315
    2 0 23 165.247
    2 0 23 -525.451
    2 0 24 297.953
    2 0 24 410.432
    2 0 24 -223.57
    2 0 25 -195.258
    2 0 26 -187.517
    -2 -1 26 3403.79
    -2 1 26 3593.29
    -2 1 25 4510.84
    -2 1 25 2971.91
    -2 -1 25 4093.77
    -2 -1 25 4575.91
    -2 -1 24 -199.14
    -2 -1 24 657.002
    -2 1 24 181.814
    -2 1 24 -506.558
    -2 -1 23 1052.35
    -2 1 23 378.818
    -2 -1 23 610.849
    -2 1 23 614.157
    -2 1 22 7140.83
    -2 -1 22 7700.15
    -2 -1 22 6783.86
    -2 1 22 5949.31
    -2 1 21 2808.37
    -2 -1 21 2524.01
    -2 -1 21 3133.03
    -2 1 21 3981.41
    -2 -1 20 910.419
    -2 -1 20 767.141
    -2 1 20 490.672
    -2 1 20 359.296
    -2 1 20 374.774
    -2 -1 20 -150.953
    -2 1 19 51.4808
    -2 -1 19 -129.525
    -2 1 19 139.041
    -2 -1 19 294.841
    -2 1 19 55.7654
    -2 -1 19 -566.277
    -2 -1 18 13375.8
    -2 1 18 11597.2
    -2 1 18 12793.4
    -2 1 18 12805.1
    -2 -1 18 12512.7
    -2 -1 18 10329.4
    -2 1 17 1639.14
    -2 -1 17 2791.49
    -2 1 17 1849.82
    -2 -1 17 2321.65
    -2 -1 17 1849.58
    -2 1 17 2531.62
    -2 1 16 2391.58
    -2 1 16 1575.31
    -2 1 16 2348.53
    -2 1 16 2380.61
    -2 -1 16 1925.02
    -2 -1 16 3035.4
    -2 -1 16 2486.75
    -2 1 15 2338.81
    2 1 -15 2058.77
    -2 1 15 2533.93
    -2 1 15 2675.93
    -2 1 15 2167.44
    -2 -1 15 1653.28
    -2 -1 15 2043.64
    2 -1 -15 1851.84
    -2 -1 15 2363.57
    -2 -1 14 32983.8
    -2 -1 14 28998.5
    -2 1 14 29979.2
    -2 1 14 33801.3
    -2 -1 14 29362.6
    2 1 -14 31954.9
    -2 1 14 30511.2
    2 -1 -14 31331.2
    -2 1 14 30552.3
    2 1 -13 15863.3
    -2 1 13 14826.2
    2 -1 -13 15230.3
    -2 -1 13 17953.5
    -2 -1 13 17821.5
    -2 1 13 17138.7
    -2 -1 13 15455.5
    -2 1 13 16079.6
    -2 1 13 16912.7
    2 -1 -12 15147.5
    -2 -1 12 15515.5
    -2 1 12 14624.1
    -2 1 12 14673.2
    -2 1 12 14959.5
    -2 1 12 14702.5
    -2 -1 12 15932.2
    2 1 -12 14838.6
    -2 -1 12 15714.9
    -2 1 11 30146.9
    2 1 -11 29332.2
    -2 -1 11 31134.4
    -2 -1 11 29494.7
    -2 -1 11 31465.6
    -2 1 11 30756.5
    -2 1 11 29880
    -2 1 11 28898.6
    2 -1 -11 29052.8
    -2 1 10 10829
    -2 -1 10 12860.3
    -2 1 10 10828.3
    -2 -1 10 11128.5
    -2 -1 10 9994.35
    2 1 -10 11245
    -2 1 10 12097.8
    2 -1 -10 11177.3
    -2 1 10 10972.8
    -2 1 9 3407.83
    -2 -1 9 3733.46
    -2 -1 9 3243.28
    -2 1 9 2747.64
    2 1 -9 3220.36
    -2 -1 9 2890.94
    -2 1 9 2898.73
    -2 1 9 4146.43
    -2 1 8 32080.9
    -2 -1 8 33621.2
    -2 -1 8 37657.4
    -2 1 8 34818.9
    -2 -1 8 34751.6
    2 1 -8 32522.5
    -2 1 8 35188.1
    -2 1 8 32133.8
    -2 -1 8 32020.8
    -2 -1 7 5460.23
    -2 -1 7 5451.17
    2 1 -7 5988.22
    -2 1 7 5881.78
    -2 1 7 5895.57
    -2 -1 7 6362.44
    -2 -1 7 5958.79
    -2 1 7 6093.2
    -2 1 7 6017.05
    -2 1 6 6056.06
    -2 -1 6 6627.16
    -2 -1 6 6435.1
    -2 1 6 5618.3
    2 1 -6 6039.09
    -2 1 6 6236.73
    -2 1 6 5427.32
    -2 -1 6 5353.59
    -2 1 5 1044.86
    -2 1 5 409.171
    -2 1 5 779.026
    -2 -1 5 676.284
    2 1 -5 737.518
    -2 -1 5 829.894
    -2 1 5 411.366
    -2 1 4 463.916
    -2 -1 4 579.011
    -2 1 4 157.755
    -2 1 4 619.299
    2 1 -4 410.078
    2 -1 -3 182874
    2 -1 -3 200666
    -2 -1 3 190585
    2 1 -3 198249
    2 1 -3 188852
    2 1 -3 189740
    -2 1 3 191215
    -2 -1 3 201340
    -2 1 3 190945
    -2 -1 2 14701.7
    -2 1 2 15138.9
    2 -1 -2 13495.5
    2 1 -2 13906.3
    -2 -1 2 13564.8
    -2 1 2 13576.3
    2 1 -2 13480.1
    2 -1 -2 13742.3
    -2 -1 1 52285.9
    2 1 -1 51089.3
    2 1 -1 52476.8
    -2 1 1 51469
    -2 1 1 51086.7
    -2 -1 1 50668.2
    -2 -1 1 52851.3
    2 -1 -1 53029.2
    2 1 -1 50818.2
    2 -1 -1 48859.7
    -2 -1 0 97868.9
    -2 -1 0 102523
    -2 1 0 101546
    2 1 0 95830.9
    2 1 0 97363.4
    -2 -1 0 98900.5
    2 -1 0 96426.1
    -2 1 0 95562.9
    2 -1 0 98364.5
    -2 1 -1 36679.7
    2 1 1 39951.3
    -2 -1 -1 38842.6
    -2 -1 -1 41316.5
    -2 1 -1 36875.8
    2 -1 1 37641.7
    2 1 1 38835
    2 -1 1 37355.4
    2 -1 2 17163.3
    2 -1 2 17819.8
    2 1 2 17816.4
    -2 -1 -2 17873.4
    2 -1 2 17906.5
    2 1 2 17534.5
    2 -1 2 16582.2
    2 1 2 16455.2
    -2 -1 -2 17781.5
    2 1 3 10624.3
    2 -1 3 9870.69
    2 1 3 10312.9
    -2 -1 -3 10470.6
    -2 1 -3 10699
    -2 -1 -3 10628.9
    2 1 3 10784.4
    2 -1 3 10154.7
    2 -1 3 11005.4
    2 1 4 6756.19
    2 1 4 6486.84
    2 -1 4 6542.36
    2 1 4 6604.34
    -2 1 -4 6349
    2 -1 4 7086.91
    -2 -1 -4 7140.29
    2 -1 4 6974.56
    -2 -1 -4 7480.41
    2 1 5 481.235
    2 1 5 406.99
    2 -1 5 545.17
    2 1 5 625.577
    -2 -1 -5 645.813
    2 1 5 784.285
    2 -1 5 402.615
    2 1 6 892.332
    2 -1 6 670.532
    2 1 6 701.146
    2 1 6 697.915
    2 -1 6 445.619
    -2 -1 -6 755.299
    2 1 6 594.015
    2 1 7 220.76
    2 1 7 343.956
    2 -1 7 646.27
    2 1 7 53.8411
    2 -1 7 391.008
    2 1 8 15652.4
    2 1 8 16523.2
    2 -1 8 17228.2
    2 1 8 16375.3
    2 -1 8 18359.7
    2 1 9 931.363
    2 -1 9 878.053
    2 -1 9 892.472
    2 1 9 354.416
    2 1 9 531.48
    2 1 10 37575.2
    2 -1 10 33371.3
    2 1 10 36697
    2 -1 10 36069.5
    2 1 10 34730.3
    2 1 11 702.254
    2 -1 11 748.597
    2 1 11 910.546
    2 -1 11 919.828
    2 1 11 354.365
    2 -1 12 4135.47
    2 1 12 4482.98
    2 1 12 4372.67
    2 1 12 4170.76
    2 -1 12 4405.42
    2 1 13 2074.58
    2 -1 13 2713.5
    2 -1 13 2782.58
    2 1 13 1281.93
    2 1 13 1892.91
    2 1 14 16228.3
    2 1 14 18007.6
    2 1 14 18122.3
    2 -1 14 16836.3
    2 -1 14 18340.1
    2 1 15 381.755
    2 -1 15 304.122
    2 -1 15 -48.5368
    2 1 15 356.014
    2 -1 16 5447.72
    2 1 16 5576.84
    2 1 16 7459.82
    2 -1 16 5455.57
    2 -1 17 686.946
    2 -1 17 152.667
    2 1 17 218.101
    2 1 17 256.284
    2 -1 18 1162.42
    2 1 18 647.051
    2 1 18 485.485
    2 -1 18 19.749
    2 -1 19 393.11
    2 -1 19 472.911
    2 1 19 -313.513
    2 1 19 735.121
    2 1 20 15294.3
    2 1 20 11303.9
    2 -1 20 11632.5
    2 -1 20 11175.8
    2 1 21 1706.94
    2 -1 21 2301.46
    2 1 21 582.745
    2 -1 21 2042.35
    2 -1 21 2093.95
    2 1 21 2109.48
    2 -1 22 -590.451
    2 -1 22 274.335
    2 1 22 768.921
    2 1 22 83.9259
    2 -1 22 -54.0245
    2 1 22 302.221
    2 1 23 -358.323
    2 1 23 209.718
    2 1 23 -205.747
    2 -1 23 -292.49
    2 -1 23 260.107
    2 -1 23 974.715
    2 1 24 3419.33
    2 -1 24 2197.89
    2 -1 24 2278.99
    2 -1 24 920.971
    2 1 24 2027.76
    2 1 24 3224.19
    2 -1 25 106.475
    2 1 25 495.396
    2 -1 25 -48.2126
    2 -1 26 -69.8829
    2 1 26 -764.85
    -2 -2 26 -360.395
    -2 -2 26 379.352
    -2 2 26 -415.243
    -2 -2 25 547.427
    -2 2 25 799.75
    -2 -2 25 566.024
    -2 2 25 923.224
    -2 -2 24 662.657
    -2 2 24 1057.97
    -2 -2 24 648.645
    -2 2 24 436.268
    -2 -2 23 915.829
    -2 -2 23 1695.52
    -2 2 23 1317.63
    -2 2 23 1163.58
    -2 -2 22 3757.37
    -2 2 22 4997.85
    -2 -2 22 3124.6
    -2 2 22 2882.29
    -2 2 21 3153.62
    -2 2 21 2576.62
    -2 -2 21 3026.45
    -2 -2 21 2657.6
    -2 2 20 2690.11
    -2 2 20 2356.63
    -2 -2 20 1913.52
    -2 -2 20 1974.14
    -2 -2 20 2051.75
    -2 2 19 1098.5
    -2 -2 19 1173.72
    -2 2 19 2008.68
    -2 -2 19 1372.93
    -2 2 19 1265.23
    -2 -2 19 1082.67
    -2 -2 18 521.287
    -2 2 18 563.396
    -2 -2 18 1059.76
    -2 -2 18 -29.4129
    -2 2 18 199.988
    -2 2 18 742.417
    -2 2 18 899.45
    -2 2 17 15811.3
    -2 2 17 12109.4
    -2 -2 17 14571.6
    -2 2 17 16487.7
    -2 -2 17 14634.9
    -2 -2 17 14312.2
    -2 2 17 14916.4
    -2 2 16 204.113
    -2 2 16 176.387
    -2 -2 16 460.199
    -2 -2 16 70.0046
    -2 2 16 149.041
    -2 -2 16 326.608
    -2 2 16 -0.86625
    2 2 -15 8385.15
    -2 -2 15 7632.35
    -2 2 15 8621.66
    -2 2 15 9376.23
    -2 2 15 9294.1
    -2 2 15 8414.51
    -2 -2 15 7981.76
    -2 -2 15 8501.75
    2 -2 -15 7600.04
    -2 2 14 1385.35
    -2 -2 14 948.419
    -2 2 14 1458.67
    2 -2 -14 1100.49
    -2 -2 14 2259.7
    -2 2 14 1398
    -2 2 14 1371.1
    2 2 -14 1400.13
    -2 -2 14 2657.99
    2 -2 -13 36907
    -2 2 13 39364
    -2 -2 13 38547.3
    -2 -2 13 38610
    -2 2 13 39307.3
    -2 2 13 37882.4
    2 2 -13 37378.3
    -2 2 13 35116.3
    -2 -2 13 35378.2
    -2 2 12 2817.64
    -2 2 12 2480.83
    -2 -2 12 2171.21
    -2 2 12 2704.05
    -2 -2 12 2003.59
    -2 -2 12 1817.21
    2 2 -12 2301.51
    -2 2 12 2293.34
    -2 2 11 879.046
    -2 -2 11 803.795
    -2 -2 11 498.481
    -2 -2 11 1146.31
    -2 2 11 506.005
    -2 2 11 1074.24
    -2 2 11 617.053
    2 2 -11 670.523
    -2 -2 10 71250.4
    -2 2 10 71996.3
    -2 2 10 71714.3
    -2 -2 10 73198.3
    -2 -2 10 69691
    -2 2 10 71190.1
    -2 2 10 66817.5
    2 2 -10 72270.5
    -2 -2 9 21642.9
    -2 -2 9 20861.9
    -2 2 9 19017
    -2 2 9 22475
    -2 2 9 21097.8
    -2 2 9 20161.2
    2 2 -9 22081.3
    -2 2 8 22115.3
    -2 2 8 24794.1
    -2 2 8 25837.4
    -2 -2 8 22918.5
    2 2 -8 23932
    -2 -2 8 23727.6
    -2 2 8 26318.3
    2 2 -7 12058.5
    -2 -2 7 13357.5
    -2 2 7 11672.3
    -2 2 7 10881.4
    -2 -2 7 11926.7
    2 -2 -7 10868.8
    -2 2 7 11336.7
    -2 2 7 12913.5
    2 -2 -6 3963.08
    -2 2 6 4607.48
    -2 2 6 3755.85
    2 2 -6 3904.39
    -2 -2 6 2405.58
    -2 2 6 4218.32
    -2 2 6 3859.97
    -2 -2 6 4867.37
    2 2 -6 4574.8
    -2 2 5 13904.1
    -2 2 5 12706.4
    -2 2 5 15963.7
    -2 -2 5 14022.2
    -2 2 5 13934.3
    2 2 -5 14518.9
    -2 -2 5 14541.3
    2 2 -5 13136.6
    2 -2 -5 13823.1
    -2 2 4 60878.7
    -2 2 4 58989.1
    -2 -2 4 57676.8
    2 2 -4 58917.8
    2 2 -4 59909.9
    -2 2 4 60058.1
    2 -2 -4 59231.2
    -2 2 4 61464
    -2 -2 3 205.194
    -2 2 3 383.648
    -2 2 3 63.5232
    -2 -2 3 -74.9151
    2 2 -3 154.097
    2 2 -3 -193.024
    2 2 -2 445.106
    -2 2 2 155.359
    2 2 -2 116.097
    2 -2 -2 333.285
    -2 -2 2 46.6723
    2 -2 -2 123.489
    -2 -2 2 260.065
    -2 -2 2 370.027
    -2 2 2 135.672
    2 2 -1 154904
    -2 -2 1 153328
    2 -2 -1 148463
    2 2 -1 144994
    -2 2 1 151068
    2 -2 -1 150009
    -2 -2 1 150658
    2 2 0 31116.9
    2 -2 0 31924.3
    -2 -2 0 31993.4
    -2 -2 0 35177.7
    -2 2 0 32340.3
    2 2 0 32980
    -2 -2 -1 19728.8
    2 2 1 18452.3
    2 2 1 16671.6
    -2 2 -1 18224.6
    -2 2 -1 19511.2
    2 -2 1 17489
    -2 -2 -1 17954.8
    2 -2 1 18808.4
    2 -2 2 5214.44
    2 -2 2 5528.39
    2 2 2 5281.91
    -2 -2 -2 5347.05
    -2 2 -2 5956.54
    -2 -2 -2 5378.35
    2 2 2 6108.25
    2 2 3 42308
    2 2 3 41991.1
    -2 -2 -3 43404.3
    -2 -2 -3 45067.6
    2 2 3 42685.1
    2 -2 3 40602.9
    2 -2 3 41307.5
    2 -2 4 2104.98
    -2 -2 -4 2125.87
    2 2 4 2443.18
    -2 -2 -4 2147.47
    2 -2 4 2391.01
    2 2 4 2422.5
    2 2 4 2473.48
    2 2 5 5541.22
    2 2 5 5761.66
    -2 -2 -5 5534.24
    2 2 5 5209.32
    2 2 5 5570.87
    2 -2 5 6217.4
    2 2 6 138958
    2 2 6 131018
    2 -2 6 145319
    2 2 6 130481
    2 2 6 132788
    -2 -2 -6 133378
    2 -2 6 140581
    2 2 7 6219.49
    2 -2 7 6597.04
    2 2 7 6845.57
    -2 -2 -7 6751.6
    2 2 7 6371.96
    2 -2 7 5835.29
    2 -2 8 713.708
    2 -2 8 333.842
    2 2 8 268.86
    2 2 8 399.872
    -2 -2 -8 137.407
    2 2 8 426.287
    2 2 9 995.171
    2 -2 9 599.702
    2 2 9 1361.29
    2 -2 9 1705.28
    -2 -2 -9 618.842
    2 2 9 627.146
    2 -2 10 2870.04
    2 2 10 3448.18
    2 2 10 3886.23
    2 -2 10 2781.28
    2 2 10 4106.91
    2 -2 11 548.045
    2 2 11 981.937
    2 2 11 643.459
    2 -2 11 768.083
    2 2 11 800.908
    2 2 12 2153.82
    2 2 12 1173.54
    2 -2 12 947.718
    2 2 12 1868.88
    2 -2 12 2301.26
    2 2 13 1157.46
    2 -2 13 1075.9
    2 -2 13 641.244
    2 2 14 1650.37
    2 2 14 2022.01
    2 -2 14 2392.75
    2 -2 14 2596.96
    2 2 14 2356.17
    2 -2 15 8725.24
    2 2 15 9643.06
    2 -2 15 10051.2
    2 2 15 8818.07
    2 2 16 5716.47
    2 -2 16 5384.63
    2 -2 16 8340.32
    2 2 16 7380.09
    2 -2 17 168.007
    2 2 17 -135.171
    2 -2 17 310.679
    2 2 17 -237.313
    2 -2 18 3224.59
    2 -2 18 2767.96
    2 2 18 2531.14
    2 2 18 2055.04
    2 2 19 167.843
    2 -2 19 488.112
    2 2 19 -333.538
    2 -2 19 972.179
    2 -2 20 1833.64
    2 -2 20 2265.3
    2 -2 20 2023.44
    2 2 20 2198.49
    2 2 20 2058.38
    2 2 21 -89.0705
    2 -2 21 611.331
    2 2 21 -423.958
    2 -2 21 -251.534
    2 2 21 100.808
    2 -2 21 774.043
    2 2 22 2166.73
    2 -2 22 3918.13
    2 2 22 4245.39
    2 2 22 3066.29
    2 -2 22 4344.41
    2 -2 22 2379.12
    2 2 23 861.427
    2 2 23 1253.21
    2 -2 23 994.551
    2 -2 23 516.857
    2 -2 23 804.688
    2 2 23 -65.4737
    2 2 24 -191.135
    2 2 24 130.989
    2 -2 24 -845.809
    2 2 24 -723.776
    2 -2 24 1156.54
    2 -2 24 -81.6861
    2 2 25 1068.04
    2 -2 25 1065.88
    2 -2 25 2664.14
    2 -2 26 323.093
    2 2 26 -235.118
    -2 -3 26 219.775
    -2 -3 26 199.331
    -2 3 26 439.974
    -2 -3 25 1198.97
    -2 3 25 1811.21
    -2 -3 25 1241.77
    -2 3 25 2683.78
    -2 3 24 1504.33
    -2 -3 24 190.841
    -2 -3 24 317.031
    -2 3 24 837.001
    -2 3 23 1087.38
    -2 -3 23 477.459
    -2 3 23 237.525
    -2 -3 22 5317.42
    -2 3 22 4420.88
    -2 3 22 4433.93
    -2 -3 22 4558.3
    -2 3 21 496.973
    -2 -3 21 -196.015
    -2 -3 21 322.876
    -2 3 21 -129.414
    -2 -3 20 346.009
    -2 3 20 -273.842
    -2 -3 20 703.047
    -2 3 20 224.046
    -2 -3 20 -180.967
    -2 3 19 -105.16
    -2 -3 19 573.582
    -2 -3 19 331.651
    -2 3 19 768.628
    -2 3 19 265.423
    -2 -3 19 955.627
    -2 -3 18 80.2514
    -2 3 18 -50.3578
    -2 3 18 609.573
    -2 -3 18 -1.01734
    -2 3 18 160.439
    -2 3 18 -290.044
    -2 -3 18 94.1145
    -2 -3 17 3661.07
    -2 -3 17 2460.6
    -2 3 17 3423.07
    -2 3 17 2941.77
    -2 -3 17 3150.03
    -2 3 17 3978.57
    -2 3 17 2688.33
    -2 -3 16 22608.3
    -2 3 16 21082.5
    -2 -3 16 23859.3
    -2 3 16 20495.3
    -2 -3 16 24222.8
    -2 3 16 24278.5
    -2 3 16 21177.4
    2 3 -15 5756.24
    -2 -3 15 6303.78
    -2 3 15 6972.52
    -2 3 15 6189.98
    -2 3 15 4999.73
    -2 -3 15 6285.24
    2 -3 -15 5506.74
    -2 -3 15 6219.81
    -2 3 15 6406.13
    -2 3 14 10887.9
    -2 3 14 11048
    -2 -3 14 12123.2
    2 -3 -14 10588.1
    -2 -3 14 10963.2
    -2 3 14 11804.1
    2 3 -14 11229.8
    -2 -3 14 10744
    -2 3 14 10876.4
    -2 -3 13 18257.9
    -2 3 13 15139.5
    2 3 -13 15207.2
    -2 -3 13 17077.4
    -2 3 13 14904.5
    -2 -3 13 14731.3
    -2 3 13 13262
    -2 3 13 15279.1
    -2 3 12 1513.6
    2 3 -12 1003.26
    -2 -3 12 1518.19
    -2 3 12 1278.05
    -2 -3 12 1226.52
    -2 3 12 419.495
    -2 3 12 1192.15
    -2 -3 12 804.225
    -2 3 11 64809.6
    -2 -3 11 61158.1
    -2 -3 11 64920.9
    -2 3 11 63817.3
    2 3 -11 64619
    -2 3 11 64581.4
    -2 -3 11 61281.1
    -2 3 11 63305.3
    -2 3 10 7448.09
    2 3 -10 7532.59
    -2 -3 10 8122.87
    -2 3 10 6979.82
    -2 -3 10 7055.15
    -2 3 10 6749.38
    -2 3 10 7269.39
    -2 3 9 8563.96
    -2 3 9 8162.68
    -2 -3 9 9473.44
    -2 3 9 8161.86
    -2 3 9 9712.19
    2 3 -9 9212.16
    -2 -3 9 8315.82
    -2 3 8 5227.58
    -2 3 8 5853.96
    2 3 -8 5405.29
    -2 3 8 5183.54
    -2 -3 8 6321.5
    -2 -3 8 5828.09
    -2 3 8 4950.59
    2 3 -7 11127.2
    -2 -3 7 11766.8
    -2 3 7 10473.6
    -2 3 7 11581
    -2 -3 7 11910.7
    -2 3 7 10556.2
    -2 3 7 10781.2
    -2 3 6 97133.7
    -2 -3 6 96171
    -2 -3 6 95943.4
    2 3 -6 93803.6
    -2 3 6 91778.4
    -2 3 6 93589.5
    -2 3 6 96307.8
    2 3 -6 89148.9
    2 -3 -6 99111.6
    2 -3 -5 33021
    2 3 -5 31493
    2 3 -5 30772
    -2 3 5 35109.6
    -2 3 5 30785.1
    -2 3 5 32248.9
    -2 -3 5 31321
    -2 3 5 31049.7
    2 3 -4 14011.9
    -2 3 4 15071
    -2 -3 4 14381.9
    2 3 -4 14762.3
    2 -3 -4 15215.7
    -2 -3 4 14501.6
    -2 3 4 15009.6
    -2 3 4 15842.5
    -2 3 4 15331.2
    2 -3 -3 79566.2
    -2 -3 3 82113.3
    -2 3 3 75355.9
    -2 3 3 78701.7
    -2 3 3 75957.2
    2 3 -3 78051
    -2 3 2 103682
    2 -3 -2 101818
    2 3 -2 101386
    2 -3 -2 99093.6
    -2 3 1 74715.9
    2 3 -1 71545.3
    -2 -3 1 77131.9
    2 3 -1 76343.1
    2 -3 -1 78619.3
    -2 3 0 51616.6
    -2 -3 0 54583.3
    2 3 0 54635.2
    -2 -3 0 59298.9
    2 -3 0 55984.5
    2 3 0 53244.5
    -2 -3 -1 39704.4
    2 -3 1 43564
    2 3 1 41180.7
    2 -3 1 43267.4
    -2 3 -1 41632.3
    2 3 1 39147.6
    2 -3 2 35057.7
    -2 -3 -2 32508.2
    -2 3 -2 34251.9
    -2 -3 -2 36946.9
    2 3 2 33373.2
    2 3 2 33463.3
    2 -3 2 33438.3
    -2 -3 -3 4734.55
    -2 3 -3 4875.12
    2 -3 3 4846.59
    2 3 3 4533.08
    2 -3 3 4693.11
    -2 -3 -3 4899.29
    2 3 3 4864.92
    -2 -3 -4 33161.3
    2 3 4 36752
    2 -3 4 37839.9
    2 3 4 34727.5
    2 -3 4 36304.1
    2 3 4 33375.5
    2 3 5 87169.2
    2 3 5 85387.3
    2 -3 5 87219.3
    2 -3 5 87889
    -2 -3 -5 85116
    2 3 5 85949.4
    2 3 5 87369.6
    2 -3 6 11225.2
    2 3 6 12434
    2 3 6 11921.5
    2 -3 6 12175.8
    2 3 6 10526
    2 -3 6 10585.9
    2 3 6 10616.9
    -2 -3 -6 11470.7
    2 3 7 30761.7
    2 -3 7 32240.7
    2 3 7 31086.9
    -2 -3 -7 28855.1
    2 3 7 29477.4
    2 -3 7 32551.6
    2 3 8 9289.33
    2 -3 8 8642.19
    2 3 8 8778.17
    2 -3 8 9229.36
    -2 -3 -8 8276
    2 3 8 8740.31
    2 3 9 4058.8
    2 3 9 3592.56
    -2 -3 -9 3396.38
    2 3 9 3654.23
    2 -3 9 3771.04
    2 -3 9 3844.6
    2 -3 10 1289.7
    2 3 10 1062.95
    2 -3 10 1377.93
    -2 -3 -10 1127.85
    2 3 10 1319.19
    2 3 10 1127.87
    2 -3 11 36.975
    2 3 11 548.873
    2 3 11 -141.795
    2 -3 11 -89.2601
    -2 -3 -11 33.1589
    2 3 11 -169.146
    2 3 12 47821.5
    2 -3 12 47275.8
    2 -3 12 49328.1
    2 3 12 45804.6
    2 3 12 43933.4
    2 3 13 36910.5
    2 3 13 36733.9
    2 -3 13 37161.5
    2 -3 13 36519.5
    2 3 13 35702.6
    2 -3 14 6309.25
    2 3 14 7360.97
    2 3 14 7197.65
    2 -3 14 6956.33
    2 3 14 8039.37
    2 -3 15 1968.86
    2 3 15 1049.42
    2 3 15 1802.28
    2 -3 15 825.63
    2 -3 16 26362.3
    2 3 16 23273.5
    2 3 16 24049.2
    2 -3 16 23087.8
    2 3 17 2622.38
    2 3 17 3209.41
    2 -3 17 2169.72
    2 -3 17 2395.69
    2 3 18 60.5852
    2 3 18 658.011
    2 -3 18 1169.98
    2 -3 18 2.9008
    2 -3 19 779.573
    2 3 19 968.711
    2 -3 19 1044.09
    2 3 19 875.028
    2 -3 20 56.1031
    2 -3 20 562.216
    2 3 20 104.54
    2 3 20 548.546
    2 -3 20 478.23
    2 3 21 309.249
    2 3 21 -252.494
    2 -3 21 1100.92
    2 -3 21 620.314
    2 -3 21 -371.409
    2 3 22 8369.48
    2 3 22 7733.56
    2 3 22 10767.1
    2 -3 22 10114.2
    2 -3 22 7951.57
    2 -3 22 8392.84
    2 3 23 1087.92
    2 -3 23 -138.783
    2 3 23 190.392
    2 3 23 995.689
    2 -3 23 759.494
    2 -3 23 251.162
    2 3 24 316.539
    2 -3 24 1266.59
    2 3 24 1022.66
    2 -3 24 1681.56
    2 -3 24 1619.15
    2 3 24 2457.71
    2 -3 25 -277.514
    2 -3 25 143.007
    2 3 25 -1080.74
    2 3 26 673.632
    2 -3 26 2531.79
    -2 -4 26 239.293
    -2 4 25 421.636
    -2 -4 25 1053.67
    -2 -4 25 2793.71
    -2 4 25 881.443
    -2 4 24 1070.43
    -2 -4 24 161.317
    -2 -4 24 -293.781
    -2 4 24 -156.545
    -2 -4 23 711.73
    -2 -4 23 818.682
    -2 4 23 -4.66532
    -2 4 23 326.081
    -2 -4 22 160.099
    -2 4 22 313.493
    -2 -4 22 -481.667
    -2 4 22 57.1119
    -2 -4 21 -107.462
    -2 4 21 271.812
    -2 -4 21 911.643
    -2 4 21 313.58
    -2 4 20 2559.2
    -2 -4 20 3127.84
    -2 -4 20 4550.36
    -2 4 20 3288.23
    -2 -4 20 2313.98
    -2 4 19 1978.05
    -2 4 19 2820.47
    -2 -4 19 2021.43
    -2 4 19 2324.39
    -2 -4 19 1169.03
    -2 -4 19 2037.15
    -2 4 18 -253.759
    -2 4 18 279.35
    -2 -4 18 933.009
    -2 -4 18 397.654
    -2 4 18 -330.918
    -2 4 18 -135.45
    -2 -4 18 195.654
    -2 4 17 229.069
    -2 4 17 546.683
    -2 4 17 285.227
    -2 -4 17 283.853
    -2 4 17 -19.5043
    -2 -4 17 -88.4993
    -2 -4 17 -215.985
    -2 4 16 416.52
    -2 4 16 1357.72
    -2 -4 16 937.826
    2 -4 -16 766.072
    -2 4 16 1040.55
    -2 -4 16 1235.93
    -2 4 16 854.192
    -2 -4 16 1645
    -2 -4 15 9537.63
    -2 -4 15 8825.97
    2 4 -15 7915.21
    -2 4 15 8172.5
    -2 4 15 7304.99
    -2 4 15 8912.36
    -2 -4 15 9666.46
    -2 4 15 7231.87
    -2 4 14 3562.19
    -2 4 14 2887.47
    -2 -4 14 3564.45
    2 4 -14 3223.92
    -2 4 14 2858.72
    -2 -4 14 3995.04
    -2 4 14 4025.57
    -2 -4 14 3427.67
    -2 4 13 509.34
    -2 4 13 372.742
    -2 4 13 914.068
    2 4 -13 608.105
    -2 -4 13 315.727
    -2 -4 13 532.331
    -2 -4 13 398.25
    -2 4 13 827.752
    -2 4 12 20423.4
    -2 4 12 20627.9
    2 4 -12 19713.8
    -2 -4 12 18947.5
    -2 -4 12 18489.5
    -2 4 12 18398.6
    -2 4 12 20691.3
    -2 4 11 9110.76
    -2 4 11 10082.7
    2 4 -11 11120.8
    -2 -4 11 10582.2
    -2 -4 11 11115.2
    -2 4 11 10294
    -2 4 11 8987.68
    -2 -4 10 93727.3
    -2 4 10 93201
    -2 -4 10 96691.5
    2 4 -10 94230.9
    -2 4 10 86789.5
    -2 4 10 96801.9
    -2 4 10 89794.4
    -2 -4 9 20448
    -2 4 9 17936.2
    -2 4 9 18299.4
    -2 4 9 21422.3
    -2 -4 9 18887.1
    2 4 -9 20675.9
    -2 4 9 20513.8
    -2 4 8 25052.3
    -2 4 8 25689.2
    -2 4 8 28934.5
    -2 4 8 28700.6
    -2 -4 8 24315.7
    2 4 -8 27722.7
    -2 -4 8 26721.6
    -2 4 7 536.253
    -2 -4 7 1081.8
    2 4 -7 943.518
    -2 4 7 659.859
    -2 4 7 802.862
    -2 -4 7 425.284
    -2 4 7 698.034
    -2 4 6 851.016
    2 -4 -6 810.603
    -2 -4 6 949.012
    -2 4 6 1090.58
    -2 4 6 678.29
    2 4 -6 1164.39
    -2 4 6 868.718
    2 4 -6 887.249
    -2 -4 6 1091.51
    -2 4 5 32351.8
    -2 -4 5 31952.4
    2 4 -5 30226.6
    -2 4 5 34619.6
    -2 -4 5 32820.9
    -2 4 5 30399
    2 4 -5 33080.2
    2 -4 -5 34125.9
    -2 4 5 32584.8
    -2 -4 4 148.653
    -2 4 4 -267.401
    -2 4 4 -251.409
    2 4 -4 90.244
    -2 -4 4 331.882
    2 -4 -4 189.119
    -2 4 4 88.7001
    -2 4 3 41360.6
    2 4 -3 42808.3
    2 -4 -3 42702.2
    -2 -4 3 45036.2
    -2 4 3 44404.7
    2 -4 -2 63855.5
    2 4 -2 62318.1
    -2 4 2 63306.1
    -2 4 1 3544.5
    2 4 -1 2583.94
    2 4 0 48895.2
    2 4 0 48980.4
    -2 4 0 48569.4
    2 -4 0 51400.6
    -2 4 -1 353.392
    2 -4 1 36.3922
    2 4 1 412.779
    2 -4 2 3771.13
    2 -4 2 3789.83
    2 4 2 3634.94
    2 4 2 3522.69
    -2 4 -2 3532.16
    2 4 3 60415.5
    -2 4 -3 63520.6
    2 4 3 62454.9
    2 -4 3 63882.3
    2 -4 3 65586
    2 -4 4 1376.99
    2 4 4 1401.88
    2 4 4 968.33
    2 -4 4 1624.5
    -2 4 -4 1189.66
    2 4 5 29667.2
    2 -4 5 31159
    2 -4 5 28025.3
    -2 4 -5 29703.8
    2 4 5 27359.9
    2 -4 5 30700.8
    2 4 5 27982
    2 4 5 27766.5
    2 -4 6 45.8219
    2 4 6 352.18
    2 -4 6 921.864
    2 4 6 377.413
    2 4 6 815.826
    2 -4 6 451.355
    2 4 6 346.344
    2 4 7 46708.3
    2 -4 7 51740.6
    2 4 7 44316.6
    2 4 7 43364.3
    2 -4 7 47536.6
    2 -4 7 46872
    2 4 7 45309.5
    2 -4 8 1316.33
    2 4 8 1402.94
    2 -4 8 1024.68
    2 4 8 1024.81
    2 4 8 1660.87
    2 4 9 30515
    2 -4 9 29320.4
    2 -4 9 28529.9
    2 4 9 27371.1
    2 4 9 29530.3
    2 -4 10 16959.4
    2 4 10 15215.7
    2 -4 10 17905.5
    -2 -4 -10 14904.9
    2 4 10 14679.6
    2 4 10 15872
    2 4 11 8792.12
    2 4 11 8628.71
    2 -4 11 8526.5
    2 4 11 10141.6
    2 -4 11 9860.49
    -2 -4 -11 8214.29
    2 -4 12 3959.73
    2 4 12 3591.68
    2 4 12 3882.98
    2 -4 12 5019
    2 4 12 4028.52
    2 -4 13 14931.3
    2 4 13 15674.8
    2 -4 13 14488.2
    2 4 13 15068.3
    2 4 13 14466.9
    2 -4 14 205.625
    2 4 14 362.896
    2 4 14 237.536
    2 -4 14 371.282
    2 4 14 515.801
    2 4 15 7353.18
    2 4 15 6160.62
    2 -4 15 7931.21
    2 4 15 7709.07
    2 -4 15 6058.36
    2 4 16 2201.91
    2 4 16 1915.81
    2 -4 16 2857.36
    2 -4 16 1953.62
    2 4 17 3303.14
    2 4 17 2276.07
    2 -4 17 3226.22
    2 -4 17 2810.64
    2 4 18 10905.2
    2 -4 18 10236.8
    2 4 18 9544.56
    2 -4 18 10092.1
    2 4 19 3511.22
    2 -4 19 2861.69
    2 -4 19 2546
    2 4 19 2766.29
    2 -4 19 3537.72
    2 -4 20 10874.3
    2 4 20 7589.98
    2 4 20 7966.42
    2 -4 20 8553.88
    2 -4 20 8815.03
    2 -4 21 -102.89
    2 -4 21 -123.838
    2 4 21 773.484
    2 4 21 769.884
    2 -4 21 -166.577
    2 4 22 5340.04
    2 4 22 7889.98
    2 4 22 6722.31
    2 -4 22 6808.81
    2 -4 22 6687.95
    2 -4 22 8769.92
    2 -4 23 765.442
    2 -4 23 387.3
    2 4 23 149.976
    2 4 23 328.68
    2 4 23 1105.96
    2 -4 23 -102.66
    2 -4 24 2345.19
    2 -4 24 1606.1
    2 -4 24 60.5591
    2 4 24 1875.58
    2 4 24 840.83
    2 4 24 360.81
    2 -4 25 -696.46
    2 4 25 341.561
    2 -4 25 927.064
    2 4 26 3973.36
    -2 -5 26 161.609
    -2 -5 25 1962.55
    -2 -5 25 1029.52
    -2 5 25 2045.01
    -2 5 25 649.085
    -2 -5 24 188.106
    -2 5 24 1547.25
    -2 -5 24 560.634
    -2 5 24 498.794
    -2 5 23 2299
    -2 5 23 2050.9
    -2 -5 23 2953.82
    -2 -5 23 3853.3
    -2 -5 22 2615.02
    -2 5 22 1228.98
    -2 -5 22 1141.45
    -2 5 22 1282.44
    -2 5 21 518.412
    -2 -5 21 -128.18
    -2 5 21 -368.323
    -2 -5 21 689.831
    -2 -5 20 457.472
    -2 5 20 366.02
    -2 -5 20 344.454
    -2 -5 20 -115.208
    -2 5 20 58.3611
    -2 5 19 8822.92
    -2 -5 19 10148.4
    -2 5 19 9962.07
    -2 5 19 9810.08
    -2 -5 19 8281.95
    -2 -5 19 8584.2
    -2 5 19 8706.53
    -2 5 18 2153.26
    -2 5 18 2456.15
    -2 5 18 2650.37
    -2 -5 18 2802.22
    -2 -5 18 3411.59
    -2 -5 18 2172.46
    -2 5 18 1488.19
    -2 5 17 780.91
    -2 5 17 1501
    -2 5 17 975.799
    -2 -5 17 550.452
    -2 -5 17 1572.71
    -2 5 17 1368.48
    -2 -5 17 883.066
    -2 5 16 2779.74
    -2 5 16 3350.74
    -2 -5 16 3372.94
    -2 -5 16 3827.43
    -2 5 16 3363.85
    -2 -5 16 4063.21
    -2 5 16 4660.17
    -2 5 15 12071
    -2 -5 15 11133.3
    -2 -5 15 10789.8
    -2 -5 15 12249.3
    -2 5 15 12866.9
    -2 5 15 10258.7
    2 5 -15 11056.9
    -2 5 15 11166.5
    -2 5 14 -122.377
    -2 5 14 134.627
    -2 5 14 -197.708
    -2 -5 14 47.441
    -2 -5 14 205.295
    2 5 -14 552.483
    -2 5 14 -54.1567
    -2 -5 14 473.839
    -2 5 13 18863
    2 5 -13 18804.6
    -2 5 13 19133
    -2 -5 13 19894.1
    -2 5 13 16268
    -2 5 13 18653.5
    -2 -5 13 19407.1
    -2 5 12 7884.73
    -2 5 12 7645.11
    -2 5 12 8221.3
    2 5 -12 8557.94
    -2 -5 12 7683.72
    -2 5 12 7640.42
    -2 -5 12 7806.68
    -2 5 11 -18.7474
    2 5 -11 34.4871
    -2 5 11 389.997
    -2 5 11 -3.64319
    -2 5 11 147.443
    -2 -5 11 423.016
    -2 -5 11 514.895
    -2 5 10 26600.4
    -2 -5 10 29031.4
    -2 5 10 26010.4
    -2 5 10 25964.9
    -2 5 10 25770.2
    -2 -5 10 26683.9
    2 5 -10 27235.9
    2 5 -9 54017.9
    -2 -5 9 54203.9
    -2 -5 9 58879.9
    -2 5 9 56736.7
    -2 5 9 54707.2
    -2 5 9 51731.3
    -2 5 9 54169.3
    -2 5 8 24191
    2 5 -8 24907.4
    -2 -5 8 27443.4
    -2 -5 8 24985.6
    -2 5 8 24365.9
    -2 5 8 25352.7
    -2 5 8 25543.1
    2 5 -7 185.428
    -2 -5 7 469.205
    -2 5 7 59.0733
    -2 5 7 850.329
    -2 5 7 534.141
    -2 5 7 458.839
    -2 -5 7 304.18
    -2 5 6 175668
    -2 5 6 156185
    -2 5 6 156838
    -2 5 6 168330
    2 5 -6 171101
    -2 -5 6 173771
    -2 -5 6 173947
    -2 5 5 430.246
    -2 -5 5 647.256
    -2 -5 5 285.707
    -2 5 5 983.438
    -2 5 5 511.77
    2 5 -5 397.221
    -2 5 5 652.713
    -2 5 4 6366.57
    -2 5 4 7048.15
    2 5 -4 6121.9
    -2 -5 4 6270.41
    -2 -5 4 6325.52
    -2 5 3 5440.96
    2 5 -3 5684.97
    -2 5 3 5748.05
    -2 5 2 75493.2
    2 -5 -2 76525.8
    2 5 -2 77765.1
    2 5 -1 5047.97
    -2 5 1 5290.47
    2 -5 -1 5249.52
    2 5 0 98471.6
    2 5 0 96688.2
    -2 5 0 94882.2
    2 5 1 1864.88
    2 5 1 1813.37
    -2 5 -1 1946.3
    2 -5 2 3702.97
    2 5 2 3681.54
    -2 5 -2 3225.53
    2 -5 2 3646.42
    2 5 2 3324.97
    2 -5 3 19343
    2 5 3 16035.5
    2 5 3 18475.2
    -2 5 -3 17670.5
    -2 5 -4 17055.9
    2 5 4 15288.1
    2 -5 4 17163.3
    2 5 4 16225.8
    -2 5 -5 4628.73
    2 5 5 5336.41
    2 5 5 4214.27
    2 -5 5 5095.46
    2 5 5 5278.79
    2 -5 5 4866.92
    2 5 6 21313.3
    -2 5 -6 21587.2
    2 5 6 21041.7
    2 -5 6 22830.6
    2 5 6 22584.6
    2 5 6 21841.7
    2 -5 6 21308.6
    2 -5 6 21687.7
    2 -5 7 18251.2
    2 5 7 15552.4
    2 -5 7 17926
    2 5 7 16203.9
    2 -5 7 17384.6
    2 5 7 17060.4
    2 5 7 15510.5
    -2 5 -7 16717.7
    2 -5 8 184.372
    2 -5 8 -136.641
    2 5 8 234.283
    2 5 8 -2.28525
    2 -5 8 530.718
    2 5 8 545.948
    2 5 9 192.055
    2 5 9 477.728
    2 5 9 129.904
    2 -5 9 -28.6705
    2 -5 9 425.067
    2 5 10 19806
    2 5 10 22400.3
    2 -5 10 21807.1
    2 5 10 21090.9
    2 -5 10 22565.1
    2 5 11 404.832
    2 5 11 239.168
    2 -5 11 -79.3933
    2 -5 11 1001.31
    2 5 11 762.167
    2 5 12 6361.82
    2 5 12 6948.62
    2 -5 12 7639.33
    2 5 12 6194.98
    2 -5 12 5852.27
    2 -5 13 9088.51
    2 5 13 10379.8
    2 -5 13 9060.22
    2 5 13 11099.1
    2 5 13 8102.28
    2 5 14 248.214
    2 5 14 815.273
    2 -5 14 268.679
    2 5 14 1369.23
    2 -5 14 1307.21
    2 5 15 6822.69
    2 5 15 6142.89
    2 5 15 6308.98
    2 -5 15 5696.15
    2 -5 15 5785.78
    2 -5 16 901.206
    2 5 16 201.843
    2 5 16 28.8447
    2 -5 16 19.3713
    2 -5 17 1467.03
    2 5 17 485.105
    2 -5 17 971.891
    2 5 17 737.88
    2 -5 18 -88.6332
    2 5 18 37.3791
    2 5 18 508.438
    2 -5 18 -193.402
    2 -5 18 434.401
    2 5 19 1400.95
    2 -5 19 2040.17
    2 -5 19 761.271
    2 5 19 1961.42
    2 -5 19 1965.8
    2 -5 20 243.262
    2 5 20 -101.602
    2 -5 20 -554.539
    2 5 20 390.115
    2 -5 20 155.84
    2 -5 21 -225.011
    2 -5 21 -135.904
    2 5 21 184.44
    2 -5 21 42.7388
    2 5 21 -573.046
    2 -5 22 10676.4
    2 -5 22 9893.54
    2 5 22 9370.48
    2 5 22 9648.42
    2 5 22 9178.91
    2 -5 22 7666.75
    2 5 23 3593.82
    2 -5 23 4095.19
    2 -5 23 3389.82
    2 5 23 4739.58
    2 -5 23 3235.07
    2 5 23 4194.99
    2 5 24 478.661
    2 -5 24 449.159
    2 5 24 1774.51
    2 -5 24 1083.77
    2 -5 24 710.785
    2 5 25 299.789
    2 -5 25 636.732
    2 -5 25 123.758
    -2 -6 26 3385.12
    -2 -6 25 448.03
    -2 6 25 -325.288
    -2 -6 25 -525.233
    -2 6 24 3027.38
    -2 -6 24 1860.79
    -2 -6 24 2271.66
    -2 6 24 703.381
    -2 6 23 -408.657
    -2 -6 23 -93.0116
    -2 -6 23 -38.5309
    -2 6 23 -588.186
    -2 -6 22 18982.9
    -2 6 22 20517.8
    -2 -6 22 19517.9
    -2 6 22 18719
    -2 -6 21 543.609
    -2 6 21 1416.76
    -2 6 21 284.968
    -2 -6 21 1012.46
    -2 6 20 435.832
    -2 -6 20 1550.58
    -2 6 20 388.107
    -2 -6 20 328.752
    -2 -6 20 1308.99
    -2 6 19 2339.09
    -2 -6 19 1507.6
    -2 6 19 1411.42
    -2 -6 19 1097.67
    -2 6 19 250.583
    -2 6 19 1293.34
    -2 -6 19 1213.19
    -2 6 18 678.057
    -2 -6 18 404.48
    -2 -6 18 625.653
    -2 6 18 287.39
    -2 6 18 -24.0996
    -2 -6 18 210.46
    -2 6 18 -86.4432
    -2 6 17 2736.1
    -2 6 17 2766.67
    -2 -6 17 3259.91
    -2 6 17 3534.2
    -2 -6 17 3616.74
    -2 -6 17 2159.94
    -2 6 17 3185.32
    -2 6 16 1190.06
    -2 -6 16 674.463
    -2 6 16 1237.37
    -2 6 16 833.765
    -2 -6 16 839.593
    -2 -6 16 987.782
    -2 6 16 543.997
    2 6 -15 13235.7
    -2 6 15 10314.6
    -2 -6 15 12760.2
    -2 -6 15 12625.7
    -2 6 15 12162.6
    -2 6 15 10730.6
    -2 -6 15 13513.8
    -2 6 15 11720.9
    -2 -6 14 526.999
    2 6 -14 646.126
    -2 6 14 -702.504
    -2 6 14 862.412
    -2 -6 14 610.114
    -2 6 14 625.889
    -2 6 14 256.681
    2 6 -13 1806.73
    -2 6 13 1545.76
    -2 -6 13 2733.98
    -2 6 13 2445.14
    -2 6 13 1912.59
    -2 -6 13 2039.55
    -2 6 13 2099.45
    -2 6 12 17224.3
    -2 6 12 17211.4
    2 6 -12 19395.8
    -2 -6 12 17433.7
    -2 6 12 16602.4
    -2 -6 12 17377.2
    -2 6 12 16134.9
    -2 -6 11 818.359
    -2 6 11 547
    -2 6 11 125.655
    2 6 -11 646.725
    -2 -6 11 1501.36
    -2 6 11 921.343
    -2 6 11 417.22
    -2 -6 10 641.958
    -2 6 10 486.321
    -2 6 10 1086.55
    2 6 -10 343.542
    -2 -6 10 1172.25
    -2 6 10 541.006
    -2 6 10 491.088
    -2 6 9 14248
    -2 6 9 16962.7
    -2 -6 9 15974
    -2 -6 9 14718.7
    -2 6 9 15757.7
    2 6 -9 15970.3
    -2 6 9 15116.5
    -2 -6 8 2638.54
    -2 6 8 2226.68
    -2 6 8 2460.8
    -2 -6 8 1873.89
    -2 6 8 2531.08
    2 6 -8 2358.21
    -2 6 8 2132.57
    2 6 -7 5331.63
    -2 6 7 4305.95
    -2 6 7 5721.84
    -2 -6 7 5976.38
    -2 6 7 5665.17
    -2 6 7 6599.09
    -2 -6 7 5064.96
    -2 6 6 5508.98
    -2 6 6 5800.02
    -2 -6 6 5216.97
    2 6 -6 5970.95
    -2 -6 6 4997.01
    -2 6 6 5334.01
    -2 6 6 6349
    -2 6 5 18465.8
    -2 6 5 16851.9
    -2 -6 5 19189.5
    -2 -6 5 17425.4
    2 6 -5 17071.5
    -2 6 4 6998.07
    -2 6 4 7385.87
    2 6 -4 7273.4
    -2 6 3 4780.66
    2 6 -3 4035.49
    -2 6 3 4433.56
    2 6 -2 2413.67
    -2 6 2 2576.46
    2 -6 -2 2686.4
    2 -6 -1 13184.5
    -2 6 1 13425.6
    2 6 -1 13059.1
    -2 6 0 12178.1
    2 6 0 14208.2
    2 6 0 12094.8
    2 6 1 3953.27
    2 6 1 3089.91
    -2 6 -1 3125.33
    2 6 2 33428.1
    -2 6 -2 33491.1
    2 6 2 33160.9
    2 6 3 1343.85
    2 -6 3 809.713
    -2 6 -3 356.63
    2 6 3 1183.61
    2 -6 4 60164.8
    -2 6 -4 60332.5
    2 6 4 57950
    2 6 4 59406.8
    2 -6 5 315.603
    2 6 5 504.313
    2 6 5 639.046
    2 6 5 485.66
    -2 6 -5 661.797
    2 6 6 220.059
    -2 6 -6 193.313
    2 -6 6 180.744
    2 -6 6 73.1654
    2 6 6 178.562
    2 6 6 191.885
    2 -6 7 40631.1
    2 6 7 40796
    2 6 7 39332.7
    -2 6 -7 41990.1
    2 -6 7 44027.3
    2 6 7 38700.2
    2 -6 8 3643.78
    2 -6 8 3096.71
    -2 6 -8 3418.7
    2 6 8 3531.04
    2 6 8 2642.48
    2 6 8 2769.78
    2 -6 9 1703.89
    2 6 9 1928.83
    2 6 9 1836.82
    -2 6 -9 1484.45
    -2 6 -9 1470.25
    2 6 9 1484.84
    2 -6 9 1561.01
    2 6 10 699.086
    2 6 10 511.953
    2 6 10 72.4254
    -2 6 -10 311.395
    -2 6 -10 139.012
    2 -6 10 256.562
    2 -6 10 377.221
    2 6 11 16228
    2 -6 11 14878.4
    2 6 11 14182.9
    2 -6 11 17749.2
    2 6 11 16041.2
    2 6 12 963.242
    2 6 12 136.651
    2 -6 12 580.517
    2 6 12 339.265
    2 6 13 38292.3
    2 6 13 39020.9
    2 -6 13 40322.1
    2 -6 13 41060.1
    2 6 13 39417
    2 -6 14 1228.44
    2 6 14 1108.9
    2 -6 14 1591.57
    2 6 14 1532.11
    2 6 14 1483.87
    2 6 15 1795.99
    2 -6 15 1694.65
    2 -6 15 1551.48
    2 6 15 2199.34
    2 6 15 2466.95
    2 6 16 3532.68
    2 -6 16 3685.11
    2 -6 16 3292.23
    2 6 16 3620.85
    2 -6 17 6320.13
    2 6 17 5829.07
    2 -6 17 6351.91
    2 6 17 6301.57
    2 -6 18 7784.03
    2 -6 18 7900.43
    2 6 18 7765.76
    2 6 18 7589.72
    2 -6 18 7959.52
    2 6 19 3631.42
    2 -6 19 2638.77
    2 -6 19 3327.49
    2 -6 19 3805.22
    2 6 19 3469.03
    2 6 20 83.4036
    2 6 20 1703.04
    2 -6 20 1777.64
    2 -6 20 254.684
    2 -6 20 25.5774
    2 -6 21 2728.85
    2 6 21 2379.81
    2 6 21 2495.88
    2 -6 21 1854.65
    2 -6 21 2497.57
    2 -6 22 566.642
    2 -6 22 94.8469
    2 6 22 323.553
    2 -6 22 268.086
    2 6 22 412.576
    2 6 22 -5.88833
    2 -6 23 129.855
    2 -6 23 -262.133
    2 -6 23 -275.504
    2 6 23 1334.43
    2 6 23 -44.5956
    2 6 23 221.825
    2 6 24 392.707
    2 -6 24 64.9571
    2 -6 24 -19.103
    2 6 24 896.341
    2 -6 24 576.458
    2 -6 25 -247.242
    2 -6 25 272.555
    2 6 25 349.038
    -2 -7 26 391.482
    -2 -7 25 -123.995
    -2 7 25 -435.377
    -2 -7 24 984.576
    -2 7 24 1720.97
    -2 -7 24 2454.72
    -2 7 24 614.423
    -2 7 23 4126.92
    -2 7 23 5001.63
    -2 -7 23 6592.86
    -2 -7 23 4037.75
    -2 7 22 1074.36
    -2 7 22 -739.226
    -2 -7 22 1131.33
    -2 -7 22 766.618
    -2 7 21 498.162
    -2 -7 21 409.558
    -2 -7 21 1689.25
    -2 7 21 791.722
    -2 -7 20 457.071
    -2 7 20 653.868
    -2 -7 20 962.281
    -2 -7 20 453.854
    -2 7 20 250.116
    -2 -7 19 -183.037
    -2 -7 19 409.508
    -2 7 19 396.878
    -2 7 19 125.228
    -2 7 19 260.461
    -2 -7 19 -121.346
    -2 7 19 -68.5509
    -2 7 18 2301.25
    -2 7 18 1436.8
    -2 -7 18 2935.7
    -2 -7 18 3139.86
    -2 7 18 3947.26
    -2 -7 18 3336.6
    -2 7 18 3849.05
    -2 -7 17 1638.2
    -2 7 17 2160.45
    -2 7 17 3438.44
    -2 -7 17 2915.84
    -2 -7 17 3006.83
    -2 7 17 2747.26
    -2 7 17 2014.62
    -2 7 16 1926.98
    -2 -7 16 1443.29
    -2 7 16 1547.55
    -2 7 16 2000.33
    -2 -7 16 977.587
    -2 7 16 1778.87
    -2 -7 16 1338.54
    -2 -7 15 2348.34
    -2 7 15 1972.61
    -2 7 15 2242.83
    -2 -7 15 1764.33
    -2 7 15 1749.73
    -2 7 15 1246.31
    2 7 -15 2045.91
    -2 7 14 246.26
    -2 -7 14 269.566
    -2 -7 14 -198.19
    2 7 -14 602.126
    -2 7 14 300.139
    -2 7 14 332.195
    -2 7 13 748.815
    -2 -7 13 1452.93
    -2 -7 13 1028.28
    -2 7 13 1095.38
    2 7 -13 918.693
    -2 7 13 1777.25
    -2 7 13 1071.82
    2 7 -12 305.741
    -2 7 12 53.6431
    -2 7 12 321.389
    -2 -7 12 1347.13
    -2 -7 12 702.948
    -2 7 12 480.987
    -2 7 12 221.165
    -2 7 11 519.225
    -2 7 11 988.011
    -2 7 11 747.936
    -2 -7 11 1041.34
    -2 -7 11 668.134
    -2 7 11 268.773
    2 7 -11 532.84
    -2 7 10 668.674
    -2 -7 10 767.513
    2 7 -10 360.72
    -2 7 10 260.808
    -2 -7 10 373.963
    -2 7 10 892.826
    -2 -7 9 1261.56
    -2 7 9 1827.78
    2 7 -9 1046.39
    -2 7 9 1462.65
    -2 7 9 1267.19
    -2 -7 9 654.801
    -2 7 9 1311.17
    -2 -7 8 219.721
    -2 7 8 96.1712
    2 7 -8 157.073
    -2 7 8 92.5364
    -2 7 8 -296.738
    -2 7 8 726.827
    -2 -7 8 -52.28
    -2 -7 7 428.979
    -2 -7 7 589.822
    2 7 -7 341.065
    -2 7 7 215.883
    -2 7 7 673.666
    -2 7 7 317.261
    2 7 -6 80432.9
    -2 -7 6 73516.6
    -2 7 6 74017.9
    -2 7 6 75149.3
    -2 -7 6 70941.8
    -2 7 5 -8.2982
    -2 -7 5 647.071
    -2 -7 5 960.615
    2 7 -5 389.499
    -2 7 5 642.332
    -2 7 4 1727.44
    -2 7 4 2911.55
    2 7 -4 2040.54
    -2 7 3 18159.9
    -2 7 3 17775.8
    2 7 -3 18130.5
    2 -7 -2 8916.06
    -2 7 2 9487.53
    2 7 -2 9429.95
    2 -7 -1 115129
    2 7 -1 115410
    -2 7 1 110434
    2 -7 0 6561.34
    2 7 0 6042.55
    -2 7 0 7562.04
    2 7 1 48560.7
    -2 7 -1 45372.4
    2 7 1 46454
    -2 7 -2 18677.7
    2 7 2 18009.1
    2 7 2 17211.5
    2 -7 3 96188.4
    2 7 3 92147.8
    -2 7 -3 92523.8
    2 7 3 86268.3
    2 7 4 84413
    2 -7 4 90984.8
    2 7 4 89390.4
    2 7 4 87198.4
    -2 7 -4 87659.7
    -2 7 -5 4065.9
    2 -7 5 4639.68
    2 7 5 5041.35
    2 7 5 4495.84
    2 7 5 3873.04
    2 -7 6 67154.3
    2 7 6 59801.8
    2 -7 6 63420.2
    2 7 6 61859.2
    2 7 6 58492
    -2 7 -6 62210.7
    2 7 7 39527.7
    2 -7 7 41582.8
    2 -7 7 39452.2
    -2 7 -7 41086.1
    2 7 7 42213.7
    2 7 7 39685.7
    -2 7 -8 2915.29
    2 7 8 2887.8
    2 -7 8 3331.41
    2 -7 8 2503.96
    2 7 8 3294.88
    2 7 9 24463.9
    2 -7 9 25370
    2 7 9 24431.3
    -2 7 -9 25396.4
    2 -7 9 26316
    2 7 10 68723.9
    -2 7 -10 70906.2
    2 -7 10 73403.5
    2 -7 10 70608.3
    -2 7 -10 66163
    2 7 10 68092.2
    2 7 10 64445.4
    2 7 11 -512.404
    -2 7 -11 49.2938
    -2 7 -11 -39.4215
    2 7 11 -40.4297
    2 -7 11 -164.127
    2 7 11 235.86
    2 -7 12 40347.9
    2 7 12 38400
    2 7 12 35635.5
    2 7 12 37466.6
    2 7 13 4423.61
    2 -7 13 6113.91
    2 7 13 5673.01
    2 7 13 4323.54
    2 -7 14 12461.6
    2 7 14 10685.1
    2 -7 14 10207.4
    2 7 14 10518.3
    2 7 14 11418.6
    2 -7 15 422.491
    2 -7 15 318.067
    2 7 15 270.467
    2 7 15 -173.911
    2 7 15 27.5337
    2 -7 16 13293.5
    2 7 16 13205.8
    2 7 16 11201.1
    2 -7 16 12167.8
    2 -7 17 891.93
    2 -7 17 614.123
    2 7 17 -84.8262
    2 -7 17 75.0901
    2 7 17 340.696
    2 7 18 747.26
    2 -7 18 817.468
    2 7 18 986.687
    2 -7 18 -50.1786
    2 -7 18 630.16
    2 -7 19 1572.42
    2 -7 19 2397.42
    2 -7 19 1652.23
    2 7 19 1581.47
    2 7 19 987.864
    2 -7 20 438.47
    2 -7 20 435.984
    2 7 20 512.698
    2 -7 20 799.892
    2 7 20 382.255
    2 7 21 -114.749
    2 -7 21 37.0931
    2 7 21 778.088
    2 -7 21 56.6026
    2 -7 21 1354.24
    2 -7 22 468.998
    2 7 22 385.388
    2 -7 22 623.427
    2 -7 22 753.415
    2 7 22 -466.325
    2 7 22 -335.36
    2 -7 23 113.267
    2 7 23 -180.996
    2 -7 23 -471.981
    2 7 23 -503.983
    2 7 23 812.197
    2 -7 23 127.155
    2 7 24 371.608
    2 -7 24 334.504
    2 -7 24 -137.113
    2 -7 24 -191.776
    2 -7 25 -419.818
    2 -7 25 71.088
    2 7 25 1009.21
    -2 -8 25 -199.936
    -2 8 25 485.523
    -2 -8 25 -491.915
    -2 -8 24 1791.09
    -2 8 24 2425.25
    -2 8 24 2792.69
    -2 -8 24 2541.23
    -2 8 23 1314.43
    -2 -8 23 2401.03
    -2 -8 23 1406.9
    -2 8 23 3602.8
    -2 -8 22 528.886
    -2 -8 22 72.5321
    -2 8 22 -100.658
    -2 8 22 122.63
    -2 8 21 86.2605
    -2 -8 21 1477.25
    -2 8 21 303.032
    -2 -8 21 1266.37
    -2 -8 20 43.4581
    -2 -8 20 264.309
    -2 8 20 1007.94
    -2 -8 20 455.985
    -2 8 20 1304.7
    -2 8 19 893.518
    -2 -8 19 1047.68
    -2 -8 19 364.833
    -2 8 19 912.174
    -2 8 19 1190.74
    -2 8 19 252.815
    -2 8 18 705.107
    -2 8 18 562.217
    -2 8 18 -171.428
    -2 -8 18 -41.1569
    -2 8 18 175.716
    -2 -8 18 195.595
    -2 -8 18 -114.427
    -2 8 17 262.381
    -2 -8 17 208.08
    -2 8 17 848.807
    -2 -8 17 280.79
    -2 -8 17 1017.61
    -2 8 17 683.09
    -2 8 17 52.3892
    -2 8 16 5810.43
    -2 -8 16 5708.28
    -2 8 16 5098.23
    -2 -8 16 5019.31
    -2 8 16 4609.65
    -2 8 16 6447.91
    -2 -8 15 1311.76
    -2 8 15 762.178
    -2 8 15 1233.17
    -2 -8 15 924.405
    -2 8 15 1245.59
    2 8 -15 917.813
    -2 8 15 1212.65
    -2 8 14 10586.2
    -2 8 14 8422.32
    -2 -8 14 11907.3
    -2 8 14 10577.2
    -2 8 14 9354.18
    -2 -8 14 9689.84
    2 8 -14 10459.8
    2 8 -13 2757.26
    -2 -8 13 2713.4
    -2 8 13 1710.25
    -2 8 13 2007.35
    -2 8 13 1602.94
    -2 -8 13 2947.76
    -2 8 13 1195.8
    -2 8 12 23566.2
    -2 -8 12 21366.8
    2 8 -12 23518.1
    -2 8 12 21128.7
    -2 8 12 21092.1
    -2 -8 12 23228.4
    -2 8 12 21020.1
    -2 8 11 6699.78
    -2 8 11 6421.26
    -2 -8 11 7063.13
    -2 8 11 7384.28
    2 8 -11 7132.49
    -2 -8 11 4784.53
    -2 8 11 7487.04
    -2 8 10 353.677
    2 8 -10 582.89
    -2 8 10 1124.38
    -2 -8 10 629.095
    -2 8 10 765.95
    -2 8 10 469.397
    -2 8 9 17845.3
    -2 -8 9 20271
    2 8 -9 20530.3
    -2 8 9 18830.8
    -2 -8 9 19122.5
    -2 8 9 21028
    -2 8 9 18266.2
    2 8 -8 5741.39
    -2 8 8 6433.25
    -2 -8 8 6372.34
    -2 8 8 5949.97
    -2 -8 8 5291.31
    -2 8 8 5463.35
    -2 -8 7 85038.4
    -2 -8 7 80793.4
    -2 8 7 77329.9
    2 8 -7 82537.2
    -2 8 7 87880.9
    -2 8 6 7935.47
    2 8 -6 7654.49
    -2 -8 6 7871.82
    -2 8 6 7797.37
    -2 -8 6 8228.89
    2 8 -5 34525.8
    -2 8 5 32053.1
    -2 -8 5 33027.4
    -2 8 5 32261.9
    -2 8 4 -134.557
    2 8 -4 347.078
    -2 8 4 432.022
    -2 8 3 12918.7
    2 8 -3 15399.3
    -2 8 3 15902.5
    -2 8 2 18603
    2 8 -2 21164.6
    -2 8 1 22212.1
    2 8 -1 23714.9
    -2 8 0 75640.4
    2 -8 0 76497.1
    2 8 0 74195.5
    -2 8 -1 57055.8
    2 8 1 57541.4
    2 8 2 20936.1
    -2 8 -2 19568.2
    2 8 2 19259
    -2 8 -3 780.467
    2 8 3 750.192
    2 8 3 862.209
    2 8 4 2355.74
    -2 8 -4 1638.52
    2 8 4 1855.59
    2 8 4 1698.28
    2 -8 4 1512.52
    2 8 5 323.203
    -2 8 -5 -4.70193
    2 8 5 241.025
    2 8 5 158.509
    2 -8 5 275.237
    2 8 6 4036.62
    2 8 6 3211.32
    -2 8 -6 3881.91
    2 8 6 4585.94
    2 -8 6 5231.28
    -2 8 -7 43909.6
    2 -8 7 41941.4
    2 8 7 43180.3
    2 8 7 41610
    2 -8 7 44046
    2 8 8 29907.2
    2 -8 8 32241.3
    -2 8 -8 34363.7
    2 8 8 32463.4
    2 -8 8 30558.3
    -2 8 -9 37332.2
    2 -8 9 34271
    2 -8 9 34858.5
    2 8 9 34083.5
    2 8 9 34703.7
    2 8 10 459.802
    2 -8 10 140.083
    2 8 10 637.764
    -2 8 -10 174.196
    2 -8 10 350.776
    -2 8 -11 11524.4
    2 8 11 11957.1
    2 8 11 10934.7
    2 -8 11 11114.7
    2 -8 11 12421.6
    2 8 12 1359.16
    2 8 12 2162.44
    2 8 12 2800.89
    2 -8 12 2931.01
    2 8 13 6324.88
    2 8 13 4953.81
    2 8 13 4939.29
    2 -8 13 5240.14
    2 8 14 219.759
    2 8 14 12.7777
    2 -8 14 180.052
    2 8 14 310.229
    2 -8 15 2131.5
    2 8 15 1707.13
    2 8 15 2283.85
    2 8 15 2100.24
    2 -8 15 969.332
    2 -8 16 9559.71
    2 8 16 11523.1
    2 8 16 9811.71
    2 -8 16 9248.65
    2 8 16 9784.42
    2 -8 16 13875.6
    2 -8 17 516.518
    2 -8 17 416.078
    2 8 17 107.374
    2 -8 17 1046.33
    2 8 17 805.912
    2 8 18 32.1746
    2 -8 18 299.108
    2 -8 18 589.643
    2 -8 18 293.013
    2 8 18 697.987
    2 -8 19 93.9678
    2 -8 19 660.391
    2 8 19 -372.216
    2 8 19 325.661
    2 -8 19 557.785
    2 8 20 2887.07
    2 -8 20 2028.93
    2 -8 20 3138.63
    2 -8 20 3752.4
    2 8 20 1534.8
    2 -8 21 6925.6
    2 -8 21 6450.82
    2 -8 21 5619.75
    2 8 21 4801.74
    2 8 21 5027.59
    2 -8 22 1260.23
    2 8 22 2294.34
    2 -8 22 1906.73
    2 8 22 976.684
    2 -8 22 1427.64
    2 8 22 869.36
    2 8 23 97.5356
    2 -8 23 -543.704
    2 -8 23 1183.67
    2 8 23 486.912
    2 8 23 384.562
    2 -8 23 -458.131
    2 8 24 188.407
    2 -8 24 -295.141
    2 -8 24 -780.115
    2 -8 24 -180.649
    2 -8 25 6851.65
    -2 9 25 1448.63
    -2 9 24 6086.6
    -2 -9 24 5225.63
    -2 9 24 8148.15
    -2 -9 23 488.979
    -2 9 23 -243.338
    -2 -9 23 71.2383
    -2 9 23 -467.69
    -2 -9 22 361.022
    -2 9 22 214.361
    -2 -9 22 743.161
    -2 9 22 246.332
    -2 -9 21 1868.89
    -2 9 21 1578.63
    -2 -9 21 1575.04
    -2 -9 21 2349.63
    -2 9 21 1632.57
    -2 -9 20 13193
    -2 9 20 12872.4
    -2 -9 20 15612.2
    -2 9 20 12295.6
    -2 -9 20 12609.1
    -2 9 19 12179.4
    -2 -9 19 12111.8
    -2 -9 19 11910.6
    -2 9 19 12129.8
    -2 9 19 9646.66
    -2 -9 19 11451.7
    -2 9 18 687.731
    -2 -9 18 561.773
    -2 9 18 781.441
    -2 9 18 67.3971
    -2 -9 18 419.57
    -2 -9 18 442.949
    -2 9 18 238.972
    -2 9 17 3008.81
    -2 9 17 2481.66
    -2 9 17 2709.94
    -2 -9 17 2856.8
    -2 9 17 2067.47
    -2 -9 17 2174.86
    -2 -9 16 5492.34
    -2 -9 16 5548.35
    -2 9 16 5344.01
    -2 9 16 6839.43
    -2 9 16 4663.91
    -2 9 16 5648.22
    -2 9 15 13805.5
    -2 9 15 13015.4
    -2 9 15 13959
    2 9 -15 14456.4
    -2 -9 15 16848.3
    -2 9 15 14332.9
    -2 -9 15 14166.2
    -2 9 14 5722.89
    -2 9 14 5551.36
    -2 -9 14 5245.02
    -2 9 14 4693.76
    -2 9 14 4446.74
    2 9 -14 5744.1
    -2 -9 14 5744.21
    -2 9 13 614.502
    2 9 -13 1193.56
    -2 -9 13 1060.91
    -2 -9 13 647.498
    -2 9 13 652.724
    -2 9 13 1158.36
    -2 9 13 397.274
    -2 9 12 1205.66
    2 9 -12 2495.43
    -2 9 12 2353.93
    -2 9 12 2710.09
    -2 9 12 2280.45
    -2 -9 12 1827.33
    -2 -9 12 1441.75
    2 9 -11 5612.74
    -2 9 11 3571.85
    -2 -9 11 4646.81
    -2 9 11 4711.33
    -2 9 11 3572.06
    -2 9 10 19983.3
    2 9 -10 19961
    -2 9 10 21710.7
    -2 -9 10 23096.8
    -2 9 10 20310.5
    -2 -9 10 21694.7
    -2 9 9 3666.14
    2 9 -9 3939.53
    -2 -9 9 3234.03
    -2 -9 9 3996.8
    -2 9 9 4048.93
    -2 9 9 4298.18
    -2 9 8 2881.74
    -2 9 8 3122.92
    -2 9 8 3085.89
    -2 -9 8 3630.7
    2 9 -8 3458.76
    -2 -9 8 3122.26
    -2 9 7 117.764
    -2 -9 7 105.565
    -2 9 7 61.9809
    2 9 -7 149.448
    -2 -9 7 562.085
    -2 -9 6 3747.97
    -2 9 6 3130.44
    2 9 -6 3130.32
    -2 9 6 3505.4
    -2 -9 6 3969.69
    -2 9 5 1541.38
    -2 9 5 1812.64
    2 9 -5 1936.4
    2 9 -4 12714.8
    -2 9 4 11575.8
    -2 9 4 11657.1
    -2 9 3 5689.64
    -2 9 3 4872.25
    2 9 -3 6538.96
    -2 9 2 10085.4
    2 9 -2 9664.89
    -2 9 1 4813.03
    2 9 -1 5501.55
    2 9 0 24316.6
    -2 9 0 25028.3
    2 9 1 10294.7
    -2 9 -1 10666.3
    2 9 2 57289.4
    -2 9 -2 57191.4
    2 9 2 55534.3
    -2 9 -3 14037.6
    2 9 3 14869.6
    2 9 3 14535.1
    2 -9 4 168.028
    2 9 4 314.817
    -2 9 -4 102.555
    2 9 4 267.87
    2 9 4 -99.1407
    2 -9 5 1009.69
    -2 9 -5 229.826
    2 9 5 339.738
    2 9 5 853.576
    2 9 5 647.935
    2 9 6 22999.8
    -2 9 -6 23607.9
    2 9 6 24180.8
    2 9 6 23570.3
    2 -9 6 26483.3
    2 -9 7 379.887
    2 9 7 605.578
    2 9 7 284.108
    -2 9 -7 292.46
    2 -9 7 944.492
    2 9 8 13396.1
    2 -9 8 13756.2
    2 -9 8 12468.8
    2 9 8 12421.5
    -2 9 -8 12839.5
    2 -9 9 2698.48
    2 9 9 1246.33
    2 -9 9 1640.13
    2 9 9 1712.61
    -2 9 -9 2198.49
    2 9 10 14567.6
    2 -9 10 15578.9
    -2 9 -10 17003.7
    2 9 10 17265.1
    2 -9 10 16308.6
    2 9 11 2892.4
    -2 9 -11 3093.35
    2 -9 11 1998.97
    2 -9 11 3108.66
    2 9 11 3104.5
    2 9 12 7401.86
    2 -9 12 6255.37
    2 9 12 7888.78
    2 9 13 234.034
    2 9 13 75.2296
    2 9 14 4877.59
    2 -9 14 6986.1
    2 -9 14 5627.17
    2 9 14 4066.8
    2 9 15 164.713
    2 -9 15 471.181
    2 -9 15 10.5469
    2 9 15 -151.905
    2 -9 16 -90.7043
    2 -9 16 -371.626
    2 9 16 541.014
    2 9 16 244.883
    2 -9 16 170.661
    2 9 17 961.044
    2 -9 17 1486.1
    2 -9 17 2287.72
    2 9 17 1891.77
    2 -9 17 1009.11
    2 9 18 -302.818
    2 9 18 917.478
    2 -9 18 239.64
    2 -9 18 47.7964
    2 -9 18 52.3418
    2 9 19 7156.34
    2 -9 19 5934.57
    2 -9 19 6730.49
    2 -9 19 7549.86
    2 -9 20 9.57922
    2 -9 20 -96.1841
    2 -9 20 -284.783
    2 9 20 261.385
    2 -9 21 2180.78
    2 9 21 1593.01
    2 -9 21 4208.47
    2 -9 21 4212.02
    2 9 22 457.766
    2 -9 22 1139.42
    2 -9 22 1326.02
    2 -9 22 111.451
    2 9 22 1325.49
    2 -9 23 2607.26
    2 9 23 472.51
    2 -9 23 611.614
    2 9 23 2007.8
    2 -9 23 1154.87
    2 -9 24 66.2062
    2 -9 24 -174.746
    -2 10 24 15.1346
    -2 -10 24 190.038
    -2 -10 23 5495.84
    -2 10 23 5813.02
    -2 10 23 4517.95
    -2 10 22 4704.03
    -2 -10 22 2627.57
    -2 10 22 4722.36
    -2 -10 21 5977.73
    -2 10 21 2995.74
    -2 10 21 2284.46
    -2 -10 21 4793.22
    -2 -10 20 6027.67
    -2 10 20 5114.46
    -2 -10 20 3824.09
    -2 -10 20 6381.16
    -2 10 19 759.627
    -2 10 19 1893.9
    -2 -10 19 687.506
    -2 -10 19 2400.7
    -2 -10 19 488.407
    -2 10 19 1209.24
    -2 10 18 1816.3
    -2 10 18 1789.06
    -2 -10 18 1230.87
    -2 10 18 1126.56
    -2 -10 18 919.406
    -2 10 18 1656.04
    -2 10 17 10421.4
    -2 10 17 10610.3
    -2 -10 17 11968.8
    -2 10 17 11424.9
    -2 10 17 12241.4
    -2 -10 17 10946
    -2 -10 16 9129.14
    -2 10 16 6515.21
    -2 10 16 8017.07
    -2 10 16 6440.72
    -2 -10 16 9498.44
    -2 10 16 8612.98
    -2 10 15 18296.6
    -2 10 15 18372.8
    -2 -10 15 20708.8
    -2 10 15 21302.5
    -2 10 15 18854.4
    -2 -10 15 20679.9
    2 10 -15 20312.3
    -2 10 14 2480.98
    -2 -10 14 3485.74
    2 10 -14 2664.43
    -2 10 14 2827.64
    -2 10 14 2466.49
    -2 -10 13 -107.83
    2 10 -13 373.966
    -2 10 13 751.088
    -2 10 13 290.657
    -2 10 13 170.424
    -2 10 12 2798.29
    -2 10 12 1555.42
    2 10 -12 2189.6
    -2 10 12 1096.04
    -2 -10 12 1027.14
    -2 10 11 20042.3
    -2 -10 11 23941.5
    -2 -10 11 21948.5
    2 10 -11 22545.5
    -2 10 11 20706
    -2 10 11 19777.6
    -2 -10 10 5298.87
    -2 -10 10 6733.99
    -2 10 10 4931.06
    -2 10 10 5383.88
    2 10 -10 6021.42
    -2 10 10 5186.3
    -2 -10 9 5185.45
    2 10 -9 6721.31
    -2 10 9 5196.92
    -2 -10 9 6412.61
    -2 10 9 5311.55
    -2 10 9 5476.63
    -2 10 8 2796.37
    -2 -10 8 1954.23
    2 10 -8 2291.7
    -2 -10 8 2416.75
    -2 10 8 2218.69
    -2 -10 7 20206.6
    -2 10 7 19625.4
    -2 10 7 19726.2
    2 10 -7 22403.5
    -2 -10 7 22381.6
    -2 10 6 3875.31
    2 10 -6 3018.54
    -2 -10 6 3821.53
    -2 10 6 3097.41
    -2 10 5 3895.86
    -2 10 5 2770.49
    2 10 -5 2568.98
    2 10 -4 38597.2
    -2 10 4 37829.3
    -2 10 4 42236.5
    -2 10 3 19584
    -2 10 3 17492.9
    2 10 -3 18677.3
    -2 10 2 12759
    2 10 -2 10938
    -2 10 1 2087.62
    2 10 -1 2533.9
    2 10 0 4143.61
    -2 10 0 4104.88
    -2 10 -1 4162.33
    2 10 1 5201.55
    -2 10 -2 10420.4
    2 10 2 10785.3
    2 10 3 1065.45
    2 10 3 691.698
    -2 10 -3 299.832
    2 -10 4 36049.4
    2 10 4 33804.1
    2 10 4 35493
    2 10 4 34763.1
    -2 10 -4 34958.7
    2 10 5 30346.2
    2 10 5 29238.1
    -2 10 -5 28183.5
    2 10 5 29912.8
    2 -10 5 30111.7
    2 10 6 1436.57
    2 10 6 1388.28
    -2 10 -6 1300.97
    2 10 6 1565
    2 -10 6 2113.88
    2 10 7 76.9622
    2 10 7 624.276
    -2 10 -7 157.771
    2 -10 7 310.115
    2 -10 8 937.962
    2 -10 8 785.628
    2 10 8 766.984
    2 10 8 951.24
    -2 10 -8 1084.74
    2 10 9 52304.7
    2 -10 9 50471.2
    -2 10 -9 53704.8
    2 10 9 46794.6
    2 -10 9 53033.5
    -2 10 -10 8073.91
    2 -10 10 7177.44
    2 -10 10 7398.68
    2 10 10 6505.22
    2 10 10 6879.06
    2 -10 11 2728.63
    2 10 11 2181.43
    -2 10 -11 2476.83
    2 10 11 2412.16
    2 -10 11 2344.23
    2 10 12 6480.71
    2 -10 12 5672.54
    2 10 12 6122.66
    2 -10 12 6137.65
    2 -10 13 443.645
    2 10 13 1441.36
    2 10 13 719.914
    2 -10 13 870.82
    2 -10 14 658.568
    2 10 14 1078.14
    2 -10 14 856.273
    2 10 14 930.737
    2 10 15 -135.875
    2 -10 15 -124.695
    2 -10 15 645.705
    2 10 15 -250.505
    2 10 16 385.432
    2 -10 16 462.03
    2 -10 16 -184.767
    2 -10 16 405.244
    2 10 16 34.7282
    2 -10 17 163.737
    2 -10 17 1455.31
    2 -10 17 427.647
    2 10 17 901.302
    2 -10 18 6868.8
    2 -10 18 7768.79
    2 -10 18 4972.25
    2 10 18 5061.53
    2 -10 19 3283.79
    2 -10 19 1223.56
    2 -10 19 1582.79
    2 10 19 1703.87
    2 -10 20 -3.4683
    2 -10 20 -149.064
    2 -10 20 710.678
    2 10 20 315.645
    2 -10 21 -112.841
    2 10 21 -89.9699
    2 -10 21 110.683
    2 -10 21 8.9753
    2 10 21 -32.4919
    2 -10 22 1045.7
    2 -10 22 1799.51
    2 10 22 1055.55
    2 10 22 1625.03
    2 -10 23 8921.14
    2 -10 23 6408.29
    2 10 23 8785.83
    2 10 23 5760.22
    2 -10 24 330.779
    2 -10 24 979.71
    -2 -11 24 -444.931
    -2 11 24 -294.448
    -2 11 23 2070.2
    -2 -11 23 2576.7
    -2 11 22 230.956
    -2 -11 22 626.93
    -2 11 21 767.198
    -2 -11 21 1623.81
    -2 -11 21 2099.59
    -2 11 20 265.105
    -2 -11 20 121.311
    -2 -11 20 763.881
    -2 11 20 -135.176
    -2 11 19 3353.68
    -2 -11 19 4922.53
    -2 -11 19 4138.76
    -2 11 19 1823.08
    -2 11 18 1366.99
    -2 -11 18 957.228
    -2 11 18 1015.94
    -2 11 18 586.814
    -2 11 17 761.031
    -2 11 17 533.039
    -2 -11 17 508.419
    -2 11 17 275.417
    -2 -11 16 20761.9
    -2 11 16 19148.2
    -2 11 16 19712.5
    -2 11 16 20910.1
    2 11 -15 5515.02
    -2 -11 15 5225.87
    -2 11 15 5637.94
    -2 11 15 4367.08
    -2 11 15 6119.57
    -2 11 14 21064.9
    -2 11 14 22275.6
    -2 -11 14 22713.4
    2 11 -14 23374.5
    -2 11 14 21769.9
    -2 11 13 8378.08
    -2 -11 13 9273.53
    -2 11 13 10089.7
    2 11 -13 8816.47
    -2 11 13 7590.16
    -2 11 12 323.264
    -2 11 12 -82.4091
    -2 11 12 192.73
    -2 -11 12 263.207
    2 11 -12 236.75
    -2 -11 11 835.23
    2 11 -11 1040.88
    -2 -11 11 1271.68
    -2 11 11 780.56
    -2 11 11 1115.49
    -2 11 11 1401.32
    2 11 -10 6548.49
    -2 -11 10 6650.33
    -2 -11 10 7765.68
    -2 11 10 7382.39
    -2 11 10 6915.73
    2 11 -9 13464.4
    -2 11 9 10346.7
    -2 -11 9 10358.5
    -2 11 9 10929.8
    -2 -11 9 12727.5
    -2 -11 8 7048.35
    -2 -11 8 9483.67
    2 11 -8 6593.64
    -2 11 8 7163.36
    -2 11 8 7717.12
    -2 11 7 27052.6
    -2 11 7 25678.5
    -2 -11 7 28144.2
    2 11 -7 27829.6
    -2 -11 7 29840.5
    2 11 -6 920.721
    -2 -11 6 582.511
    -2 11 6 1110.05
    -2 11 6 824.603
    -2 11 5 4294.39
    2 11 -5 3589.76
    -2 11 5 4738.98
    -2 11 4 1968.28
    -2 11 4 2226.45
    2 11 -4 2170.36
    -2 11 3 53216.4
    -2 11 3 57997.2
    2 11 -3 54776.3
    -2 11 2 26655.9
    2 11 -2 26756.6
    2 11 -1 88892.8
    -2 11 1 90111
    -2 11 0 27018.7
    2 11 0 25046.5
    -2 11 -1 24400.5
    2 11 1 24061.6
    2 11 2 149.132
    -2 11 -2 599.669
    2 11 3 3884.8
    2 11 3 3037.29
    -2 11 -3 3023.18
    2 11 4 8228.53
    2 -11 4 8504.22
    -2 11 -4 8972.38
    2 11 4 9386.07
    2 11 4 9140.38
    2 -11 4 8449.47
    -2 11 -5 289.822
    2 11 5 172.698
    2 11 5 696.26
    2 -11 5 311.597
    2 11 5 225.471
    2 -11 5 260.87
    2 -11 6 17550.9
    2 11 6 18128.6
    -2 11 -6 17918.5
    2 11 6 16108.7
    2 11 6 16428.9
    2 11 7 4168.09
    -2 11 -7 5499.93
    2 11 7 4955.41
    2 -11 7 5578.22
    2 -11 8 5553.16
    2 11 8 4275.83
    -2 11 -8 5040.52
    2 11 8 4303.03
    2 -11 8 6171.63
    2 -11 9 10271.3
    2 11 9 10126.8
    2 -11 9 10084.7
    2 11 9 10077.7
    -2 11 -9 10428
    2 -11 10 344.951
    2 11 10 592.162
    -2 11 -10 897.872
    2 -11 10 321.148
    2 -11 10 -106.615
    2 11 10 31.9539
    2 -11 11 391.21
    2 -11 11 1513.3
    -2 11 -11 1042.09
    2 11 11 1581.89
    2 11 11 1913.66
    2 -11 11 1279.62
    2 -11 12 76.7656
    2 11 12 229.901
    2 -11 12 84.6021
    2 -11 12 181.581
    2 11 12 179.889
    2 -11 13 4474.79
    2 11 13 3663.32
    2 -11 13 3797.49
    2 11 13 3375.33
    2 -11 14 4121.45
    2 11 14 5412.41
    2 11 14 4122.14
    2 -11 14 3728.36
    2 11 15 129.509
    2 -11 15 171.231
    2 -11 15 -305.558
    2 11 15 890.716
    2 -11 16 3172.95
    2 -11 16 3073.2
    2 11 16 2780.9
    2 11 16 3348.62
    2 -11 17 2443.21
    2 -11 17 1473.18
    2 -11 17 1058.48
    2 11 17 1377.08
    2 -11 18 4875.86
    2 -11 18 7987.65
    2 -11 18 5562.92
    2 11 18 6257.28
    2 -11 19 6384.46
    2 11 19 5449.82
    2 -11 19 5099.62
    2 -11 19 5815.84
    2 11 20 1166.03
    2 -11 20 1459.77
    2 -11 20 614.581
    2 -11 21 309.025
    2 11 21 1700.81
    2 -11 21 731.655
    2 11 21 1489.18
    2 11 22 11027.8
    2 -11 22 11056.1
    2 11 22 10325.4
    2 -11 22 11156.3
    2 11 23 1420.97
    2 -11 23 2646.93
    2 -11 23 2210.75
    2 -11 24 636.598
    2 -11 24 312.614
    -2 -12 24 -869.803
    -2 -12 23 -777.371
    -2 12 23 -157.379
    -2 -12 22 -46.1943
    -2 12 22 269.255
    -2 -12 21 583.185
    -2 12 21 468.805
    -2 -12 21 191.372
    -2 12 20 262.514
    -2 -12 20 20.2398
    -2 -12 20 29.3777
    -2 12 20 -234.865
    -2 -12 19 4042.11
    -2 12 19 2617.02
    -2 12 19 4527.98
    -2 12 18 -134.303
    -2 12 18 377.856
    -2 12 18 296.692
    -2 12 17 -8.61083
    -2 12 17 -106.766
    -2 12 17 -101.517
    -2 -12 17 284.787
    -2 12 16 11079.9
    -2 12 16 13566.5
    -2 12 16 14500.5
    -2 -12 16 13632.9
    -2 12 15 2110.66
    2 12 -15 1353.49
    -2 -12 15 2367.69
    -2 12 15 1772.86
    -2 12 15 1122.39
    2 12 -14 311.41
    -2 12 14 294.103
    -2 12 14 -152.295
    -2 12 14 637.531
    -2 -12 14 -176.429
    2 12 -13 583.331
    -2 12 13 -62.5807
    -2 -12 13 404.374
    -2 12 13 -45.1086
    -2 12 13 434.119
    -2 12 12 37616.1
    -2 -12 12 38725.4
    -2 -12 12 38838
    -2 12 12 36096.7
    2 12 -12 41597.4
    -2 12 12 36510.1
    -2 -12 11 585.321
    -2 12 11 569.552
    -2 -12 11 775.706
    2 12 -11 307.082
    -2 12 11 772.766
    -2 -12 10 361.923
    -2 12 10 831.606
    -2 12 10 360.516
    2 12 -10 544.175
    -2 -12 10 553.178
    -2 -12 9 9023.68
    -2 12 9 9356.11
    2 12 -9 7723.16
    -2 -12 9 9054.95
    -2 12 9 8055.02
    -2 -12 8 7166
    -2 -12 8 9097.6
    2 12 -8 10661.9
    -2 12 8 9055.97
    -2 12 8 7964.41
    -2 12 7 1721.58
    -2 12 7 1933.54
    2 12 -7 2293.59
    -2 -12 7 2154.38
    -2 -12 6 2120.16
    -2 12 6 1844.53
    2 12 -6 2616.56
    -2 12 6 1836.86
    -2 12 5 62664.5
    2 12 -5 66298
    -2 12 5 60764.1
    2 12 -4 71909.1
    -2 12 4 69339.5
    2 12 -4 66555
    -2 12 4 69055.6
    -2 12 3 2955.61
    -2 12 3 2435.28
    2 12 -3 2981.36
    -2 12 2 24210.2
    2 12 -2 23087
    -2 12 1 35519
    2 12 -1 38513.8
    -2 12 0 1545.81
    2 12 0 1054.85
    -2 12 -1 45192.9
    2 12 1 44300.1
    -2 12 -2 41092.9
    2 12 2 44357.4
    -2 12 -3 5161.92
    2 12 3 5846.55
    2 12 3 5648.88
    -2 12 -4 6971.31
    2 12 4 8788.63
    2 12 4 7159.83
    2 12 5 50571.6
    2 -12 5 51045.5
    2 -12 5 48623.6
    2 12 5 51104.3
    -2 12 -5 49114.2
    2 12 5 50792.7
    2 -12 6 348.788
    -2 12 -6 289.629
    2 -12 6 304
    2 12 6 170.171
    2 12 6 136.852
    2 -12 7 227.312
    -2 12 -7 268.141
    2 12 7 332.05
    2 12 7 219.424
    2 -12 8 4173.48
    2 12 8 3720.68
    -2 12 -8 3753.32
    2 -12 8 3638.16
    2 12 8 3523.05
    2 -12 8 3152.66
    2 -12 9 13169.4
    2 12 9 11392.4
    -2 12 -9 12137.6
    2 -12 9 12930.8
    2 12 9 11566.7
    2 -12 9 12499.3
    2 -12 10 6866.99
    2 12 10 6162.26
    2 12 10 7073.58
    2 -12 10 6771.71
    -2 12 -10 6408.72
    2 -12 10 7826.15
    2 -12 11 4129.33
    2 -12 11 4052.02
    2 12 11 3512.63
    -2 12 -11 3055.81
    2 12 11 4293.13
    2 -12 11 3806.17
    2 -12 12 20.7877
    2 -12 12 -369.986
    2 12 12 349.911
    2 -12 12 76.3822
    2 12 12 546.861
    2 -12 13 2248.29
    2 -12 13 3123.06
    2 12 13 2313.14
    2 -12 13 2536.55
    2 12 13 2238.94
    2 -12 14 15642.7
    2 -12 14 14205.9
    2 12 14 13660.9
    2 12 14 14835.5
    2 12 15 452.646
    2 -12 15 365.507
    2 -12 15 101.478
    2 12 15 -11.1135
    2 -12 16 2940.12
    2 -12 16 2331.64
    2 12 16 2221.11
    2 12 16 2489.92
    2 -12 17 260.559
    2 -12 17 120.254
    2 12 17 443.707
    2 -12 18 7696.91
    2 12 18 5398.28
    2 -12 18 7234.88
    2 12 19 890.013
    2 -12 19 1434
    2 -12 19 1275.88
    2 -12 20 53.8209
    2 -12 20 -269.218
    2 12 20 -204.716
    2 12 21 519.675
    2 -12 21 817.727
    2 -12 21 163.473
    2 12 21 -240.023
    2 12 22 320.169
    2 -12 22 808.535
    2 -12 22 -69.8258
    2 12 22 -568.038
    2 -12 23 707.572
    2 -12 23 1060.27
    2 -12 24 1154.81
    2 -12 24 1288.4
    -2 -13 23 1939.81
    -2 13 23 1377.52
    -2 -13 22 1265.37
    -2 13 22 1872.83
    -2 13 21 222.382
    -2 -13 21 -473.342
    -2 -13 21 601.747
    -2 -13 20 -273.063
    -2 13 20 62.9807
    -2 13 20 -155.16
    -2 -13 19 1088.3
    -2 13 19 383.238
    -2 13 19 294.846
    -2 13 18 1319.52
    -2 -13 18 1777.5
    -2 13 18 1263.72
    -2 13 18 1551.27
    -2 -13 17 -338.652
    -2 13 17 450.276
    -2 13 17 -438.181
    -2 13 17 465.236
    -2 13 16 3236.28
    -2 13 16 2799.25
    -2 -13 16 2857.02
    -2 13 16 2829.68
    -2 13 15 829.31
    -2 13 15 488.255
    -2 -13 15 653.211
    -2 13 15 458.874
    2 13 -15 601.358
    -2 13 14 3951.46
    2 13 -14 3057.02
    -2 13 14 2154.98
    -2 -13 14 3180.99
    -2 13 14 3522.2
    2 13 -13 1507.58
    -2 -13 13 460.222
    -2 -13 13 1733.84
    -2 13 13 1089.9
    -2 13 13 1755.47
    -2 13 12 3612.61
    2 13 -12 3976.05
    -2 13 12 3265.73
    -2 -13 12 3181.83
    -2 -13 12 5467.2
    -2 13 11 1950.45
    2 13 -11 1969.74
    -2 -13 11 1102.61
    -2 13 11 1046.64
    -2 -13 11 1864.42
    -2 -13 10 1038.13
    2 13 -10 627.167
    -2 -13 10 1046.8
    -2 13 10 907.14
    -2 13 10 771.229
    -2 -13 9 14227.6
    2 13 -9 13884.1
    -2 -13 9 11822.8
    -2 13 9 13179.9
    -2 13 9 12802.2
    -2 -13 8 1195.24
    -2 13 8 -134.861
    2 13 -8 956.05
    -2 13 8 360.288
    -2 -13 8 135.909
    -2 13 7 234.39
    -2 -13 7 409.472
    2 13 -7 -69.4535
    -2 13 7 -13.4955
    2 13 -6 2704.89
    -2 13 6 2252.07
    -2 13 6 1893.5
    -2 13 5 8129.78
    -2 13 5 9672.44
    2 13 -5 8923.15
    -2 13 4 16209.3
    2 13 -4 20040.6
    -2 13 4 18141.5
    2 13 -4 15714.2
    -2 13 3 14071.9
    2 13 -3 14348
    -2 13 3 14726.5
    -2 13 2 43.0295
    2 13 -2 190.796
    -2 13 1 23298.4
    2 13 -1 20451
    2 13 0 2849.75
    -2 13 0 2298.51
    2 13 1 553.013
    -2 13 -1 -275.253
    2 13 2 4704.55
    2 13 2 4482.62
    -2 13 -2 4707.03
    2 13 3 2220.09
    -2 13 -3 3593.7
    2 13 3 3025.16
    2 13 4 2711.3
    -2 13 -4 1559.38
    2 13 4 1955.04
    2 13 5 1348.52
    2 -13 5 1119.88
    -2 13 -5 1748.08
    2 13 5 1578.13
    2 13 5 1345.73
    2 -13 6 9815.5
    2 13 6 8893.47
    2 -13 6 8879.49
    2 13 6 9565.25
    -2 13 -6 10186.5
    2 13 7 6616.97
    -2 13 -7 8134.18
    2 -13 7 7387.96
    2 13 7 6777.48
    2 -13 7 7829.83
    2 13 8 5685.68
    2 -13 8 7877.07
    2 -13 8 6243.92
    2 13 8 5965.24
    -2 13 -8 7469.76
    2 -13 9 440.639
    2 13 9 -234.666
    2 13 9 288.248
    2 -13 9 403.643
    -2 13 -9 332.49
    2 -13 9 256.253
    2 -13 10 17423.5
    2 -13 10 16957.7
    2 -13 10 17737.5
    2 13 10 16220.6
    2 13 10 16624.6
    -2 13 -10 17499.2
    2 -13 11 11212.9
    2 13 11 9988.57
    2 13 11 10335
    2 -13 11 10867.8
    2 -13 11 8886.41
    -2 13 -11 9475.45
    2 -13 12 7108.21
    2 -13 12 6363.22
    2 -13 12 7327.24
    2 13 12 5523.72
    2 13 12 6592.6
    2 -13 13 6437.13
    2 -13 13 7515.93
    2 13 13 6559.83
    2 -13 13 8133.3
    2 13 13 8224.23
    2 -13 14 3.91407
    2 13 14 642.189
    2 13 14 719.892
    2 -13 14 141.474
    2 -13 14 894.355
    2 13 15 1808.29
    2 -13 15 1923.05
    2 13 15 1575.46
    2 13 16 1696.73
    2 -13 16 1206.25
    2 13 16 1519.13
    2 13 17 3560.63
    2 13 17 2439.7
    2 -13 17 3469.71
    2 -13 18 518.365
    2 -13 18 -11.9189
    2 13 18 -111.247
    2 13 19 2949.79
    2 -13 19 1521.32
    2 -13 19 2277.04
    2 13 20 16722.6
    2 -13 20 17842
    2 -13 20 15304.6
    2 -13 21 175.777
    2 -13 21 -280.916
    2 13 21 91.2886
    2 13 21 624.443
    2 13 22 -146.737
    2 13 22 674.388
    2 -13 22 171.415
    2 -13 22 715.798
    2 -13 23 992.434
    2 -13 23 1973.51
    -2 14 23 1334.07
    -2 -14 23 3135.85
    -2 14 22 -90.6777
    -2 -14 22 604.834
    -2 -14 21 -107.793
    -2 -14 21 899.135
    -2 14 21 230.278
    -2 14 20 597.578
    -2 14 20 -87.2393
    -2 14 19 2.08446
    -2 14 19 688.125
    -2 -14 19 969.678
    -2 -14 18 3781.35
    -2 14 18 4595.74
    -2 14 18 4993.71
    -2 14 18 4757.27
    -2 -14 17 548.919
    -2 14 17 993.275
    -2 14 17 -200.315
    -2 14 17 595.955
    -2 14 16 11955.7
    -2 -14 16 11845.6
    -2 14 16 12506.3
    -2 14 16 11215.6
    -2 14 15 653.588
    -2 -14 15 200.076
    -2 14 15 217.1
    2 14 -15 260.227
    -2 14 14 1103.34
    2 14 -14 935.702
    -2 14 14 392.55
    -2 -14 14 460.921
    -2 -14 13 2158.88
    2 14 -13 2659.07
    -2 14 13 1556.22
    -2 14 13 2132.07
    -2 -14 13 2153.18
    -2 -14 12 5537.77
    -2 14 12 7011.08
    -2 -14 12 7611.84
    2 14 -12 6795.9
    -2 14 12 6610.45
    2 14 -11 4665.64
    -2 14 11 3253.99
    -2 -14 11 5563.85
    -2 -14 11 3422.93
    -2 14 11 3084.06
    -2 -14 10 5785.96
    2 14 -10 6474.86
    -2 -14 10 6314.23
    -2 14 10 5322.38
    -2 14 10 6746.99
    -2 14 9 3940.37
    2 14 -9 4899.94
    -2 -14 9 3929.39
    -2 -14 9 3410.68
    -2 14 9 3486.01
    -2 14 8 1526.26
    -2 -14 8 1446.62
    -2 -14 8 2047.91
    -2 14 8 747.832
    2 14 -8 1738.44
    -2 -14 7 1212.75
    -2 14 7 1151.82
    2 14 -7 489.996
    -2 14 7 969.373
    -2 14 6 3957.96
    2 14 -6 4438.85
    -2 14 6 4482.35
    -2 14 5 1078.17
    -2 14 5 1518.1
    2 14 -5 808.552
    2 14 -5 824.807
    2 14 -4 5682.15
    2 14 -4 4692.89
    -2 14 4 6180.19
    -2 14 4 4303.25
    2 14 -3 173.39
    -2 14 3 401.068
    2 14 -2 807.526
    -2 14 2 -594.976
    2 14 -1 1642.12
    -2 14 1 1277.42
    2 14 0 62546.9
    -2 14 0 64228.7
    2 14 1 916.407
    -2 14 -1 959.721
    2 14 2 3121.02
    -2 14 -2 4190.59
    2 14 2 4482.41
    2 14 3 9911.35
    2 14 3 11972.8
    -2 14 -3 9925.46
    2 14 4 2347.49
    -2 14 -4 978.104
    2 14 4 2371.03
    2 -14 5 3035.06
    -2 14 -5 2276.06
    2 14 5 2969.04
    2 14 5 3557.26
    -2 14 -6 2934.89
    2 14 6 2620.42
    2 -14 6 2300.24
    2 -14 7 -407.257
    2 14 7 -190.351
    -2 14 -7 325.504
    2 14 7 -171.832
    2 -14 8 31528.5
    2 14 8 31072
    2 -14 8 32984.2
    2 14 8 32617.6
    -2 14 -8 32947.6
    2 -14 9 8827.44
    2 -14 9 10932.8
    2 -14 9 9591.44
    -2 14 -9 11637.7
    2 14 9 10558.7
    2 14 9 9201.08
    -2 14 -10 1945.78
    2 -14 10 2067.93
    2 14 10 1824.88
    2 -14 10 2046.26
    2 -14 10 2100.08
    2 14 10 1500.11
    -2 14 -11 16593.9
    2 -14 11 19531.9
    2 14 11 18009.9
    2 -14 11 18305.5
    2 14 11 16942.8
    2 14 12 8277.87
    2 -14 12 7129.86
    2 -14 12 7110.88
    2 14 12 9014.02
    2 14 13 675.083
    2 -14 13 93.1969
    2 -14 13 859.404
    2 14 13 560.28
    2 -14 14 -153.354
    2 14 14 -119.537
    2 14 14 221.188
    2 -14 14 -17.8371
    2 -14 15 2244.66
    2 14 15 1825.03
    2 14 15 1588.94
    2 14 16 3392.59
    2 -14 16 3996.91
    2 14 16 2191.47
    2 14 17 2017.81
    2 14 17 3257.74
    2 14 18 4151.69
    2 -14 18 2464.62
    2 -14 19 581.141
    2 -14 19 -4.51179
    2 14 19 100.497
    2 -14 20 368.904
    2 -14 20 300.53
    2 14 20 -11.1135
    2 14 20 -166.6
    2 14 21 10904.5
    2 14 21 8399.29
    2 -14 21 7997.33
    2 -14 21 10344.9
    2 14 22 -28.1253
    2 14 22 284.351
    2 -14 22 -249.104
    2 -14 22 846.355
    2 -14 23 1522.95
    2 -14 23 1513.12
    -2 15 23 -492.364
    -2 -15 22 -476.197
    -2 15 22 1658.76
    -2 -15 21 1468.18
    -2 15 21 320.224
    -2 -15 20 664.146
    -2 15 20 479.565
    -2 15 20 331.444
    -2 -15 19 743.201
    -2 15 19 1409.43
    -2 15 19 1467.94
    -2 -15 18 -44.2968
    -2 15 18 465.382
    -2 15 18 365.663
    -2 15 17 2875.78
    -2 15 17 3760.99
    -2 -15 17 4093.82
    -2 15 16 9147.39
    -2 15 16 8670.28
    -2 -15 16 7086.06
    -2 15 15 3547.91
    2 15 -15 3419.36
    -2 -15 15 3295.2
    -2 15 15 2826.28
    -2 15 14 1915.8
    -2 -15 14 1655.12
    2 15 -14 2707.83
    -2 -15 14 2412.08
    -2 15 14 2705.42
    -2 -15 13 392.686
    -2 -15 13 439.805
    -2 15 13 209.424
    -2 15 13 399.005
    2 15 -13 793.535
    -2 15 12 6878.93
    -2 -15 12 8665.96
    -2 15 12 7242.38
    2 15 -12 6535.64
    -2 -15 12 7499.57
    2 15 -11 14497.9
    -2 -15 11 15200.5
    -2 15 11 15376.1
    -2 -15 11 14671.4
    -2 15 11 13059
    -2 -15 10 10180.9
    -2 15 10 9130.41
    -2 15 10 10385.5
    -2 -15 10 9636.2
    2 15 -10 11338.1
    -2 15 9 10414.1
    2 15 -9 9929.84
    -2 -15 9 12871.1
    -2 15 9 9185.59
    -2 -15 9 8572.16
    2 15 -8 4479.7
    -2 -15 8 5179.11
    -2 15 8 4943.88
    -2 15 8 4468.68
    -2 -15 7 546.572
    -2 15 7 619.319
    -2 15 7 412.297
    2 15 -7 1102.39
    -2 15 6 18233.1
    2 15 -6 20198
    -2 15 6 17997
    2 15 -5 25126.1
    -2 15 5 24834.7
    -2 15 5 23031
    -2 15 4 3003.5
    -2 15 4 2523.73
    2 15 -4 1965.28
    2 15 -4 3546.03
    2 15 -3 28381.9
    -2 15 3 27015.3
    -2 15 2 -70.5571
    2 15 -2 270.61
    2 15 -1 5619.29
    -2 15 1 4858.79
    2 15 0 1546.16
    -2 15 0 1138.07
    2 15 1 10515.8
    2 15 1 10743.2
    -2 15 -1 9492.42
    -2 15 -2 1530.59
    2 15 2 1922.46
    -2 15 -3 4008.09
    2 15 3 4492.72
    2 15 3 3229.21
    2 15 4 17787.4
    -2 15 -4 13984
    2 15 4 13597.1
    2 -15 5 14718.7
    -2 15 -5 16703.2
    2 15 5 16370.1
    2 15 6 2392.94
    2 -15 6 1442.36
    -2 15 -6 2009.72
    -2 15 -7 127.51
    2 -15 7 1332.52
    2 15 7 354.54
    2 15 8 7119.34
    2 -15 8 7579.36
    2 15 8 7359.73
    -2 15 -8 6186.04
    2 15 9 -74.6389
    2 -15 9 297.18
    2 15 9 656.456
    -2 15 -9 124.487
    2 -15 10 421.474
    -2 15 -10 70.3937
    2 15 10 445.605
    2 15 10 601.716
    2 -15 10 988.002
    2 -15 11 2006.66
    2 15 11 1395.23
    -2 15 -11 2813.4
    2 15 11 2275.91
    2 -15 11 3174.16
    2 -15 12 1860.49
    2 15 12 3944.13
    2 -15 12 2365.49
    2 15 12 3033.92
    2 15 13 2520.45
    2 -15 13 2048.27
    2 15 13 2236.96
    2 -15 13 2105.43
    2 15 14 177.829
    2 -15 14 769.263
    2 -15 14 698.45
    2 15 14 459.273
    2 -15 15 -776.931
    2 15 15 -86.0533
    2 15 15 391.812
    2 -15 16 940.639
    2 15 16 1012.97
    2 15 16 1687.16
    2 15 17 4610.84
    2 -15 17 5288.37
    2 15 17 3026.63
    2 -15 18 -219.707
    2 15 18 87.7077
    2 -15 19 805.201
    2 15 19 1277.5
    2 -15 19 -37.945
    2 -15 20 74.386
    2 15 20 -522.278
    2 -15 20 143.555
    2 15 20 -350.079
    2 -15 21 -65.85
    2 15 21 76.9725
    2 -15 21 355.929
    2 15 21 -266.391
    2 -15 22 1898.25
    2 -15 22 2889.45
    2 15 22 1367.64
    -2 -16 22 697.511
    -2 16 22 880.183
    -2 -16 21 786.883
    -2 16 21 68.5656
    -2 16 20 636.46
    -2 16 20 1093.13
    -2 -16 20 620.128
    -2 -16 19 3123.85
    -2 16 19 4405.83
    -2 16 19 5767.89
    -2 16 18 802.507
    -2 16 18 1193.84
    -2 -16 18 2342.17
    -2 -16 17 5153.44
    -2 16 17 4161.02
    -2 16 17 5160.01
    -2 -16 16 205.111
    -2 16 16 674.689
    -2 16 16 57.1209
    -2 16 15 8193.6
    -2 -16 15 8353.41
    -2 16 15 8317.38
    2 16 -14 3570.85
    -2 -16 14 2793.67
    -2 16 14 3747.61
    -2 16 14 3314.03
    -2 -16 14 3060.37
    -2 16 13 353.585
    -2 -16 13 598.147
    2 16 -13 247.596
    -2 16 13 1258.7
    -2 -16 13 879.6
    -2 -16 12 8230.11
    -2 16 12 7182.47
    2 16 -12 7583.52
    -2 16 12 8149.23
    -2 -16 12 8192.36
    2 16 -11 3805.27
    -2 -16 11 4516.18
    -2 -16 11 4599.02
    -2 16 11 4597.88
    -2 16 11 4726.94
    -2 16 10 610.329
    -2 -16 10 753.331
    2 16 -10 576.633
    -2 16 10 2037.12
    -2 -16 10 2109.61
    -2 16 9 6420.15
    -2 -16 9 5861.79
    -2 -16 9 5641.26
    2 16 -9 7016.33
    -2 16 9 5411.31
    2 16 -8 283.463
    -2 16 8 708.837
    -2 16 8 431.081
    -2 -16 8 -34.4251
    -2 -16 7 8769.69
    2 16 -7 8600.06
    -2 16 7 8393.56
    -2 16 7 9511.83
    -2 16 6 13479.6
    2 16 -6 14268.8
    -2 16 6 13524.6
    2 16 -5 2724.87
    -2 16 5 2371.2
    -2 16 5 2337.23
    2 16 -4 3759.82
    -2 16 4 3603.41
    -2 16 4 4106.92
    2 16 -3 4345.61
    -2 16 3 3775.1
    2 16 -2 5416.54
    -2 16 2 2597.78
    2 16 -1 13050
    -2 16 1 11087.7
    2 16 0 10213.7
    -2 16 0 9861.35
    2 16 0 10638.4
    -2 16 -1 5059.51
    2 16 1 4668.13
    2 16 1 6259.91
    2 16 2 14508.3
    2 16 2 14472.2
    -2 16 -2 12106.8
    2 16 3 3780.5
    2 16 3 3774.14
    -2 16 -3 3384.54
    2 16 4 1325.38
    -2 16 -4 656.788
    -2 16 -5 79.6473
    2 -16 5 56.144
    -2 16 -6 1159.13
    2 16 6 2418.82
    2 -16 6 2140.51
    -2 16 -7 163.291
    2 16 7 681.019
    2 -16 7 244.069
    2 16 8 1424.91
    2 -16 8 2422.28
    -2 16 -8 2548.28
    2 16 9 1149.8
    2 -16 9 2076.97
    2 -16 9 1142.02
    2 16 9 759.102
    -2 16 -9 1066.54
    2 -16 10 19481.8
    -2 16 -10 23158.5
    2 16 10 20010
    2 16 10 23824.5
    2 -16 10 23048.9
    2 -16 11 1172.45
    2 16 11 433.704
    -2 16 -11 659.536
    2 -16 11 64.9626
    2 16 11 158.275
    2 -16 12 763.613
    2 16 12 345.609
    2 16 12 -163.567
    2 -16 12 283.961
    2 16 13 3298.8
    2 -16 13 2490.27
    2 -16 13 1616.03
    2 16 13 2627.55
    2 -16 14 2484.22
    2 16 14 4280.06
    2 16 14 3599.61
    2 -16 14 4855.24
    2 -16 15 1463.21
    2 16 15 1989.37
    2 16 15 1505.24
    2 -16 15 1507.57
    2 -16 16 409.586
    2 16 16 493.645
    2 16 16 1221.48
    2 16 17 -51.1432
    2 16 17 1751.89
    2 -16 17 2005.75
    2 16 18 3248.56
    2 -16 18 4321.13
    2 16 19 915.79
    2 -16 19 -95.3646
    2 16 19 86.5617
    2 -16 20 352.349
    2 -16 20 -29.3876
    2 16 20 324.929
    2 -16 21 1593.25
    2 -16 21 2853.41
    2 16 21 2983.7
    2 16 21 2909.58
    2 -16 22 339.042
    2 -16 22 700.977
    -2 17 22 -429.273
    -2 17 21 565.373
    -2 -17 21 998.996
    -2 -17 20 658.691
    -2 17 20 455.522
    -2 17 20 276.884
    -2 17 19 5760.53
    -2 17 19 6890.79
    -2 -17 19 7745.19
    -2 17 18 1468.2
    -2 17 18 1628.87
    -2 -17 18 942.816
    -2 17 17 511.346
    -2 -17 17 863.044
    -2 17 17 15.7643
    -2 17 16 8.63301
    -2 -17 16 277.855
    -2 17 16 309.026
    -2 17 15 275.487
    -2 17 15 1508.68
    -2 -17 15 1894.97
    -2 17 14 2922.25
    -2 -17 14 3341.54
    -2 17 14 2768.72
    2 17 -14 2560.97
    -2 -17 14 3132.27
    -2 -17 13 2955.34
    -2 -17 13 2434.59
    2 17 -13 3368.79
    -2 17 13 2047.87
    -2 17 13 2964.99
    -2 -17 12 140.848
    2 17 -12 393.314
    -2 17 12 422.823
    -2 -17 12 702.295
    -2 17 12 14.0191
    -2 17 11 -274.062
    -2 -17 11 876.22
    2 17 -11 -190.359
    -2 -17 11 367.063
    -2 17 11 310.182
    2 17 -10 1142.12
    -2 17 10 668.36
    -2 17 10 394.031
    -2 -17 10 694.162
    -2 -17 10 550.461
    2 17 -9 947.841
    -2 -17 9 -167.895
    -2 17 9 189.845
    -2 17 9 317.064
    -2 -17 9 1092.02
    -2 -17 8 2673.75
    -2 17 8 2979.93
    -2 17 8 2649.61
    2 17 -8 2911.97
    -2 17 7 3630.41
    -2 17 7 2521.36
    2 17 -7 3008.2
    -2 -17 7 2890.04
    2 17 -6 1397.63
    -2 17 6 1564.68
    -2 17 6 1094.19
    -2 17 5 17437.2
    -2 17 5 21531.5
    2 17 -5 21262.3
    2 17 -4 4252.17
    -2 17 4 2200.12
    -2 17 3 232.428
    2 17 -3 127.802
    -2 17 2 2210.57
    2 17 -2 3223.23
    2 17 -1 9533.9
    -2 17 1 9660.03
    2 17 -1 11339.5
    2 17 0 22165.8
    -2 17 0 18181.1
    2 17 0 19385.6
    2 17 1 38967.9
    -2 17 -1 41002.8
    2 17 1 38547.7
    2 17 2 2868.66
    2 17 2 3077.4
    -2 17 -2 1564.48
    2 17 3 10434.3
    -2 17 -3 10478.1
    2 17 4 9351.04
    -2 17 -4 9240.41
    2 17 5 24429.3
    -2 17 -5 23196.9
    2 -17 5 25656.3
    -2 17 -6 5569.29
    2 17 6 5412.34
    2 -17 6 7728.46
    2 -17 7 8302.73
    -2 17 -7 8245.48
    2 17 7 9679.48
    2 17 8 524.505
    -2 17 -8 576.413
    2 -17 8 575.073
    2 17 9 1401.48
    2 -17 9 1141.28
    -2 17 -9 2047.02
    2 -17 10 554.999
    2 -17 10 739.483
    2 17 10 1140.81
    -2 17 -10 -345.243
    2 -17 11 606.358
    2 17 11 1208.98
    2 -17 11 1018.11
    2 17 11 1206.67
    2 17 12 2201.03
    2 17 12 4146.49
    2 -17 12 2020.88
    2 -17 12 3083.75
    2 -17 13 1951.49
    2 17 13 2493.77
    2 17 13 3351.91
    2 -17 13 2112.55
    2 17 14 453.798
    2 -17 14 151.048
    2 17 14 31.3601
    2 -17 14 145.963
    2 -17 15 587.999
    2 17 15 259.95
    2 17 15 15.5572
    2 -17 15 62.8937
    2 -17 16 125.301
    2 17 16 1210.45
    2 17 16 33.3755
    2 17 17 584.138
    2 17 17 1267.72
    2 -17 18 979.819
    2 17 18 835.659
    2 17 19 711.736
    2 17 19 -210.102
    2 -17 19 1017.82
    2 17 20 867.404
    2 17 20 1521.78
    2 -17 20 708.122
    2 -17 20 1277.85
    2 -17 21 -130.019
    2 -17 21 513.05
    2 17 21 343.593
    2 17 21 1023.65
    -2 18 22 99.8804
    -2 18 21 419.613
    -2 -18 21 909.596
    -2 18 20 796.825
    -2 -18 20 1649.89
    -2 18 19 275.223
    -2 -18 19 22.9186
    -2 18 19 19.3744
    -2 18 18 1645.72
    -2 18 18 3375.59
    -2 -18 18 1491.88
    -2 18 17 11703.3
    -2 -18 17 11207.8
    -2 18 17 11876.4
    -2 18 16 2236.28
    -2 18 16 3468.79
    -2 -18 16 2144.51
    -2 18 15 2144.09
    -2 -18 15 2248.9
    -2 18 15 1916.56
    -2 18 14 3204.67
    -2 18 14 2228.95
    -2 -18 14 1676.44
    -2 -18 13 251.244
    -2 18 13 -140.247
    -2 -18 13 971.267
    -2 18 13 1095.43
    2 18 -13 664.565
    -2 18 12 32116.4
    -2 18 12 36335.2
    -2 -18 12 31982.9
    -2 -18 12 33157.6
    2 18 -12 36874.4
    -2 -18 11 710.906
    2 18 -11 106.855
    -2 18 11 511.409
    -2 -18 11 677.126
    -2 18 11 1767.46
    -2 -18 10 620.997
    -2 18 10 -200.562
    2 18 -10 280.22
    -2 18 10 42.7644
    -2 -18 10 443.698
    2 18 -9 736.914
    -2 18 9 193.216
    -2 18 9 308.116
    -2 -18 9 791.183
    -2 -18 9 785.646
    -2 18 8 1235.99
    -2 18 8 2059.17
    2 18 -8 1451.39
    -2 -18 8 1939.76
    -2 -18 7 5190.85
    -2 18 7 7529.49
    -2 18 7 6536.88
    2 18 -7 7148.61
    2 18 -6 -9.64736
    -2 18 6 621.834
    -2 18 5 12786.2
    2 18 -5 14826.2
    -2 18 5 14892.2
    2 18 -4 13072.3
    -2 18 4 13171.1
    -2 18 3 1223.44
    2 18 -3 577.877
    2 18 -2 2006.89
    2 18 -2 2542.21
    -2 18 2 2885.24
    -2 18 1 491.255
    2 18 -1 2101.35
    2 18 -1 2569.77
    2 18 0 13063.2
    2 18 0 13580.2
    -2 18 0 11871.8
    2 18 1 14321.5
    2 18 1 13512.1
    -2 18 -1 13361.3
    2 18 2 857.982
    2 18 2 600.644
    -2 18 -2 -138.555
    -2 18 -3 3476.21
    2 18 3 2797.31
    -2 18 -4 5683.34
    2 18 4 4703.07
    2 18 5 20660.6
    -2 18 -5 24735.2
    2 -18 5 25314.7
    2 -18 6 297.368
    2 18 6 660.248
    -2 18 -6 -392.478
    2 -18 7 187.868
    2 18 7 967.234
    -2 18 -7 -107.824
    2 -18 8 5487.91
    -2 18 -8 4595.56
    2 18 8 4354.24
    2 -18 9 3857.81
    2 18 9 3820.61
    -2 18 -9 3602.55
    2 18 10 371.767
    2 -18 10 196.477
    2 -18 10 678.175
    -2 18 -10 687.113
    2 18 11 5732.77
    2 -18 11 4962.9
    2 -18 11 3738.94
    2 -18 12 5741.65
    2 -18 12 5167.23
    2 18 12 5414.71
    2 -18 13 889.183
    2 -18 13 268.656
    2 18 13 980.41
    2 18 14 3280.56
    2 -18 14 2588.27
    2 -18 14 3314.98
    2 18 14 3362.04
    2 18 15 632.47
    2 -18 15 1096.2
    2 18 15 553.708
    2 -18 15 245.785
    2 18 16 -60.2502
    2 18 16 638.954
    2 -18 16 462.892
    2 -18 17 125.462
    2 18 17 -469.53
    2 18 17 632.787
    2 18 18 -427.323
    2 18 18 -197.777
    2 -18 18 -175.505
    2 -18 19 1620.22
    2 18 19 1094.53
    2 18 19 1029.34
    2 -18 20 221.216
    2 18 20 695.81
    2 18 20 270.714
    2 18 21 1346.6
    2 18 21 1577.58
    2 -18 21 754.661
    -2 19 21 1688.32
    -2 -19 20 328.845
    -2 19 20 386.007
    -2 19 20 1232.39
    -2 19 19 3742.78
    -2 19 19 3537.39
    -2 -19 19 4779.77
    -2 19 18 1864.22
    -2 -19 18 518.964
    -2 19 18 769.258
    -2 -19 17 1468.84
    -2 19 17 2052.18
    -2 19 17 1720.49
    -2 19 16 733.762
    -2 19 16 2343.12
    -2 -19 16 1544.32
    -2 -19 15 1977.63
    -2 19 15 1723.56
    -2 19 15 2122.19
    -2 -19 14 201.688
    -2 19 14 20.3554
    -2 19 14 230.561
    -2 19 13 5148.34
    -2 19 13 5793.13
    -2 -19 13 5092
    -2 19 12 4380.19
    2 19 -12 2339.7
    -2 -19 12 3796.07
    -2 -19 12 3345.29
    -2 19 12 3201.62
    -2 19 11 1492.38
    -2 -19 11 1432.59
    -2 19 11 1235.21
    -2 -19 11 1305.5
    2 19 -11 244.428
    2 19 -10 247.996
    -2 19 10 195.365
    -2 -19 10 425.237
    -2 -19 10 39.4905
    -2 19 10 688.881
    -2 19 9 272.229
    -2 -19 9 28.874
    2 19 -9 -89.2363
    -2 -19 8 5720.37
    2 19 -8 7427.54
    -2 19 8 5841.37
    -2 19 8 4922.31
    2 19 -7 530.325
    -2 19 7 21.2381
    -2 -19 7 -68.035
    -2 19 7 87.4084
    -2 19 6 995.823
    2 19 -6 738.477
    -2 19 6 279.199
    -2 19 5 7825.62
    2 19 -5 6364.28
    2 19 -4 1113.47
    -2 19 4 3003.18
    -2 19 3 955.86
    2 19 -3 436.485
    2 19 -3 1617.82
    2 19 -2 1990.47
    2 19 -2 1750.81
    -2 19 2 1017.66
    2 19 -1 3890.21
    -2 19 1 3085.85
    2 19 0 12500.8
    2 19 0 11220.4
    -2 19 0 10495.6
    2 19 1 1150.2
    -2 19 -1 -276.492
    2 19 2 6822.54
    -2 19 -2 5367.82
    2 19 3 173.453
    -2 19 -3 158.418
    -2 19 -4 20661
    2 19 4 22766.8
    2 19 5 384.831
    -2 19 -5 200.861
    2 -19 6 1261.79
    2 19 6 1399.23
    -2 19 -6 2695.75
    2 -19 7 9100.06
    2 19 7 8813.52
    -2 19 -7 10196.1
    -2 19 -8 5320.28
    2 19 8 5151.63
    2 -19 8 5838.72
    -2 19 -9 1900.23
    2 -19 9 1910.25
    2 19 9 523.858
    2 -19 10 2197.08
    2 19 10 1980.23
    -2 19 -10 901.183
    2 -19 10 613.156
    2 -19 11 355.535
    2 19 11 577.323
    2 -19 11 1037.84
    2 -19 12 380.02
    2 -19 12 1266.14
    2 19 12 -298.34
    2 -19 13 3662.13
    2 -19 13 2969.35
    2 19 13 3468.09
    2 -19 14 514.98
    2 19 14 256.051
    2 -19 14 -283.734
    2 -19 15 3463.79
    2 19 15 3998.18
    2 -19 15 5781.43
    2 19 16 -711.172
    2 -19 16 -75.6444
    2 19 16 -106.54
    2 -19 16 118.168
    2 19 17 671.433
    2 -19 17 1362.49
    2 19 17 894.119
    2 19 17 1344.61
    2 19 18 1724.12
    2 -19 18 1472.97
    2 19 18 1104.27
    2 19 19 374.425
    2 19 19 650.46
    2 -19 19 519.656
    2 19 20 -135.569
    2 -19 20 569.717
    2 19 20 -385.789
    -2 20 21 778.609
    -2 20 20 522.033
    -2 20 20 1434.01
    -2 20 19 -342.548
    -2 -20 19 -383.337
    -2 20 19 -167.181
    -2 20 18 589.594
    -2 20 18 1365.54
    -2 -20 18 1260.14
    -2 -20 17 5103.05
    -2 20 17 5065.12
    -2 20 17 5494.85
    -2 -20 16 1710.91
    -2 20 16 1154.4
    -2 20 16 1152.96
    -2 20 15 5430.15
    -2 20 15 4728.39
    -2 -20 15 5766.38
    -2 -20 14 477.534
    -2 20 14 679.456
    -2 20 14 790.841
    -2 20 13 407.114
    -2 -20 13 1032.89
    -2 20 13 372.881
    -2 20 12 5420.97
    -2 20 12 4640.02
    -2 -20 12 3636.67
    -2 -20 12 4766.18
    -2 -20 11 13878.9
    -2 20 11 16352.2
    -2 -20 11 17757.2
    -2 20 11 14982.5
    2 20 -11 16238.2
    2 20 -10 2063.92
    -2 20 10 3084.6
    -2 20 10 2177.83
    -2 -20 10 2601
    -2 -20 10 2250.86
    -2 20 9 886.1
    -2 -20 9 1805.01
    2 20 -9 986.201
    -2 20 9 1773.08
    -2 20 8 3941.75
    2 20 -8 3955.59
    -2 20 8 3849.61
    -2 -20 8 3443.4
    -2 -20 7 11864.4
    -2 20 7 14395.4
    2 20 -7 12195.4
    -2 20 6 709.786
    2 20 -6 720.521
    2 20 -5 10358.2
    2 20 -5 8818.49
    -2 20 5 8693.97
    -2 20 4 423.129
    2 20 -4 682.68
    2 20 -4 -221.266
    2 20 -3 6268.8
    -2 20 3 5045.73
    2 20 -3 6136.06
    2 20 -2 5042.65
    -2 20 2 6683.66
    2 20 -2 3820.69
    2 20 -1 982.093
    2 20 -1 420.246
    -2 20 1 1330.47
    -2 20 0 296.348
    2 20 0 1516.85
    -2 20 -1 5779.5
    2 20 1 6542.37
    -2 20 -2 6203.14
    2 20 2 6939.86
    -2 20 -3 6147.12
    2 20 3 7547.42
    -2 20 -4 -143.807
    2 20 4 822.659
    -2 20 -5 -235.48
    2 20 5 381.747
    2 20 6 859.42
    2 -20 6 1147.93
    -2 20 -6 582.521
    2 -20 7 138.814
    2 20 7 140.501
    -2 20 -7 -311.378
    2 20 8 550.444
    2 -20 8 1654.11
    -2 20 -8 1700.75
    2 20 9 316.892
    2 -20 9 102.76
    -2 20 -9 -108.568
    2 -20 10 2219.47
    2 20 10 2599.33
    -2 20 -10 549.407
    2 -20 10 874.82
    2 -20 11 11207.8
    2 -20 11 12195.4
    2 20 11 12991.3
    2 -20 12 1569.52
    2 20 12 942.25
    2 -20 12 2156.8
    2 -20 13 3989.04
    2 -20 13 2793.1
    2 20 13 3053.48
    2 20 14 43.9765
    2 -20 14 361.653
    2 -20 14 -324.049
    2 -20 15 2355.72
    2 -20 15 1856.52
    2 20 15 1236.87
    2 -20 16 4732.98
    2 20 16 5700.79
    2 20 16 5585.19
    2 -20 16 4243.41
    2 -20 17 848.274
    2 20 17 239.048
    2 -20 18 164.323
    2 20 18 1208.94
    2 20 19 -223.965
    2 -20 19 219.83
    2 20 20 57.1319
    -2 21 21 1957.88
    -2 21 20 720.635
    -2 21 20 -6.82092
    -2 21 19 1912.69
    -2 21 19 1682.45
    -2 -21 19 1905.32
    -2 21 18 337.183
    -2 21 18 -246.226
    -2 -21 18 84.7129
    -2 -21 17 452.894
    -2 21 17 1091.75
    -2 21 17 1205.39
    -2 21 16 0.5314
    -2 21 16 136.687
    -2 -21 16 642.968
    -2 -21 15 8315
    -2 21 15 8073.19
    -2 21 15 8573.88
    -2 -21 14 165.792
    -2 21 14 -273.194
    -2 21 14 -125.227
    -2 -21 13 5234.01
    -2 21 13 5556.43
    -2 21 13 5661.92
    -2 21 12 717.887
    -2 21 12 1892.59
    -2 -21 12 1937.35
    -2 -21 11 10465.3
    -2 -21 11 10215.2
    -2 21 11 10267.4
    -2 -21 10 516.155
    -2 21 10 717.94
    -2 -21 10 10.1916
    -2 -21 9 116.359
    -2 21 9 633.418
    2 21 -8 1628.21
    -2 -21 8 795.058
    -2 21 8 1204.22
    2 21 -8 2495.56
    -2 -21 7 -109.492
    2 21 -7 771.01
    -2 21 7 882.389
    2 21 -7 -3.88808
    2 21 -6 140.736
    -2 21 6 -151.297
    2 21 -5 4080.34
    -2 21 5 3077.6
    2 21 -5 1917
    2 21 -4 1441.03
    2 21 -4 2154.93
    -2 21 4 2223.86
    -2 21 3 1339.26
    2 21 -3 1477.12
    -2 21 2 1009.83
    2 21 -2 1375.87
    -2 21 1 490.18
    2 21 -1 1134
    2 21 0 2231.21
    -2 21 0 -337.884
    -2 21 -1 788.516
    2 21 1 2118.5
    2 21 2 925.237
    -2 21 -2 299.913
    -2 21 -3 1045.51
    2 21 3 67.7225
    2 21 4 45.0031
    -2 21 -4 992.029
    2 21 5 3623.44
    -2 21 -5 2524.16
    2 -21 6 181.267
    -2 21 -6 -1.66323
    2 21 6 -192.284
    -2 21 -7 10474.4
    2 21 7 9980.29
    2 -21 7 12246.5
    2 -21 8 1614.8
    -2 21 -8 899.94
    2 21 8 1769.49
    2 -21 9 5264.94
    2 21 9 4793.04
    -2 21 -9 5930.5
    2 21 10 5204.41
    2 -21 10 5658.56
    2 -21 10 3690.36
    2 -21 11 -43.6682
    2 21 11 959.498
    2 -21 11 559.056
    2 -21 12 1262.23
    2 -21 12 465.524
    2 21 12 -158.905
    2 -21 13 1095.72
    2 21 13 792.652
    2 -21 13 1369.25
    2 -21 14 308.766
    2 21 14 1197.02
    2 -21 14 698.85
    2 21 15 1408.23
    2 -21 15 -50.6531
    2 21 15 1060.83
    2 -21 15 1111.48
    2 21 16 91.4553
    2 -21 16 834.664
    2 -21 16 313.726
    2 21 17 -144.431
    2 -21 17 155.342
    2 21 17 -96.9791
    2 21 18 936.257
    2 -21 18 1066.72
    2 21 19 970.197
    2 -21 19 -283.606
    -2 22 19 738.831
    -2 -22 18 -194.304
    -2 22 18 120.553
    -2 22 17 1569.83
    -2 -22 17 1038.59
    -2 22 16 1198.2
    -2 -22 16 42.2621
    -2 -22 15 1970.31
    -2 22 15 2379.88
    -2 -22 14 2562.58
    -2 22 14 2024.48
    2 22 -13 1148.2
    -2 22 13 -614.769
    -2 -22 13 791.981
    2 22 -12 5902.26
    -2 -22 12 6000.98
    -2 22 12 6518.49
    -2 22 11 -346.798
    -2 -22 11 -196.783
    2 22 -11 784.408
    -2 -22 10 1390.79
    -2 -22 10 633.012
    2 22 -10 1194.88
    -2 22 10 341.194
    -2 -22 9 517.375
    -2 22 9 394.506
    -2 -22 8 138.037
    -2 22 8 -203.982
    2 22 -8 725.784
    2 22 -7 8421.67
    -2 22 7 6770.41
    -2 -22 7 6204.73
    -2 22 6 1003.32
    2 22 -6 1055.79
    -2 22 5 -197.502
    2 22 -5 3.90997
    2 22 -4 11341.6
    -2 22 4 8949.96
    -2 22 3 1321.68
    2 22 -3 3138.45
    -2 22 2 1195.97
    2 22 -2 1373.99
    -2 22 1 7427.25
    2 22 -1 7808.81
    -2 22 0 8945.3
    2 22 0 9773.82
    -2 22 -1 4430.8
    2 22 1 7618.08
    2 22 2 2857.14
    -2 22 -2 1739.34
    -2 22 -3 1030.47
    2 22 3 1271.05
    -2 22 -4 -283.012
    2 22 4 311.726
    2 -22 5 231.22
    2 22 5 100.529
    -2 22 -5 -543.515
    -2 22 -6 494.954
    2 22 6 773.687
    2 -22 6 765.363
    -2 22 -7 -375.134
    2 -22 7 948.3
    2 22 7 595.487
    2 22 8 2491.31
    -2 22 -8 2175.95
    2 -22 8 2171.85
    2 -22 9 145.284
    -2 22 -9 380.86
    2 22 9 1011.79
    2 -22 10 1823.7
    2 22 10 1464.48
    2 -22 10 1205.76
    2 -22 11 3185.47
    2 -22 11 3177.32
    2 22 11 2341.27
    2 -22 12 6571.61
    2 22 12 3535.02
    2 -22 12 5017.42
    2 -22 13 549.077
    2 -22 13 56.4808
    2 22 13 791.064
    2 -22 14 6908.74
    2 22 14 8773.91
    2 -22 14 7573.19
    2 22 14 11517.8
    2 22 15 1052.6
    2 -22 15 -181.8
    2 -22 15 -187.671
    2 22 15 431.933
    2 -22 16 -863.584
    2 22 16 1380.88
    2 22 16 960.601
    2 -22 16 910.09
    2 22 17 607.753
    2 -22 17 -226.17
    2 22 17 -201.344
    2 -22 18 1496.76
    2 22 18 2864.62
    2 22 19 628.835
    -2 23 18 784.016
    -2 -23 17 -151.789
    -2 23 17 -94.04
    -2 -23 16 -491.864
    -2 23 16 -413.248
    -2 -23 15 476.45
    -2 23 15 -184.075
    -2 -23 14 1679.91
    -2 23 14 2179.12
    -2 -23 13 1602.05
    -2 23 13 902.669
    -2 -23 12 1139.37
    -2 23 12 593.36
    2 23 -12 1222.21
    -2 23 11 2119.85
    2 23 -11 1727.44
    -2 -23 11 2026.88
    -2 -23 10 -25.0798
    -2 23 10 232.052
    2 23 -10 1081.09
    2 23 -9 1938.17
    -2 23 9 2400.63
    -2 -23 9 1390.77
    -2 23 8 2548.02
    2 23 -8 4650.56
    -2 -23 8 4891.07
    -2 -23 7 1052.1
    2 23 -7 1910.07
    -2 23 7 158.068
    -2 23 6 394.529
    2 23 -6 828.518
    -2 23 5 1916.68
    2 23 -5 1883.36
    2 23 -4 2340.15
    -2 23 4 1779.94
    -2 23 3 6225.9
    2 23 -3 6903.23
    2 23 -2 8975.3
    -2 23 2 7009.8
    -2 23 1 2351.01
    2 23 -1 2368.88
    2 23 0 6333.36
    -2 23 0 9178.27
    2 23 1 2661.99
    -2 23 -1 108.439
    2 23 2 2258.51
    -2 23 -2 1603.91
    -2 23 -3 3501.47
    2 23 3 4441.23
    2 23 4 9659.24
    -2 23 -4 9994.75
    -2 23 -5 -705.351
    2 23 5 669.873
    2 -23 5 791.768
    2 -23 6 1564.88
    -2 23 -6 1014.67
    2 23 6 1466.79
    -2 23 -7 3320.15
    2 23 7 3256.48
    2 -23 7 4263.23
    2 23 8 324.916
    -2 23 -8 268.202
    2 -23 8 685.497
    2 23 9 784.569
    2 -23 9 498.417
    -2 23 -9 -328.592
    2 23 10 1101.92
    2 -23 10 664.122
    2 -23 10 -540.366
    2 -23 11 2885.76
    2 23 11 3632.72
    2 -23 11 4058.35
    2 -23 12 679.981
    2 -23 12 237.716
    2 23 12 404.06
    2 -23 13 222.932
    2 -23 13 546.19
    2 23 13 714.253
    2 -23 14 6400.53
    2 23 14 5766.75
    2 -23 14 5896.75
    2 -23 15 28.824
    2 -23 15 1242.19
    2 23 15 358.787
    2 23 16 282.718
    2 -23 16 1270.86
    2 23 17 1793.98
    2 -23 17 2101.37
    -2 24 17 699.89
    -2 24 16 1314.54
    -2 -24 16 818.918
    -2 -24 15 3881.51
    -2 24 15 3132.91
    -2 -24 14 311.627
    -2 24 14 -28.0922
    -2 -24 13 515.702
    -2 24 13 724.472
    -2 -24 12 1909.75
    -2 24 12 1299.33
    2 24 -12 1297.86
    -2 -24 11 2101.57
    -2 24 11 989.295
    2 24 -11 1420.43
    -2 24 10 1225.5
    2 24 -10 1014.74
    -2 -24 10 1892.35
    -2 -24 9 1834.47
    -2 24 9 762.414
    2 24 -9 923.473
    2 24 -8 3421.21
    -2 24 8 4593.86
    -2 -24 8 2177.6
    -2 -24 7 464.794
    2 24 -7 663.685
    -2 24 7 741.756
    -2 24 6 2157.01
    2 24 -6 2896.19
    -2 24 5 563.778
    2 24 -5 566.478
    2 24 -4 78.4749
    -2 24 4 338.015
    -2 24 3 863.524
    2 24 -3 1572.22
    2 24 -2 2376.43
    -2 24 2 2432.94
    -2 24 1 6081.09
    2 24 -1 4944.28
    2 24 0 2717.16
    -2 24 0 1384.87
    2 24 1 177.671
    -2 24 -1 2000.05
    -2 24 -2 6973.41
    2 24 2 8159.73
    2 24 3 -958.722
    -2 24 -3 179.365
    -2 24 -4 -107.6
    2 24 4 -30.0755
    2 24 5 1406.91
    -2 24 -5 2017.97
    2 -24 5 1514.04
    -2 24 -6 568.302
    2 -24 6 1541.37
    2 24 6 1101.44
    2 24 7 2349.65
    -2 24 -7 1010.35
    2 -24 7 2477.34
    2 24 8 5198.03
    -2 24 -8 7447.64
    2 -24 8 6084.57
    -2 24 -9 -471.97
    2 24 9 -211.761
    2 -24 9 -167.378
    2 -24 10 -533.945
    2 24 10 -11.1385
    2 24 11 17.952
    2 -24 11 348.74
    2 -24 11 372.148
    2 24 12 -660.381
    2 -24 12 1231
    2 -24 12 318.887
    2 24 13 965.302
    2 -24 13 330.812
    2 -24 13 171.995
    2 -24 14 1418.46
    2 -24 14 80.5815
    2 24 14 206.673
    2 -24 15 -261.694
    2 -24 15 -206.064
    2 24 15 -100.895
    2 24 16 -354.809
    2 -24 16 29.1901
    2 24 17 -618.04
    -2 25 15 3306.63
    -2 -25 15 2527.35
    -2 -25 14 2384.31
    -2 25 14 1334.87
    -2 25 13 9299.67
    -2 -25 13 6443.14
    -2 -25 12 1505.75
    -2 25 12 2429.04
    -2 25 11 71.2586
    2 25 -11 824.556
    -2 25 10 4009.69
    -2 -25 10 4054.84
    2 25 -10 3890.29
    2 25 -9 932.923
    -2 25 9 -365.363
    2 25 -8 1383.98
    -2 -25 8 581.241
    -2 25 8 1306.18
    -2 -25 7 1527.25
    2 25 -7 2572.22
    -2 25 7 1815.29
    2 25 -6 932.915
    -2 25 6 616.172
    2 25 -5 2885
    -2 25 5 871.379
    -2 25 4 4395.73
    2 25 -4 4834.76
    2 25 -3 153.739
    -2 25 3 -330.03
    -2 25 2 3643.02
    2 25 -2 4476.73
    -2 25 1 1189.57
    2 25 -1 960.228
    -2 25 0 3383.75
    2 25 0 2138.34
    2 25 1 922.815
    -2 25 -1 1877.15
    2 25 2 592.553
    -2 25 -2 1405.85
    2 25 3 397.763
    -2 25 -3 292.148
    -2 25 -4 257.109
    2 25 4 1425.4
    -2 25 -5 350.774
    2 -25 5 605.036
    2 25 5 14.1921
    2 -25 6 1008.63
    -2 25 -6 67.7916
    2 25 6 1034.08
    2 -25 7 780.056
    2 25 7 1579.8
    -2 25 -7 2670
    -2 25 -8 -775.802
    2 25 8 845.758
    2 -25 8 394.779
    2 -25 9 203.228
    2 25 9 832.374
    2 -25 10 49.3157
    2 -25 10 768.909
    2 25 10 1497.61
    2 -25 11 769.296
    2 -25 11 -219.078
    2 25 11 1418.03
    2 -25 12 686.393
    2 -25 12 485.839
    2 25 12 1132.88
    2 -25 13 -673.414
    2 25 13 151.205
    2 -25 13 209.734
    2 25 14 -292.266
    2 -25 14 146.685
    2 -25 14 744.017
    2 -25 15 -378.265
    2 25 15 815.673
    -2 26 14 195.165
    -2 26 13 -801.726
    -2 -26 13 2412.59
    -2 -26 12 -277.958
    -2 26 12 80.8489
    -2 26 11 65.0643
    2 26 -11 70.4034
    -2 -26 11 1019.89
    2 26 -10 -779.577
    -2 -26 10 1160.05
    -2 26 10 -125.25
    2 26 -9 1941.48
    -2 26 9 1755.61
    2 26 -8 2635.87
    -2 26 8 3225.87
    -2 -26 7 1905.5
    2 26 -7 1035.38
    -2 26 6 103.762
    2 26 -6 1234.2
    2 26 -5 1024.39
    -2 26 5 1026.49
    -2 26 4 1414.59
    2 26 -4 3003.81
    -2 26 3 8488.32
    2 26 -3 8525.96
    2 26 -2 1879.65
    -2 26 2 1470.71
    2 26 -1 1885.36
    -2 26 1 654.464
    2 26 0 290.941
    -2 26 0 497.036
    -2 26 -1 933.754
    2 26 1 284.602
    -2 26 -2 1993.35
    2 26 2 -65.2267
    -2 26 -3 5057.21
    2 26 3 5492.44
    -2 26 -4 -37.3089
    2 26 4 -99.8689
    2 -26 5 519.581
    2 26 5 -102.479
    -2 26 -5 414.996
    2 -26 6 86.0258
    -2 26 -6 577.285
    2 26 6 -534.801
    2 26 7 507.321
    -2 26 -7 714.743
    -2 26 -8 3293.06
    2 26 8 4561.29
    2 -26 8 3157.64
    2 -26 9 362.139
    2 26 9 -445.34
    2 -26 10 1662.58
    2 -26 10 534.912
    2 26 10 1084.47
    2 26 11 5849.34
    2 -26 11 5067.14
    2 -26 11 7078.4
    2 -26 12 130.403
    2 26 12 499.636
    2 -26 12 127.12
    2 -26 13 1203.64
    2 -26 13 858.788
    2 26 13 1888.29
    2 26 14 552.483
    -2 27 12 1230.24
    -2 -27 12 2837.48
    -2 27 11 957.371
    2 27 -11 147.388
    -2 27 10 3045.67
    2 27 -10 4735.43
    -2 -27 10 4775.77
    2 27 -9 1937.41
    -2 27 9 2455.59
    2 27 -8 375.996
    -2 27 8 1143.7
    -2 27 7 2329.04
    2 27 -7 4222.43
    -2 27 6 -132.429
    2 27 -6 697.448
    -2 27 5 2267.37
    2 27 -5 2370.46
    -2 27 4 460.83
    2 27 -4 42.9093
    2 27 -3 659.781
    -2 27 3 1865.19
    -2 27 2 2522.14
    2 27 -2 2860.62
    -2 27 1 11131.2
    2 27 -1 13470.9
    -2 27 0 2650.19
    2 27 0 3327.21
    -2 27 -1 989.13
    2 27 1 1179.28
    -2 27 -2 778.343
    2 27 2 -1264.13
    2 27 3 551.103
    -2 27 -3 2005.98
    2 27 4 6640.78
    -2 27 -4 7061.47
    -2 27 -5 766.293
    2 -27 5 -366.136
    2 27 5 -397.785
    2 27 6 5642.29
    -2 27 -6 8017.01
    2 -27 6 7135.6
    2 -27 7 3068.63
    2 27 7 2853.08
    -2 27 -7 3432.38
    2 -27 8 3429.55
    2 27 8 3131.03
    2 27 9 1190.78
    2 -27 9 449.783
    2 -27 10 2550.42
    2 -27 10 3225.57
    2 27 10 4036
    2 -27 11 285.137
    2 27 11 128.079
    2 -27 12 1059.14
    2 -27 12 604.63
    2 27 12 -33.6252
    2 28 -10 79.3397
    -2 -28 10 1676.8
    -2 28 10 1545.59
    2 28 -9 1968.71
    -2 28 9 2667.86
    -2 28 8 1849.59
    2 28 -8 898.168
    2 28 -7 789.371
    -2 28 7 540.47
    -2 28 6 681.946
    2 28 -6 -258.956
    -2 28 5 -779.137
    2 28 -5 218.292
    -2 28 4 1867
    2 28 -4 1037.39
    -2 28 3 854.648
    2 28 -3 -103.346
    -2 28 2 300.864
    2 28 -2 1133.44
    -2 28 1 723.009
    2 28 -1 1245.86
    -2 28 0 584.494
    2 28 0 102.75
    -2 28 -1 808.139
    2 28 1 789.351
    -2 28 -2 1163.55
    2 28 2 346.253
    -2 28 -3 1984.86
    2 28 3 847.83
    -2 28 -4 2031.39
    2 28 4 349.622
    -2 28 -5 1691.5
    2 28 5 797.458
    2 -28 5 415.238
    2 -28 6 1477.01
    -2 28 -6 213.994
    2 28 6 1330.11
    -2 28 -7 -486.808
    2 -28 7 -145.048
    2 28 7 324.697
    2 -28 8 2727.07
    2 28 8 4431.64
    2 28 9 3595.14
    2 -28 9 2116.33
    2 -28 10 1445.39
    2 -28 10 -366.186
    2 28 10 728.619
    2 -28 11 1085.87
    2 -28 12 -142.935
    2 29 -10 -48.4904
    2 29 -9 591.394
    -2 29 8 3549.48
    2 29 -8 2700.91
    2 29 -7 -337.415
    -2 29 7 579.642
    2 29 -6 325.218
    -2 29 6 308.456
    2 29 -5 -141.46
    -2 29 5 519.569
    -2 29 4 742.469
    2 29 -4 23.7568
    2 29 -3 1142.3
    -2 29 3 664.617
    -2 29 2 869.776
    2 29 -2 658.539
    2 29 -1 5304.95
    -2 29 1 5221.41
    -2 29 0 2563.05
    2 29 0 1443.17
    -2 29 -1 289.658
    2 29 1 -546.755
    2 29 2 587.518
    -2 29 -2 201.885
    -2 29 -3 820.915
    2 29 3 1344.74
    2 29 4 1866.5
    -2 29 -4 2056.12
    2 -29 4 2386.71
    2 -29 5 -663.613
    2 29 5 31.3769
    -2 29 -5 578.552
    2 -29 6 -452.58
    2 29 6 -233.546
    -2 29 -6 808.836
    2 29 7 1627.06
    -2 29 -7 1168.97
    2 -29 7 1384.01
    2 -29 8 -619.313
    2 -29 9 773.177
    2 -29 10 737.63
    2 30 -9 1296.25
    2 30 -8 -249.42
    2 30 -7 803.518
    -2 30 6 1327.33
    2 30 -6 1364.82
    2 30 -5 3541.04
    -2 30 5 6119.03
    2 30 -4 400.242
    -2 30 4 722.043
    -2 30 3 449.783
    2 30 -3 713.632
    -2 30 2 559.01
    2 30 -2 -98.4309
    2 30 -1 5231.34
    -2 30 1 6454.09
    2 30 0 478.223
    -2 30 0 923.246
    -2 30 -1 3322.41
    2 30 1 2563.42
    -2 30 -2 2001.8
    2 30 2 140.288
    -2 30 -3 -304.008
    2 30 3 -668.326
    2 -30 4 4810.28
    2 30 4 4071.56
    -2 30 -4 3481.99
    2 -30 5 889.68
    -2 30 -5 1130.09
    2 -30 6 202.753
    -2 30 -6 1224.82
    2 -30 7 25.7851
    2 -30 8 -744
    2 -30 9 -647.254
    2 31 -9 315.149
    2 31 -8 -20.0414
    2 31 -7 -23.2914
    2 31 -6 -160.267
    2 31 -5 -356.616
    2 31 -4 1383.95
    2 31 -3 328.567
    2 31 -2 404.669
    -2 31 2 464.264
    -2 31 1 1413.57
    2 31 -1 -199.955
    -2 31 0 851.771
    -2 31 -1 1217.68
    -2 31 -2 42.7298
    -2 31 -3 736.106
    -2 31 -4 1260.28
    2 -31 4 739.071
    2 -31 5 -322.803
    -2 31 -5 1482.9
    -2 31 -6 834.84
    -2 32 -5 913.499
    -3 0 26 1826.98
    -3 0 25 217.339
    -3 0 25 240.806
    -3 0 24 718.696
    -3 0 24 208.709
    -3 0 23 85.7589
    -3 0 23 111.305
    -3 0 22 2084.28
    -3 0 22 1523.95
    -3 0 21 151.924
    -3 0 21 891.115
    -3 0 20 9397.87
    -3 0 20 8939.26
    -3 0 19 -53.1805
    -3 0 19 -179.527
    -3 0 18 7310.51
    -3 0 18 8039.56
    -3 0 18 9104.35
    -3 0 17 105.821
    -3 0 17 384.368
    -3 0 17 -27.2629
    -3 0 16 960.702
    -3 0 16 578.499
    3 0 -16 873.43
    -3 0 16 861.138
    -3 0 15 254.138
    -3 0 15 419.396
    -3 0 15 50.8477
    3 0 -15 198.101
    -3 0 14 326.621
    -3 0 14 1167.08
    -3 0 14 300.353
    3 0 -14 704.375
    -3 0 13 78.1111
    -3 0 13 245.02
    -3 0 13 135.299
    -3 0 13 910.212
    3 0 -13 85.1567
    -3 0 12 20174
    -3 0 12 19337.9
    -3 0 12 22371.9
    -3 0 12 19611.5
    3 0 -12 19530.2
    -3 0 11 282.634
    -3 0 11 77.3198
    -3 0 11 36.1883
    3 0 -11 255.415
    -3 0 11 175.487
    -3 0 10 17492.6
    -3 0 10 17274.2
    -3 0 10 17048.1
    -3 0 10 19322.9
    3 0 -10 17973.3
    -3 0 9 -147.511
    -3 0 9 263.145
    -3 0 9 5.58556
    -3 0 9 24.0451
    3 0 -9 82.2795
    -3 0 8 1880.27
    -3 0 8 1789.49
    3 0 -8 1655.21
    -3 0 8 1613.26
    -3 0 8 2514.54
    -3 0 7 213.8
    -3 0 7 0.40602
    -3 0 7 226.485
    -3 0 7 70.5819
    3 0 -7 -56.2969
    -3 0 6 5674.21
    -3 0 6 7051.36
    -3 0 6 6571.73
    3 0 -6 5486.7
    -3 0 5 141.965
    3 0 -5 -137.999
    -3 0 5 28.2794
    -3 0 4 548.641
    -3 0 4 213.532
    3 0 -4 47.5695
    3 0 -3 52.152
    3 0 -3 271.504
    -3 0 3 187.775
    -3 0 3 300.224
    3 0 -2 279810
    3 0 -2 273916
    -3 0 2 273052
    3 0 -2 274114
    -3 0 2 272510
    -3 0 1 40.7699
    -3 0 1 -59.1742
    3 0 -1 53.9221
    3 0 -1 236.88
    3 0 -1 142.243
    -3 0 1 311.616
    3 0 0 139720
    -3 0 0 138216
    3 0 0 135310
    3 0 0 141028
    3 0 0 133208
    -3 0 0 141636
    3 0 1 13.3625
    3 0 1 -355.027
    3 0 1 -57.9134
    3 0 1 -123.557
    3 0 2 107716
    3 0 2 108289
    -3 0 -3 101.937
    3 0 3 67.1603
    3 0 3 162.411
    3 0 3 247.173
    -3 0 -4 51355.4
    3 0 4 49736.5
    3 0 4 50414.5
    3 0 4 52274.7
    3 0 5 120.179
    3 0 5 314.992
    3 0 5 -99.8969
    3 0 6 2399.71
    3 0 6 2399.57
    3 0 6 3423.71
    3 0 6 2738.67
    3 0 7 60.4602
    3 0 7 107.639
    3 0 7 125.253
    3 0 8 70868.5
    3 0 8 72167.2
    3 0 8 73700.7
    3 0 9 20.869
    3 0 9 -95.3744
    3 0 10 12170.8
    3 0 10 12091.9
    3 0 11 228.012
    3 0 11 -213.729
    3 0 12 32831.3
    3 0 12 34353.2
    3 0 13 -521.576
    3 0 13 513.647
    3 0 14 3837.2
    3 0 14 5297.82
    3 0 15 -74.2859
    3 0 15 28.4511
    3 0 16 5589.98
    3 0 16 4362.99
    3 0 17 1654.23
    3 0 17 385.914
    3 0 18 14708.8
    3 0 18 14843.1
    3 0 19 222.376
    3 0 19 -130.35
    3 0 20 6344.73
    3 0 20 5491.97
    3 0 21 120.198
    3 0 21 18.3103
    3 0 22 135.93
    3 0 22 500.224
    3 0 22 468.045
    3 0 23 1485.53
    3 0 23 454.923
    3 0 23 -198.643
    3 0 24 5643.94
    3 0 24 7588.4
    3 0 24 7543.99
    3 0 25 -47.2943
    3 0 25 -702.588
    -3 -1 26 163.715
    -3 1 26 -88.976
    -3 -1 26 -30.9463
    -3 1 25 247.109
    -3 1 25 201.219
    -3 -1 25 -48.4197
    -3 -1 25 350.734
    -3 -1 24 6222.64
    -3 1 24 7498.52
    -3 1 24 6693.2
    -3 -1 24 8998.48
    -3 1 23 -19.7563
    -3 -1 23 -8.81239
    -3 -1 23 336.828
    -3 1 23 123.157
    -3 1 22 3728.3
    -3 -1 22 2618.49
    -3 -1 22 3739.32
    -3 1 22 2832.71
    -3 1 21 1133.21
    -3 1 21 799.031
    -3 -1 21 -176.312
    -3 -1 21 17.1575
    -3 1 20 1291.78
    -3 -1 20 2177.18
    -3 -1 20 1482.36
    -3 1 20 2271.99
    -3 -1 19 2469.13
    -3 1 19 2456.18
    -3 -1 19 4039.21
    -3 1 19 835.799
    -3 1 18 2198.12
    -3 -1 18 2181.2
    -3 -1 18 2682.52
    -3 -1 18 1690.61
    -3 1 18 2909.03
    -3 1 18 2890.43
    -3 -1 17 1488.07
    -3 1 17 1653.57
    -3 -1 17 1883.73
    -3 1 17 1086.73
    -3 1 17 1767.24
    -3 -1 17 1948.13
    -3 1 16 1872.12
    -3 1 16 2406.08
    -3 1 16 1904.4
    -3 -1 16 1897.2
    -3 1 16 1007.87
    3 1 -16 1437.81
    -3 -1 16 2199.92
    3 -1 -16 2499.75
    -3 -1 16 1436.46
    -3 1 15 41814.1
    -3 1 15 41816.8
    -3 1 15 41003.6
    -3 -1 15 41819.5
    3 1 -15 41182.4
    -3 1 15 44187.9
    -3 -1 15 43222
    -3 -1 15 43706.8
    3 -1 -15 43119.2
    -3 1 14 7189.86
    -3 1 14 7283.27
    -3 1 14 7007.74
    3 1 -14 5869.78
    -3 -1 14 6765.27
    -3 1 14 7320.88
    -3 -1 14 5969.11
    3 -1 -14 7050.12
    -3 -1 14 6458.37
    -3 -1 13 2169.2
    3 -1 -13 1506.69
    -3 1 13 2199.92
    -3 -1 13 1261.36
    3 1 -13 741.488
    -3 1 13 1230.69
    -3 1 13 1095.6
    -3 1 13 1971.23
    -3 -1 13 1426.48
    -3 1 12 10387.4
    3 -1 -12 9597.49
    -3 1 12 10787.1
    -3 -1 12 11295.6
    -3 1 12 8814.73
    3 1 -12 9128.56
    -3 -1 12 10180.8
    -3 -1 12 10197.4
    -3 1 12 11102.4
    -3 1 11 4054.76
    -3 -1 11 3757.55
    -3 1 11 4715.14
    -3 -1 11 3831.43
    -3 1 11 4411.14
    -3 -1 11 4303.01
    3 1 -11 3513.14
    -3 1 11 3820.51
    3 -1 -11 4263.7
    -3 -1 10 6285.36
    -3 1 10 6957.2
    -3 -1 10 6197.14
    -3 1 10 6801.66
    -3 -1 10 5950.23
    -3 1 10 5440.55
    3 1 -10 6278.95
    3 -1 -10 6258.63
    -3 1 10 5817.29
    -3 1 9 12686.4
    -3 1 9 13681.2
    -3 -1 9 12841.1
    -3 1 9 13300.9
    -3 1 9 13316.3
    -3 -1 9 12970.2
    -3 -1 9 12964.3
    3 1 -9 13365.9
    -3 1 8 75108.2
    -3 -1 8 78019.2
    -3 -1 8 74321.7
    3 1 -8 71929.9
    -3 1 8 74432.2
    -3 -1 8 77748.2
    -3 1 8 76405
    -3 1 8 77303.1
    -3 1 7 10996.6
    -3 1 7 11304.3
    -3 -1 7 11716.5
    -3 -1 7 12062.6
    -3 1 7 12290.2
    3 1 -7 10895.9
    -3 1 7 12003.3
    -3 1 6 21646.9
    -3 1 6 21886.3
    -3 -1 6 21725.8
    -3 1 6 22499.1
    -3 1 6 21149.5
    3 1 -6 22399.1
    -3 1 5 53124.5
    3 1 -5 50852.5
    -3 1 5 52490.2
    -3 -1 5 55568.2
    -3 1 4 77431.1
    -3 -1 4 78382.1
    -3 1 4 79360.1
    3 1 -4 76865.3
    -3 1 3 1563.42
    3 1 -3 989.539
    -3 1 3 2071.73
    3 -1 -3 1723.59
    3 1 -3 1346.94
    -3 -1 3 1313.08
    -3 -1 3 1369.42
    -3 1 2 6714.05
    -3 -1 2 6717.08
    3 1 -2 6215.9
    3 1 -2 6552.29
    3 -1 -2 6870.02
    -3 1 2 5915.77
    -3 -1 2 6294.45
    3 1 -2 6926.5
    3 1 -2 5971.41
    3 -1 -2 6091.26
    3 1 -1 70063.2
    3 -1 -1 67588.8
    -3 1 1 67689.4
    -3 1 1 70517.6
    -3 -1 1 69949.3
    -3 -1 1 66340.2
    3 1 -1 68709.7
    3 -1 -1 67361
    -3 -1 1 70205.4
    3 1 -1 69455.4
    3 -1 -1 67620.7
    3 1 -1 68594.7
    -3 1 0 79042.9
    3 -1 0 82223
    -3 -1 0 86787.9
    3 1 0 79496
    3 -1 0 80490.6
    -3 1 0 80095.5
    -3 -1 0 81787.8
    3 -1 0 81498
    3 1 0 80648
    3 -1 1 44153.7
    3 -1 1 42303.8
    -3 1 -1 43028.5
    3 1 1 43450.6
    3 1 1 43208.3
    -3 -1 -1 42987.8
    -3 -1 -1 43987.9
    3 -1 1 44298.8
    3 -1 2 27847.9
    3 1 2 29043.7
    3 1 2 28131.3
    3 -1 2 28749.9
    3 -1 2 30289.2
    -3 -1 -2 30494.9
    3 -1 2 28508.3
    3 -1 3 99367
    3 1 3 97111
    3 -1 3 103950
    3 1 3 97607.8
    3 1 3 96599.2
    -3 -1 -3 98402.7
    3 -1 3 94606
    -3 -1 -3 101080
    3 -1 3 95466.2
    -3 1 -4 462.664
    3 -1 4 330.929
    3 -1 4 320.518
    3 -1 4 461.361
    -3 -1 -4 236.914
    3 1 4 286.525
    3 -1 4 403.135
    3 1 4 190.645
    3 1 4 239.859
    -3 -1 -4 206.038
    3 -1 5 32670
    3 -1 5 31568.4
    3 1 5 33049.9
    3 1 5 33309.5
    3 1 5 32178.2
    3 -1 5 33034.2
    -3 -1 -5 32742.9
    3 1 6 191192
    3 1 6 190540
    3 -1 6 189827
    3 -1 6 193663
    3 1 6 191593
    3 -1 6 185399
    -3 -1 -6 188072
    3 1 6 188632
    3 -1 7 44650.3
    3 1 7 46321.8
    3 1 7 44945.9
    3 1 7 43960.6
    3 1 7 46909.2
    3 -1 7 44388.6
    3 -1 7 45596.6
    3 1 8 1072.51
    3 1 8 727.646
    3 1 8 702.364
    3 1 8 1023.88
    3 -1 8 546.526
    3 -1 8 956.502
    3 -1 9 33976.6
    3 1 9 35879
    3 -1 9 35296.7
    3 1 9 33943.8
    3 1 9 34121.1
    3 -1 10 4837.14
    3 1 10 4863.83
    3 1 10 4180.18
    3 -1 10 4901.94
    3 1 10 4719.15
    3 -1 11 460.582
    3 -1 11 -276.5
    3 1 11 105.304
    3 1 11 63.0947
    3 1 11 -175.761
    3 1 12 3165.5
    3 1 12 3754.28
    3 1 12 3443.69
    3 -1 12 3912.4
    3 -1 12 3713.25
    3 -1 13 1273.34
    3 -1 13 664.917
    3 1 13 586.798
    3 1 13 308.79
    3 1 13 50.6875
    3 -1 14 36.7574
    3 1 14 420.798
    3 -1 14 375.482
    3 1 14 175.228
    3 -1 15 2813.72
    3 1 15 1836.42
    3 1 15 2083.91
    3 -1 15 3410.48
    3 1 16 16791.1
    3 1 16 14729
    3 -1 16 17339.2
    3 -1 16 15243.2
    3 1 17 -202.96
    3 -1 17 -82.407
    3 1 17 714.058
    3 -1 17 596.324
    3 1 18 4310.41
    3 -1 18 3330.24
    3 1 18 3583.29
    3 -1 18 3505.68
    3 1 19 179.089
    3 -1 19 1550.03
    3 1 19 753.831
    3 -1 19 701.698
    3 1 20 5311.72
    3 -1 20 4845.14
    3 -1 20 5102.53
    3 1 20 4544.32
    3 1 21 244.382
    3 -1 21 -111.561
    3 1 21 231.283
    3 -1 21 276.891
    3 -1 22 834.077
    3 1 22 -144.482
    3 -1 22 308.84
    3 -1 22 1088.32
    3 1 22 325.31
    3 -1 23 624.951
    3 -1 23 486.251
    3 1 23 36.2581
    3 -1 23 389.072
    3 1 23 1472.13
    3 -1 24 -207.182
    3 1 24 -369.255
    3 1 24 420.554
    3 -1 24 -358.849
    3 1 24 -0.75039
    3 -1 24 -619.867
    3 1 25 604.182
    3 1 25 207.634
    3 -1 25 -388.028
    -3 -2 26 1018.43
    -3 2 26 258.576
    -3 -2 25 365.93
    -3 2 25 450.995
    -3 2 25 1865.16
    -3 -2 25 684.184
    -3 -2 24 1004.38
    -3 -2 24 22.4993
    -3 2 24 720.681
    -3 2 24 478.126
    -3 -2 23 886.744
    -3 2 23 586.704
    -3 -2 23 2519.17
    -3 2 23 3493.52
    -3 2 22 2267.26
    -3 2 22 2683.28
    -3 -2 22 1995.45
    -3 -2 22 2249.6
    -3 2 21 53.0519
    -3 2 21 -274.388
    -3 -2 21 335.492
    -3 -2 21 -220.944
    -3 2 20 708.686
    -3 -2 20 210.238
    -3 2 20 1077.04
    -3 -2 20 299.816
    -3 2 19 8128.52
    -3 -2 19 8288.17
    -3 2 19 8590.06
    -3 -2 19 9701.1
    -3 -2 19 9813.55
    -3 2 18 15952.5
    -3 2 18 14967.9
    -3 2 18 14687.4
    -3 -2 18 13711.2
    -3 -2 18 13988.5
    -3 -2 18 13120.2
    -3 2 18 12068.3
    -3 2 17 3239
    -3 2 17 3442.15
    -3 -2 17 3793.81
    -3 2 17 3020.23
    -3 -2 17 3294.44
    -3 2 17 3749.71
    -3 -2 17 2091.27
    -3 2 16 20939.4
    3 2 -16 21334.3
    -3 -2 16 17903.8
    -3 2 16 20855.8
    3 -2 -16 20067.5
    -3 -2 16 20839.8
    -3 2 16 20803.9
    -3 2 16 19593.3
    -3 -2 16 20264
    -3 2 15 5558.95
    -3 2 15 4900.37
    -3 -2 15 4801.69
    -3 2 15 4518.18
    -3 -2 15 4888.35
    -3 -2 15 3739.65
    -3 2 15 5398.14
    3 -2 -15 4667.87
    3 2 -15 4447.49
    -3 2 14 13589.9
    -3 2 14 14711.8
    3 2 -14 12574.5
    -3 2 14 14038.1
    -3 -2 14 12808.4
    -3 -2 14 13204.1
    -3 2 14 13019.6
    -3 -2 14 15172.7
    3 -2 -14 13321.4
    -3 2 13 3392.56
    -3 -2 13 2772.74
    -3 -2 13 2536.45
    -3 -2 13 2602.46
    -3 2 13 1739.88
    -3 2 13 2475.96
    3 2 -13 2515.73
    -3 2 13 2902.82
    3 -2 -13 2412.79
    -3 2 12 1665.55
    -3 -2 12 1525.37
    -3 2 12 2030.09
    3 2 -12 1184.54
    -3 -2 12 1151.35
    -3 2 12 842.663
    -3 2 12 1254.31
    -3 -2 12 1148.67
    3 -2 -12 969.515
    -3 2 11 27618.5
    -3 -2 11 25829.4
    -3 2 11 26079.1
    -3 -2 11 25115.2
    -3 2 11 27272.2
    -3 2 11 24327.1
    -3 -2 11 25058.1
    3 2 -11 27339.5
    -3 2 10 11852.9
    -3 2 10 10428.2
    -3 2 10 10358.2
    -3 -2 10 10914.2
    3 2 -10 9500.79
    -3 2 10 10211.1
    -3 -2 10 11402.4
    -3 -2 10 10189.8
    -3 2 9 13010.1
    -3 -2 9 12193.9
    -3 2 9 13797.3
    -3 2 9 12222.8
    3 2 -9 13501.8
    -3 -2 9 13805
    -3 2 9 13943.3
    -3 2 8 51903.6
    -3 -2 8 53940.4
    -3 2 8 49952.5
    -3 2 8 55932.1
    -3 2 8 48559.1
    3 2 -8 51817.3
    -3 -2 8 53619.6
    -3 2 7 10140.4
    -3 -2 7 12652.8
    3 -2 -7 11555.7
    3 2 -7 11241.1
    -3 2 7 10691.3
    -3 2 7 11711.3
    -3 2 7 9923.08
    -3 2 6 98488.2
    -3 2 6 93540.8
    3 2 -6 103947
    -3 2 6 103001
    -3 -2 6 95858.4
    -3 2 5 1917.84
    -3 -2 5 2439.41
    -3 2 5 1551.13
    3 2 -5 1903.61
    -3 2 4 15559.3
    3 2 -4 15072.9
    -3 -2 4 16714.3
    -3 2 4 16484.3
    -3 2 3 119.595
    -3 -2 3 94.0654
    -3 2 3 258.042
    -3 -2 3 305.21
    3 2 -3 493.037
    -3 2 2 9694.9
    3 -2 -2 8559.66
    -3 -2 2 8394.44
    3 2 -2 8827.61
    3 2 -2 8321.59
    3 2 -2 8730.47
    -3 2 2 8429.28
    -3 -2 2 9366.99
    -3 -2 1 902.411
    3 2 -1 732.699
    -3 2 1 579.664
    3 2 -1 652.404
    -3 -2 1 1007.05
    3 -2 -1 886.776
    -3 -2 1 646.042
    -3 2 0 898.984
    -3 -2 0 767.903
    3 2 0 803.703
    3 -2 0 659.426
    3 2 0 171.797
    3 -2 0 515.88
    -3 2 -1 1921.9
    3 2 1 2204.59
    3 -2 1 1838.48
    3 -2 1 2547.02
    3 2 1 1832.9
    -3 2 -2 14289.3
    3 2 2 14281.4
    -3 -2 -2 14580.5
    3 -2 2 14716.7
    3 -2 2 15581.8
    3 2 2 14023.7
    -3 2 -3 32911.4
    3 2 3 33586.3
    3 -2 3 34528.4
    -3 -2 -3 36245.7
    3 -2 3 34717.4
    -3 -2 -3 34513.1
    3 2 3 35195.6
    3 -2 3 33260.7
    3 2 3 33187
    3 -2 4 29519.8
    3 2 4 32577.7
    3 -2 4 32229.1
    3 -2 4 32549.1
    3 2 4 30611.4
    3 2 4 30105.5
    -3 -2 -4 31304.7
    -3 -2 -4 32663
    3 -2 4 28361.4
    3 -2 5 89154.8
    3 2 5 80239.2
    3 2 5 84825.9
    -3 -2 -5 81631.4
    3 -2 5 89926.9
    3 -2 5 88229.4
    3 2 5 84974.6
    3 -2 6 1126.49
    3 2 6 757.448
    3 -2 6 1020.34
    3 2 6 852.739
    3 2 6 922.893
    3 2 6 699.315
    3 -2 6 540.891
    -3 -2 -6 655.458
    3 2 7 17623.7
    3 2 7 19022.8
    3 2 7 18553.8
    -3 -2 -7 18322.2
    3 -2 7 18883.1
    3 -2 7 17611
    3 2 7 17770.2
    3 -2 7 20085.3
    -3 -2 -8 17805.4
    3 2 8 20799.4
    3 -2 8 19478.6
    3 2 8 18131.8
    3 -2 8 20565.2
    3 2 8 18250.4
    3 2 8 18893.1
    3 -2 9 228.164
    3 2 9 538.306
    3 2 9 352.75
    3 -2 9 87.5402
    3 2 9 329.526
    -3 -2 -9 124.782
    3 -2 10 5374.19
    3 2 10 3902.77
    3 2 10 4855.44
    3 2 10 3989.54
    3 -2 10 4809.17
    3 2 11 3218.94
    3 2 11 3270.33
    3 -2 11 2893.72
    3 -2 11 2942.33
    3 2 11 3530.31
    3 -2 12 175.844
    3 2 12 188.62
    3 2 12 558.118
    3 -2 12 -320.897
    3 2 12 255.359
    3 2 13 466.953
    3 2 13 290.204
    3 -2 13 353.559
    3 -2 13 -283.04
    3 2 13 216.905
    3 2 14 3877.71
    3 -2 14 4273.56
    3 -2 14 3554.44
    3 2 14 3603.73
    3 2 15 1169.23
    3 -2 15 1855.97
    3 2 15 837.473
    3 -2 15 440.358
    3 -2 16 4074.1
    3 2 16 2255.17
    3 2 16 3490.92
    3 -2 16 3204.74
    3 2 17 225.495
    3 2 17 -186.251
    3 -2 17 396.938
    3 -2 17 147.535
    3 2 18 30.1968
    3 -2 18 481.594
    3 2 18 619.008
    3 -2 18 873.395
    3 -2 19 168.916
    3 -2 19 198.029
    3 2 19 361.281
    3 2 19 728.733
    3 -2 20 209.288
    3 -2 20 92.7903
    3 2 20 -376.61
    3 2 20 143.905
    3 -2 21 2469.39
    3 -2 21 2174.53
    3 2 21 901.616
    3 2 21 3728.13
    3 -2 22 1790.75
    3 2 22 538.554
    3 -2 22 573.49
    3 2 22 1238.84
    3 -2 22 544.689
    3 2 23 559.263
    3 -2 23 -16.4347
    3 -2 23 -582.973
    3 -2 23 -90.9271
    3 2 23 -89.629
    3 2 23 -239.747
    3 -2 24 -22.2835
    3 2 24 -103.165
    3 -2 24 1492.09
    3 2 24 1286.08
    3 -2 24 145.737
    3 2 24 214.985
    3 2 25 813.301
    3 -2 25 50.7059
    3 -2 25 364.265
    3 2 25 414.637
    -3 -3 26 -653.193
    -3 3 25 3573.57
    -3 -3 25 3316.18
    -3 3 25 3429.36
    -3 -3 25 1920.78
    -3 -3 24 942.191
    -3 -3 24 671.289
    -3 3 24 758.894
    -3 3 24 755.484
    -3 -3 23 1207.88
    -3 -3 23 442.639
    -3 3 23 74.6544
    -3 3 23 885.48
    -3 -3 22 15.9932
    -3 3 22 590.899
    -3 -3 22 711.424
    -3 3 22 868.523
    -3 -3 21 2043.65
    -3 -3 21 2402.89
    -3 3 21 1215.44
    -3 3 21 1212.92
    -3 3 20 16640.7
    -3 3 20 15550.7
    -3 -3 20 13693.8
    -3 -3 20 18238.5
    -3 3 19 7716
    -3 -3 19 9061.03
    -3 3 19 8111.11
    -3 -3 19 7380.71
    -3 -3 19 7340.63
    -3 3 19 8696.29
    -3 3 18 872.313
    -3 3 18 1976.3
    -3 3 18 1942.16
    -3 -3 18 917.839
    -3 -3 18 305.774
    -3 3 18 1402.12
    -3 -3 18 834.574
    -3 -3 17 216.414
    -3 3 17 71.2044
    -3 3 17 -79.795
    -3 3 17 -393.222
    -3 -3 17 306.641
    -3 -3 17 533.819
    -3 3 17 43.0382
    -3 3 16 9066.35
    -3 -3 16 9614.13
    -3 -3 16 8141.9
    -3 3 16 7568.72
    -3 3 16 9002.3
    3 3 -16 8144.36
    -3 -3 16 7602.11
    3 -3 -16 7611.19
    -3 3 16 8009.1
    -3 3 15 44736.1
    -3 -3 15 47233.4
    -3 -3 15 46018
    -3 3 15 47626.3
    -3 3 15 45578.2
    3 3 -15 44307.7
    -3 -3 15 45919.1
    3 -3 -15 41901.6
    -3 3 15 42133.3
    -3 3 14 7713.31
    -3 -3 14 8163.61
    -3 3 14 7851.36
    -3 3 14 8398.08
    3 3 -14 7860.08
    -3 -3 14 8704.44
    -3 -3 14 9149.43
    3 -3 -14 8888.58
    -3 3 14 7826.68
    -3 -3 13 203.534
    -3 3 13 707.055
    -3 3 13 101.73
    -3 -3 13 183.094
    3 3 -13 305.002
    -3 3 13 651.415
    -3 3 13 -124.365
    -3 -3 13 85.7524
    -3 3 12 11508.9
    -3 3 12 11672.5
    -3 3 12 12404.2
    -3 -3 12 13658.4
    3 3 -12 12008.9
    -3 3 12 12588.8
    -3 -3 12 12319.9
    -3 -3 12 11942.1
    -3 3 11 27.2477
    -3 3 11 487.04
    -3 3 11 158.781
    -3 -3 11 471.49
    3 3 -11 -65.3419
    -3 3 11 318.525
    -3 -3 11 85.3662
    -3 3 10 53868.4
    -3 3 10 53825.9
    -3 -3 10 52600.6
    -3 -3 10 51915.3
    3 3 -10 52393.6
    -3 3 10 51731.7
    -3 3 10 56691.7
    -3 3 9 -153.554
    -3 -3 9 332.992
    -3 3 9 121.051
    -3 -3 9 -314.147
    3 3 -9 59.4015
    -3 3 9 116.183
    -3 3 9 53.137
    3 -3 -8 54882.3
    -3 3 8 55063.6
    -3 -3 8 53558.2
    3 3 -8 53185
    -3 3 8 55731.5
    -3 3 8 53485.5
    -3 3 8 52137.1
    -3 3 7 46668.6
    -3 -3 7 50386.7
    -3 3 7 48349.5
    3 -3 -7 43587.5
    -3 3 7 50618.8
    -3 3 7 51824.2
    3 3 -7 52046.9
    3 3 -7 47436.7
    -3 3 6 128.108
    -3 3 6 588.498
    3 -3 -6 151.278
    -3 3 6 773.789
    3 3 -6 19.2407
    -3 3 6 170.334
    -3 -3 6 401.247
    3 3 -6 -51.5501
    -3 3 5 45524.5
    3 3 -5 44558
    -3 3 5 43363.3
    3 -3 -5 47820.5
    -3 -3 5 46025.5
    3 3 -5 43898.1
    -3 3 4 27696.3
    -3 -3 4 26551.1
    3 -3 -4 23911.8
    -3 3 4 25218.5
    3 3 -4 25755.4
    -3 3 3 5166.97
    -3 3 3 6944.52
    3 3 -3 5561.76
    -3 -3 3 6710.76
    -3 -3 3 6990.43
    -3 3 2 33631.9
    3 3 -2 33768.2
    -3 -3 2 37521.7
    3 -3 -2 33213.1
    -3 -3 2 34323
    3 3 -2 32051.3
    -3 3 1 4341.48
    3 3 -1 4746.46
    3 3 -1 4966.36
    -3 -3 1 4705.6
    3 3 0 -18.3305
    3 -3 0 -100.255
    3 3 0 35.1687
    -3 3 0 24.1088
    -3 3 -1 145.02
    3 3 1 340.912
    3 3 1 133.176
    3 -3 1 131.951
    3 -3 1 151.503
    3 3 2 552.99
    -3 -3 -2 156.894
    3 -3 2 287.854
    3 3 2 359.925
    -3 3 -2 363.619
    3 -3 2 231.384
    3 3 3 17505.7
    3 -3 3 19559.3
    -3 3 -3 18528.8
    3 -3 3 18952.8
    3 3 3 17030.3
    -3 -3 -3 19002
    -3 3 -4 80338.1
    3 3 4 88715.2
    3 3 4 82057.5
    3 -3 4 80582.5
    3 3 4 81835.5
    3 -3 4 84598
    3 -3 4 89123.5
    3 -3 5 3660.34
    3 3 5 3510.04
    3 -3 5 3523.57
    3 3 5 3298.49
    3 3 5 3286.91
    3 3 6 25867
    3 3 6 25274.3
    3 3 6 24480.5
    3 -3 6 27373.2
    3 3 6 24822.9
    3 -3 6 24612.5
    3 3 7 1416.39
    3 -3 7 1159.19
    3 3 7 987.05
    3 3 7 1212.68
    3 -3 7 1615.45
    -3 -3 -7 624.373
    3 3 7 1265.89
    3 3 8 18323.7
    -3 -3 -8 17878.3
    3 3 8 19819.3
    3 -3 8 19331.4
    3 3 8 19766
    3 -3 8 20306.6
    3 3 8 19446.4
    3 -3 8 18492.3
    3 -3 8 19799.2
    3 3 9 3328.15
    3 -3 9 4614.29
    3 -3 9 4279.44
    -3 -3 -9 3904.64
    3 3 9 3569.47
    3 3 9 4261.58
    3 -3 10 2173.6
    3 3 10 2072.17
    3 3 10 2763.56
    3 -3 10 2095.68
    -3 -3 -10 1734.59
    3 3 10 2880.89
    3 3 11 23192.3
    3 3 11 22551.8
    3 -3 11 25935.7
    3 -3 11 25804.7
    3 3 11 25864
    3 3 12 4175.14
    3 3 12 3529.92
    3 -3 12 4784.49
    3 3 12 4256.88
    3 -3 12 3893.86
    3 -3 13 3799.43
    3 3 13 4425.9
    3 3 13 4286.75
    3 -3 13 3689.54
    3 3 13 3397.77
    3 3 14 20623.8
    3 -3 14 23022.7
    3 -3 14 19348.5
    3 3 14 19413.1
    3 -3 15 5192.29
    3 3 15 5262.52
    3 3 15 5501.04
    3 -3 15 5605.52
    3 -3 16 3625.5
    3 -3 16 3262.5
    3 3 16 4383.07
    3 3 16 3154.95
    3 -3 17 1335.34
    3 -3 17 808.701
    3 3 17 1683.98
    3 3 17 867.175
    3 -3 18 34506.6
    3 -3 18 30672.2
    3 3 18 30043.7
    3 3 18 31190.2
    3 -3 19 -225.034
    3 3 19 13.7557
    3 -3 19 92.8026
    3 3 19 322.749
    3 3 20 -547.469
    3 -3 20 -238.578
    3 3 20 911.289
    3 -3 20 114.347
    3 -3 21 3237.8
    3 3 21 1274.69
    3 -3 21 2593.28
    3 3 21 1891.95
    3 -3 21 2843.49
    3 -3 22 2673.62
    3 -3 22 2958.85
    3 3 22 3696.59
    3 3 22 2562.67
    3 -3 22 2589.36
    3 3 23 1554.14
    3 -3 23 3037.05
    3 3 23 1260.74
    3 -3 23 2101.34
    3 -3 23 4229.55
    3 3 23 1953.83
    3 3 24 571.649
    3 -3 24 -483.325
    3 3 24 -404.951
    3 -3 24 446.831
    3 3 24 14.066
    3 -3 24 -1031.17
    3 3 25 975.059
    3 -3 25 -331.648
    3 3 25 763.003
    3 -3 25 -141.248
    -3 -4 26 1673.36
    -3 4 25 2860.71
    -3 -4 25 2737.19
    -3 4 25 1280.8
    -3 -4 25 4539.48
    -3 -4 24 1014.3
    -3 4 24 1075.39
    -3 -4 24 1328.47
    -3 4 24 1711.22
    -3 4 23 788.799
    -3 -4 23 1836.29
    -3 4 23 971.047
    -3 -4 23 720.647
    -3 4 22 973.264
    -3 -4 22 348.809
    -3 -4 22 947.49
    -3 4 22 -436.225
    -3 -4 21 383
    -3 4 21 1744.52
    -3 4 21 942.955
    -3 -4 21 2522.79
    -3 4 20 5212.07
    -3 4 20 5633.34
    -3 -4 20 4308.87
    -3 -4 20 5217.39
    -3 4 19 578.327
    -3 -4 19 674.768
    -3 4 19 1464.27
    -3 -4 19 1004.29
    -3 4 19 1102.05
    -3 -4 19 736.821
    -3 4 18 3381.88
    -3 4 18 2894.17
    -3 4 18 3854.31
    -3 -4 18 4321.18
    -3 -4 18 4025.33
    -3 -4 18 3624.25
    -3 4 18 4166.03
    -3 4 17 10830.5
    -3 -4 17 11511.4
    -3 4 17 11419.9
    -3 4 17 11318.6
    -3 -4 17 12107.1
    -3 -4 17 10717.7
    -3 4 17 10825.3
    -3 4 16 14064.2
    -3 4 16 14088.4
    -3 -4 16 13138.1
    -3 -4 16 14170.6
    -3 -4 16 15415.1
    3 4 -16 13178.7
    -3 4 16 14139.2
    -3 4 16 12877.7
    3 -4 -16 11897
    -3 4 15 498.506
    -3 4 15 694.659
    -3 4 15 1635.56
    -3 -4 15 481.379
    3 4 -15 357.085
    -3 -4 15 80.411
    -3 -4 15 601.022
    -3 4 15 446.946
    3 4 -14 2968.62
    -3 4 14 2112.76
    -3 4 14 3246.41
    -3 -4 14 3477.11
    -3 4 14 3488.74
    -3 -4 14 2714.84
    -3 4 14 2794.17
    -3 -4 14 2563.72
    -3 4 13 3310.41
    -3 4 13 4104.25
    -3 4 13 3452.23
    -3 4 13 4788.69
    -3 -4 13 3346.75
    3 4 -13 3690.26
    -3 -4 13 3411.92
    -3 -4 13 3084.44
    -3 4 12 4813.96
    -3 4 12 5118.26
    -3 -4 12 5965.71
    3 4 -12 4530.14
    -3 -4 12 4795.95
    -3 4 12 4888.72
    -3 4 12 4644.06
    -3 4 11 7705.5
    -3 4 11 7428.23
    -3 4 11 7491.45
    -3 4 11 6758.62
    3 4 -11 6619.75
    -3 -4 11 8945.87
    -3 -4 11 6957.88
    -3 -4 10 5231.54
    -3 4 10 3695.37
    -3 4 10 4025.89
    -3 -4 10 4487.16
    3 4 -10 4937.14
    -3 4 10 4753.55
    -3 4 10 4471.17
    -3 4 9 13982.2
    3 4 -9 13234.6
    -3 -4 9 12672.3
    -3 4 9 12588.4
    -3 4 9 13238.3
    -3 4 9 14088.9
    -3 -4 9 16356.7
    -3 4 8 2662.04
    -3 4 8 2439.61
    -3 -4 8 2285.63
    -3 4 8 2910.68
    -3 4 8 3263.54
    3 4 -8 2468.39
    3 4 -7 164130
    -3 4 7 161288
    -3 4 7 164049
    3 -4 -7 152490
    -3 4 7 165908
    -3 4 7 165897
    -3 -4 7 171853
    3 4 -7 157590
    -3 4 6 138521
    -3 4 6 138439
    -3 4 6 126565
    3 4 -6 128889
    3 4 -6 130353
    -3 -4 6 127253
    3 -4 -6 130089
    -3 4 5 23214.2
    -3 4 5 21850.3
    -3 -4 5 24497
    -3 4 5 22899.9
    3 4 -5 22463.5
    3 -4 -5 22709.5
    -3 4 4 438.892
    -3 -4 4 447.311
    3 4 -4 330.355
    3 -4 -4 344.404
    -3 4 4 476.403
    -3 4 3 62134.9
    -3 -4 3 62157.5
    3 4 -3 60226.5
    3 4 -2 458.049
    -3 4 2 359.068
    -3 4 1 27555
    3 4 -1 27790.8
    3 4 -1 31409.1
    3 4 0 45452.7
    -3 4 0 46670.9
    3 4 0 47168.7
    -3 4 -1 9491.12
    3 4 1 10854
    3 4 1 9647.78
    3 -4 1 9201.8
    3 -4 2 20064
    -3 4 -2 19738
    3 4 2 20453.9
    3 -4 2 20179.6
    3 4 2 20493.6
    3 -4 3 5177.15
    -3 4 -3 4468.54
    3 4 3 4901.33
    3 -4 3 4524.9
    3 4 3 4506.88
    3 4 4 15372.3
    -3 4 -4 15506.1
    3 4 4 13926.2
    3 -4 4 16077.2
    3 -4 4 14130.7
    3 -4 4 16583.3
    3 4 5 12084.3
    -3 4 -5 13212.1
    3 4 5 13112.8
    3 -4 5 13928.7
    3 -4 5 14476.7
    3 4 6 3888.44
    3 -4 6 3903.97
    3 -4 6 4934.06
    3 4 6 4429.66
    3 4 6 5116.31
    3 4 6 4111.53
    3 4 7 26686.3
    3 4 7 23738.4
    3 4 7 24902
    3 4 7 23721.7
    3 -4 7 28349.6
    3 -4 7 27320.1
    3 -4 7 27747.2
    3 4 8 26342.5
    3 4 8 26717.2
    3 -4 8 28922.2
    3 4 8 25627.3
    3 4 8 29882.8
    3 -4 8 26951.6
    3 -4 9 692.832
    3 4 9 -279.291
    3 -4 9 992.168
    3 4 9 819.242
    3 -4 9 408.978
    3 4 9 559.812
    3 4 10 2518.4
    3 4 10 2949.11
    3 -4 10 1959.62
    3 4 10 2352.98
    -3 -4 -10 1960.39
    3 -4 10 2936.13
    3 4 11 2927.58
    3 -4 11 2611.89
    3 4 11 3351.56
    -3 -4 -11 2404.11
    3 -4 11 2293.9
    3 4 11 1998.49
    3 4 12 15283.9
    3 -4 12 14839.9
    3 -4 12 16488.8
    3 4 12 13082.9
    3 4 12 15657.2
    3 4 13 5518.14
    3 -4 13 3479.53
    3 -4 13 6195.99
    3 4 13 4991.5
    3 4 13 5201.19
    3 4 14 13893.4
    3 -4 14 14594.4
    3 4 14 13667.8
    3 -4 14 15645.4
    3 4 14 12923.4
    3 4 15 1649.57
    3 4 15 1566.4
    3 -4 15 1365.25
    3 -4 15 788.302
    3 4 16 575.982
    3 -4 16 1216.17
    3 4 16 329.647
    3 -4 16 236.659
    3 -4 17 15378.5
    3 -4 17 16980.1
    3 4 17 15419.4
    3 4 17 16295.3
    3 -4 18 346.443
    3 4 18 -147.043
    3 -4 18 -74.2666
    3 4 18 -28.2336
    3 -4 19 710.623
    3 -4 19 891.926
    3 4 19 987.758
    3 4 19 1413.88
    3 4 20 -131.751
    3 -4 20 -35.5254
    3 -4 20 106.778
    3 4 20 15.9795
    3 4 21 124.947
    3 -4 21 -614.092
    3 -4 21 -131.457
    3 4 21 415.015
    3 -4 21 27.8598
    3 -4 22 14137.9
    3 -4 22 12693.4
    3 -4 22 10055.3
    3 4 22 11211.8
    3 4 22 13211.3
    3 4 23 73.8948
    3 -4 23 -88.6888
    3 -4 23 164.528
    3 -4 23 171.68
    3 4 23 -72.0338
    3 4 23 -109.428
    3 -4 24 -167.41
    3 -4 24 -96.9014
    3 4 24 -547.037
    3 -4 24 -281.73
    3 4 24 233.472
    3 4 24 220.758
    3 4 25 346.72
    3 -4 25 106.228
    3 -4 25 640.761
    -3 -5 25 998.232
    -3 5 25 148.771
    -3 5 25 210.422
    -3 -5 25 778.083
    -3 5 24 1615.41
    -3 -5 24 367.914
    -3 5 24 1162.16
    -3 -5 24 2461.67
    -3 5 23 899.387
    -3 -5 23 1295.93
    -3 -5 23 1329.07
    -3 5 23 1843.32
    -3 5 22 169.539
    -3 5 22 110.564
    -3 -5 22 52.9209
    -3 -5 22 204.3
    -3 5 21 1804.15
    -3 -5 21 2380.83
    -3 5 21 3099.4
    -3 -5 21 3137.42
    -3 -5 20 263.86
    -3 5 20 1228.31
    -3 5 20 -94.3024
    -3 -5 20 936.148
    -3 5 19 2358.26
    -3 -5 19 1707.66
    -3 5 19 953.579
    -3 -5 19 1235.7
    -3 -5 19 1498.06
    -3 5 19 898.901
    -3 -5 18 -148.461
    -3 5 18 -143.823
    -3 -5 18 204.379
    -3 -5 18 291.643
    -3 5 18 -67.9026
    -3 5 18 432.001
    -3 5 18 190.769
    -3 5 17 13030.4
    -3 -5 17 13612.1
    -3 5 17 12461.1
    -3 5 17 11002.1
    -3 5 17 12656.7
    -3 -5 17 11854.8
    -3 -5 17 12001.2
    -3 5 16 2331.99
    -3 5 16 1884.37
    -3 -5 16 2685.95
    -3 -5 16 2722.75
    -3 5 16 1681.15
    -3 5 16 1930.69
    3 5 -16 1422.57
    -3 -5 16 1530.47
    -3 5 15 867.09
    -3 5 15 522.146
    -3 5 15 867.752
    -3 -5 15 336.523
    3 5 -15 851.163
    -3 5 15 1534.8
    -3 -5 15 1372.62
    -3 -5 15 1112.28
    -3 5 14 2537.26
    -3 -5 14 2901.02
    -3 5 14 3363.77
    3 5 -14 2527.81
    -3 5 14 1771.87
    -3 5 14 3399.21
    -3 -5 14 2847.53
    -3 -5 14 2818.08
    3 5 -13 2486.43
    -3 5 13 2423.74
    -3 5 13 2698.06
    -3 -5 13 3222.42
    -3 5 13 2328.33
    -3 -5 13 2882.15
    -3 5 13 1634.97
    -3 5 12 26012.9
    -3 5 12 24173.8
    -3 5 12 22648.8
    3 5 -12 25462.7
    -3 -5 12 24402.6
    -3 -5 12 24292.3
    -3 5 12 18002.6
    -3 5 11 4104.93
    -3 -5 11 4121.45
    -3 -5 11 2713.44
    -3 5 11 4481.5
    -3 5 11 4738.58
    3 5 -11 5098.03
    -3 5 11 4368.01
    -3 5 10 44661.2
    -3 5 10 42067
    -3 5 10 41212.3
    -3 -5 10 43420.5
    3 5 -10 43311
    -3 5 10 43742
    -3 -5 9 7398.16
    -3 5 9 7498.43
    -3 5 9 7253.09
    -3 5 9 7341.58
    3 5 -9 7248.75
    -3 5 9 7170.81
    -3 -5 8 2481.15
    -3 5 8 1615.4
    -3 5 8 2790.36
    -3 5 8 2689.96
    3 5 -8 2789.22
    -3 5 8 2410.33
    -3 5 7 65788.9
    -3 5 7 69284.6
    -3 -5 7 67219.2
    -3 5 7 64104.8
    3 5 -7 68450.1
    -3 5 7 65718.3
    -3 -5 6 70674.8
    -3 5 6 68034.6
    -3 5 6 69064.2
    3 5 -6 71222.2
    3 -5 -6 69387.3
    -3 5 6 70411.3
    3 5 -5 60039.8
    -3 5 5 55140.3
    3 -5 -5 59424.3
    -3 5 5 56080.2
    -3 -5 5 58210.4
    -3 -5 5 57378.6
    -3 5 5 61490.1
    -3 -5 4 47308.3
    -3 -5 4 48967.3
    3 5 -4 49883.2
    -3 5 4 51040.3
    3 -5 -4 47870
    -3 5 3 10203.8
    3 5 -3 11060.9
    -3 5 2 1278.7
    3 5 -2 1592.7
    3 5 -1 27581.1
    -3 5 1 27065.3
    3 5 -1 28376.6
    3 5 0 76601.5
    -3 5 0 75755.3
    3 5 0 74069.4
    3 5 1 3110.63
    -3 5 -1 2866.61
    3 5 1 3022.47
    3 -5 2 4747.88
    3 5 2 6116.48
    3 5 2 5148.51
    -3 5 -2 5583.95
    3 -5 3 28893.4
    3 5 3 29101.4
    3 -5 3 30947.1
    3 5 3 28720.6
    -3 5 -3 30744.3
    -3 5 -4 61862.5
    3 5 4 59300.2
    3 -5 4 65157.8
    3 -5 4 62951.3
    3 5 4 57716.5
    3 5 5 -71.6049
    -3 5 -5 143.554
    3 -5 5 11.1113
    3 5 5 418.926
    -3 5 -6 7274
    3 5 6 8015.63
    3 5 6 7489.84
    3 5 6 7518.11
    3 -5 6 7144.5
    3 -5 6 8504.06
    3 5 7 3091.62
    3 -5 7 2809.24
    3 5 7 3894.44
    3 5 7 2600.5
    3 -5 7 3439.94
    3 5 7 3141.76
    3 5 8 14967.6
    3 -5 8 13792.4
    3 5 8 15670.8
    3 -5 8 15508.8
    3 5 8 14677.6
    3 5 8 14644.7
    3 -5 8 15459
    3 5 9 12405.9
    3 5 9 11292.2
    3 -5 9 12025.4
    3 5 9 11813.8
    3 -5 9 11384.2
    3 5 10 6615.53
    3 5 10 8067.24
    3 -5 10 6923.2
    3 5 10 7687.27
    3 -5 10 8056.81
    3 -5 10 6542.31
    3 5 11 397.179
    3 5 11 676.68
    3 5 11 522.413
    3 -5 11 282.542
    3 -5 11 -58.6547
    3 5 12 9881.29
    3 -5 12 8255.34
    3 -5 12 8959.82
    3 5 12 8318.03
    3 5 12 8251.48
    3 5 13 3298.29
    3 -5 13 5651.3
    3 5 13 4383.54
    3 -5 13 5063.79
    3 5 13 3062.56
    3 5 14 24101.1
    3 5 14 24444.4
    3 5 14 23631.5
    3 -5 14 27629.7
    3 -5 14 24970.1
    3 5 15 17790.9
    3 -5 15 18042.2
    3 5 15 19424
    3 -5 15 17956.1
    3 -5 16 268.919
    3 -5 16 302.401
    3 5 16 156.789
    3 5 16 492.858
    3 -5 17 5630.36
    3 5 17 4415.49
    3 -5 17 5120.26
    3 5 17 5943.72
    3 -5 18 543.677
    3 5 18 554.542
    3 -5 18 479.549
    3 5 18 341.883
    3 5 19 1768.58
    3 -5 19 1525.54
    3 5 19 614.576
    3 -5 19 1060.79
    3 -5 20 22.1614
    3 5 20 726.734
    3 -5 20 630.565
    3 -5 20 -183.56
    3 5 20 498.236
    3 -5 21 1784.71
    3 5 21 2352.02
    3 -5 21 2190.69
    3 5 21 1004.94
    3 -5 21 2233.92
    3 -5 22 705.001
    3 5 22 230.352
    3 5 22 -240.538
    3 -5 22 262.148
    3 -5 22 -146.187
    3 -5 23 -260.924
    3 5 23 440.315
    3 5 23 -139.728
    3 5 23 -741.537
    3 -5 23 -52.2591
    3 -5 23 313.37
    3 -5 24 -65.284
    3 -5 24 102.769
    3 5 24 -429.566
    3 5 24 946.194
    3 -5 24 -335.577
    3 -5 25 76.2101
    3 -5 25 294.622
    3 5 25 149.019
    -3 6 25 2572.05
    -3 -6 25 1745.89
    -3 6 25 2200.05
    -3 6 24 1966.52
    -3 6 24 813.362
    -3 -6 24 1573.16
    -3 -6 24 263.559
    -3 6 23 9307.22
    -3 -6 23 11082
    -3 -6 23 10803.1
    -3 6 23 10781.8
    -3 -6 22 1409.51
    -3 6 22 1368.31
    -3 -6 22 659.104
    -3 6 22 1586.97
    -3 6 21 1343.57
    -3 -6 21 2168.27
    -3 6 21 1038.24
    -3 -6 21 1604.33
    -3 6 20 1670.77
    -3 6 20 3010.3
    -3 -6 20 3265.13
    -3 -6 20 2239.45
    -3 6 20 1708.41
    -3 -6 19 199.214
    -3 6 19 401.777
    -3 -6 19 -107.258
    -3 6 19 714.271
    -3 -6 19 65.7741
    -3 6 19 -100.697
    -3 6 18 8765.61
    -3 -6 18 8653.78
    -3 -6 18 9847.51
    -3 6 18 9702.97
    -3 -6 18 9727.61
    -3 6 18 11312.8
    -3 -6 17 7739.65
    -3 6 17 6625.64
    -3 -6 17 7819.48
    -3 -6 17 7241.42
    -3 6 17 7801.27
    -3 6 17 6534.77
    -3 6 17 6322.82
    -3 6 16 408.913
    -3 -6 16 614.458
    -3 6 16 584.42
    -3 -6 16 452.888
    3 6 -16 735.481
    -3 -6 16 -1.77772
    -3 6 16 329.855
    -3 6 16 -175.113
    -3 6 15 2385.8
    -3 -6 15 1594.61
    3 6 -15 2170.09
    -3 6 15 1108.42
    -3 6 15 2090.45
    -3 -6 15 1516.2
    -3 6 15 933.757
    -3 -6 14 5343.38
    -3 6 14 4322.3
    -3 6 14 4034.86
    3 6 -14 4104.42
    -3 -6 14 4960.66
    -3 6 14 4203.39
    -3 6 14 5519.37
    -3 6 13 12563.9
    -3 -6 13 11596.5
    3 6 -13 12428.4
    -3 6 13 10529.6
    -3 -6 13 12134
    -3 6 13 11171.7
    -3 6 13 11766.3
    -3 -6 12 6512.68
    -3 6 12 4965.29
    -3 6 12 5537.25
    -3 6 12 5913.19
    -3 6 12 4651.77
    3 6 -12 5569.97
    -3 -6 12 5782.76
    -3 -6 11 608.757
    -3 6 11 252.547
    -3 6 11 683.001
    3 6 -11 452.757
    -3 6 11 41.5883
    -3 6 11 -123.133
    -3 -6 10 11487.2
    -3 6 10 9607.38
    -3 6 10 9591.22
    3 6 -10 9551.09
    -3 6 10 8889.78
    -3 6 10 9431.94
    -3 6 9 190.472
    3 6 -9 172.284
    -3 -6 9 156.101
    -3 6 9 454.165
    -3 6 9 519.135
    -3 6 9 303.912
    -3 6 8 6920.37
    -3 -6 8 5980.15
    3 6 -8 6171.29
    -3 6 8 6979.04
    -3 6 8 6923.8
    -3 6 8 7047.32
    -3 6 7 1.66933
    -3 6 7 36.5194
    3 6 -7 226.933
    -3 6 7 452.748
    -3 -6 7 59.7749
    -3 -6 7 318.058
    -3 6 6 16575.6
    3 6 -6 17852.6
    -3 -6 6 17483
    -3 -6 6 17752.8
    -3 6 6 18646.3
    -3 6 6 17653.2
    -3 6 5 9803.48
    -3 -6 5 10671.1
    -3 -6 5 9850
    -3 6 5 9943.43
    3 6 -5 10557.5
    3 6 -4 356.725
    -3 -6 4 737.957
    -3 6 4 112.956
    3 6 -3 11379.8
    -3 6 3 12374.1
    3 6 -2 84.3338
    -3 6 2 429.223
    3 6 -1 103543
    3 6 -1 105232
    -3 6 1 108871
    -3 6 0 7441.61
    3 6 0 7299.53
    3 6 0 6949.68
    3 6 1 19481
    -3 6 -1 19886.3
    3 6 1 18992.6
    3 -6 2 23971.4
    3 6 2 22305.5
    3 6 2 25975.4
    -3 6 -2 23096.1
    -3 6 -3 10.435
    3 6 3 -20.0339
    3 -6 3 274.551
    3 6 3 454.256
    3 6 4 11537.3
    -3 6 -4 12560.8
    3 -6 4 13212.8
    3 6 4 11676.5
    -3 6 -5 49165
    3 6 5 47076.1
    3 -6 5 50494.4
    3 6 5 46647.9
    3 6 6 65530.1
    -3 6 -6 66964.3
    3 6 6 64371.3
    3 -6 6 69360
    3 6 6 65046.6
    3 -6 6 66760.5
    3 6 7 9614.49
    3 6 7 10205.8
    -3 6 -7 9359.71
    3 -6 7 9834.34
    3 6 7 9576.55
    3 -6 7 10328.9
    3 -6 8 10837.5
    3 6 8 9831.43
    3 6 8 10961.7
    3 -6 8 11816.4
    3 6 8 9821.5
    3 6 9 22568.2
    3 6 9 21330.4
    3 6 9 23063.2
    3 -6 9 22528.9
    3 -6 9 22913.2
    3 -6 10 20206.3
    3 6 10 19121.4
    3 -6 10 20467.6
    3 6 10 20497.9
    3 6 10 19459.8
    3 6 11 776.168
    3 -6 11 248.339
    3 6 11 859.059
    3 -6 11 1084.79
    3 6 11 1419.2
    3 -6 12 4805.71
    3 6 12 5287.09
    3 6 12 4695.37
    3 -6 12 5869.42
    3 6 12 5116.34
    3 6 13 8847.35
    3 -6 13 8448.07
    3 6 13 8610.65
    3 -6 13 8606.18
    3 6 13 8979.2
    3 6 14 3331.24
    3 6 14 3425.73
    3 -6 14 4222.4
    3 6 14 3358.74
    3 -6 14 3552.23
    3 6 15 3051.18
    3 -6 15 3287.82
    3 -6 15 2760.73
    3 6 15 4131.89
    3 6 16 5894.6
    3 -6 16 4006.79
    3 6 16 4527.13
    3 -6 16 3714.52
    3 -6 17 12460.1
    3 6 17 10709.5
    3 -6 17 12296.8
    3 6 17 10243.3
    3 6 18 2074.35
    3 -6 18 2787.91
    3 -6 18 2393.45
    3 6 18 2244.66
    3 -6 19 1037.21
    3 -6 19 830.924
    3 6 19 301.234
    3 6 19 564.059
    3 6 20 4423.08
    3 -6 20 2379.49
    3 -6 20 3477.05
    3 6 20 2746.23
    3 -6 20 2855.97
    3 6 21 831.017
    3 -6 21 1168.38
    3 -6 21 1187.79
    3 -6 21 1776.81
    3 6 21 2598.8
    3 -6 22 154.778
    3 6 22 1140.62
    3 -6 22 55.8966
    3 6 22 245.629
    3 -6 22 848.738
    3 6 23 328.195
    3 6 23 -188.092
    3 6 23 1033
    3 -6 23 53.1163
    3 -6 23 -320.731
    3 -6 23 301.783
    3 6 24 -205.336
    3 6 24 732.589
    3 -6 24 760.749
    3 -6 24 363.528
    3 -6 24 -217.062
    3 -6 25 214.173
    3 -6 25 -915.977
    3 6 25 382.999
    -3 7 25 -280.027
    -3 7 25 929.281
    -3 -7 25 503.197
    -3 -7 24 1659.81
    -3 7 24 758.398
    -3 7 24 1094.16
    -3 7 23 -90.1765
    -3 7 23 285.751
    -3 -7 22 9346.61
    -3 -7 22 9473.63
    -3 7 22 8939.46
    -3 7 22 9297.49
    -3 -7 21 3726.35
    -3 7 21 4819.5
    -3 -7 21 2675.15
    -3 7 21 3992.15
    -3 7 20 3396.87
    -3 7 20 3772.73
    -3 -7 20 5058.22
    -3 -7 20 3690.28
    -3 7 20 1796.11
    -3 7 19 4034.44
    -3 -7 19 5482.96
    -3 7 19 4847.39
    -3 -7 19 3981.95
    -3 -7 19 6014.33
    -3 7 19 4101.06
    -3 7 18 1291
    -3 -7 18 1366.4
    -3 -7 18 1192.18
    -3 7 18 1566.23
    -3 7 18 895.007
    -3 -7 18 1005.93
    -3 7 17 2212.36
    -3 7 17 1664.97
    -3 7 17 1358
    -3 -7 17 1150.1
    -3 -7 17 1774.02
    -3 7 17 2852.55
    -3 -7 17 2674.5
    -3 -7 16 2397.88
    -3 7 16 2310.89
    -3 7 16 2390.58
    -3 -7 16 3732.44
    3 7 -16 3105.27
    -3 7 16 2931.47
    -3 7 16 2205.05
    -3 -7 15 4858
    -3 7 15 5323.43
    -3 7 15 5353.86
    3 7 -15 5688.94
    -3 7 15 5102.03
    -3 -7 15 6278.14
    -3 7 15 4458.61
    -3 -7 14 5235.45
    -3 -7 14 5059.6
    -3 7 14 3328.87
    3 7 -14 5269.83
    -3 7 14 4453.15
    -3 7 14 4753.36
    -3 7 14 4764.63
    -3 7 13 4063.81
    -3 7 13 4343.37
    -3 7 13 4567.07
    -3 7 13 4996.44
    -3 -7 13 4994.03
    3 7 -13 4589.99
    -3 -7 12 4872.51
    -3 7 12 5263.67
    -3 7 12 5388.86
    3 7 -12 4762.34
    -3 7 12 4758.04
    -3 7 12 5650.45
    -3 7 11 919.239
    -3 7 11 619.927
    -3 7 11 317.901
    -3 -7 11 854.147
    3 7 -11 536.157
    -3 7 11 749.801
    -3 7 10 639.187
    -3 7 10 249.987
    3 7 -10 230.701
    -3 7 10 317.673
    -3 -7 10 268.085
    -3 7 10 447.774
    -3 7 9 710.443
    -3 7 9 319.405
    3 7 -9 698.357
    -3 7 9 673.982
    -3 -7 9 381.9
    -3 7 9 742.451
    -3 7 8 72456.1
    -3 -7 8 72150.6
    -3 7 8 67426.3
    -3 7 8 69170.3
    -3 -7 8 67928.2
    3 7 -8 68797.6
    3 7 -7 6512.75
    -3 7 7 6854.49
    -3 -7 7 6774.88
    -3 7 7 6242.78
    -3 -7 7 6452.47
    -3 -7 6 9191.33
    -3 7 6 8401.62
    -3 -7 6 9479.04
    -3 7 6 8942.05
    3 7 -6 8524.68
    -3 7 5 8311.21
    -3 -7 5 7389.79
    -3 -7 5 8041.58
    -3 7 5 6531.02
    3 7 -5 6922.86
    -3 7 4 81384.5
    3 7 -4 83555.9
    -3 7 3 12872.6
    3 7 -3 12533.3
    -3 7 2 13410.4
    3 7 -2 14041.3
    -3 7 1 37296.5
    3 7 -1 37248.5
    -3 7 0 195.743
    3 7 0 912.623
    3 7 0 424.892
    3 7 1 18290.9
    -3 7 -1 17891.7
    3 7 1 17474.3
    3 -7 2 1954.08
    3 7 2 2146.5
    -3 7 -2 1852.81
    3 7 2 1855.36
    3 7 3 9982.57
    3 -7 3 9356.57
    3 7 3 9074.97
    -3 7 -3 10141.3
    -3 7 -4 1009.9
    3 7 4 747.565
    3 -7 4 435.511
    3 7 4 683.232
    3 -7 5 8700.76
    3 7 5 8487.27
    3 7 5 8667.66
    -3 7 -5 8289.82
    3 7 6 12335.9
    3 7 6 13006.5
    3 -7 6 13692.8
    3 -7 6 13299.2
    3 7 6 12187
    -3 7 -6 12798.2
    3 -7 7 5937.62
    -3 7 -7 6081.86
    3 7 7 6248.83
    3 7 7 5929.21
    3 7 7 5474.9
    3 -7 7 5903.24
    3 -7 8 -139.889
    3 7 8 -11.907
    -3 7 -8 92.0794
    3 -7 8 -135.847
    3 7 8 259.542
    3 7 9 3013.19
    -3 7 -9 2521.43
    3 -7 9 2788.05
    3 7 9 2696.31
    3 -7 9 3005.98
    3 7 10 227.251
    3 7 10 471.006
    3 -7 10 787.711
    3 -7 10 384.575
    3 7 11 139.551
    3 7 11 83.7624
    3 -7 11 -55.5388
    3 7 11 350.519
    3 7 12 821.898
    3 7 12 449.783
    3 -7 12 352.613
    3 7 12 438.718
    3 7 13 3049.69
    3 -7 13 3215.45
    3 7 13 3067.32
    3 -7 13 3535.63
    3 7 13 3612.05
    3 -7 14 12131.6
    3 -7 14 13057.1
    3 7 14 14486.3
    3 7 14 12957.8
    3 7 14 14164.7
    3 7 15 3595.6
    3 7 15 2111.12
    3 7 15 3686.42
    3 -7 15 2994.56
    3 -7 15 2615.49
    3 7 16 29167
    3 -7 16 30815.1
    3 7 16 27002.3
    3 -7 16 29747.1
    3 7 17 308.666
    3 -7 17 116.951
    3 -7 17 1211.68
    3 7 17 634.099
    3 7 18 2924.84
    3 -7 18 3646.24
    3 7 18 3288.98
    3 -7 18 4319.93
    3 7 19 544.279
    3 -7 19 829.649
    3 -7 19 705.353
    3 -7 19 -360.568
    3 7 19 674.49
    3 7 20 1707.26
    3 7 20 2298.12
    3 -7 20 2911.25
    3 -7 20 1495.98
    3 -7 20 1833.71
    3 7 21 1330.98
    3 -7 21 1359.4
    3 -7 21 653.916
    3 -7 21 648.63
    3 7 21 1478.6
    3 7 22 1715.36
    3 -7 22 1305.27
    3 -7 22 1468.17
    3 -7 22 967.27
    3 7 22 1518.58
    3 7 23 -327.944
    3 -7 23 172.967
    3 7 23 982.898
    3 7 23 69.5524
    3 -7 23 259.917
    3 -7 23 492.458
    3 -7 24 1382.13
    3 -7 24 816.47
    3 -7 24 -172.898
    3 7 24 247.248
    3 7 24 1434.82
    3 -7 25 409.421
    -3 -8 25 685.782
    -3 8 25 344.864
    -3 8 24 731.071
    -3 -8 24 131.181
    -3 8 24 -165.459
    -3 8 23 223.18
    -3 -8 23 1552.35
    -3 8 23 795.28
    -3 8 22 2087.37
    -3 -8 22 1508.5
    -3 8 22 1839.07
    -3 8 21 2835.66
    -3 -8 21 3005.97
    -3 8 21 2651.45
    -3 -8 20 1436.28
    -3 8 20 417.025
    -3 8 20 662.055
    -3 8 20 767.671
    -3 8 19 6704.23
    -3 8 19 6601.53
    -3 -8 19 5996.96
    -3 -8 19 6090.22
    -3 8 19 6304.47
    -3 8 18 16887.4
    -3 -8 18 17497.5
    -3 -8 18 17040.5
    -3 8 18 14735.1
    -3 8 18 18261.5
    -3 8 17 15457.2
    -3 8 17 14711.3
    -3 -8 17 14000.3
    -3 8 17 14437.7
    -3 -8 17 16134.4
    -3 8 17 15014.4
    -3 8 16 2105.84
    -3 8 16 2993.77
    -3 8 16 3263.66
    3 8 -16 3220.58
    -3 8 16 2228.75
    -3 -8 16 2233.77
    -3 8 15 2921.49
    3 8 -15 2840.46
    -3 -8 15 2214.02
    -3 8 15 2618.07
    -3 8 15 3337.58
    -3 8 15 2305.83
    -3 8 14 5418.79
    -3 8 14 4607.36
    -3 -8 14 4621.73
    -3 8 14 4532.42
    3 8 -14 5794.18
    -3 8 14 5990.56
    -3 8 13 9211.06
    -3 8 13 10290.1
    -3 -8 13 9351.25
    -3 8 13 7031.91
    3 8 -13 11365.1
    -3 8 13 8073.62
    -3 8 12 3509.21
    -3 8 12 4330.91
    3 8 -12 4517.87
    -3 8 12 4250.07
    -3 8 12 3851.08
    -3 -8 12 4879.59
    -3 8 11 49270.9
    3 8 -11 51416.1
    -3 -8 11 49025.3
    -3 8 11 46527.1
    -3 8 11 49211.1
    -3 8 11 46988
    -3 -8 10 9513.51
    3 8 -10 9806.32
    -3 8 10 8661.9
    -3 8 10 8293.99
    -3 8 10 8074.1
    -3 8 10 8255.12
    -3 -8 9 237.792
    -3 8 9 -13.1757
    -3 8 9 300.098
    3 8 -9 481.1
    -3 -8 9 418.941
    -3 8 9 595.415
    -3 -8 8 2663.29
    -3 -8 8 3443.22
    3 8 -8 3533.33
    -3 8 8 3047.09
    -3 8 8 3114.41
    -3 8 7 2309.28
    -3 -8 7 2165.15
    3 8 -7 2125.01
    -3 -8 7 2133.1
    -3 8 7 2567.77
    -3 -8 6 811.998
    -3 8 6 291.9
    -3 8 6 233.879
    3 8 -6 -204.174
    -3 -8 6 390.944
    3 8 -5 9891.19
    -3 8 5 8039.6
    -3 8 5 9217.06
    3 8 -4 17081.4
    -3 8 4 15490.4
    3 8 -3 51538
    -3 8 3 54187.6
    -3 8 2 25120.6
    3 8 -2 21998.4
    3 8 -1 36839.2
    3 -8 -1 32887.3
    -3 8 1 32652.3
    -3 8 0 293.61
    3 8 0 230.214
    3 8 1 31626.9
    -3 8 -1 31824.1
    3 8 1 32649.7
    3 8 2 1884.4
    3 8 2 2146.05
    -3 8 -2 2130.56
    -3 8 -3 827.668
    3 -8 3 559.741
    3 8 3 346.67
    3 8 3 567.946
    -3 8 -4 21533.2
    3 -8 4 19827.1
    3 8 4 20379.2
    3 8 4 21051.6
    3 8 5 136749
    3 -8 5 144328
    -3 8 -5 145942
    3 8 5 134960
    3 -8 6 1199.4
    3 8 6 502.621
    3 8 6 713.194
    -3 8 -6 686.253
    3 8 6 578.472
    3 8 7 334.902
    3 -8 7 736.019
    3 8 7 280.38
    3 8 7 699.272
    3 -8 7 577.802
    -3 8 -7 547.405
    3 8 8 5167.54
    3 -8 8 5520
    3 8 8 5243.54
    3 8 8 5703.57
    -3 8 -8 5567.74
    3 -8 8 6391.4
    3 8 9 4537.91
    3 -8 9 5591.67
    3 8 9 3285.43
    3 -8 9 4903.63
    -3 8 -9 4249.02
    -3 8 -10 13463.9
    3 -8 10 13845.6
    3 8 10 13827.5
    3 -8 10 15083.3
    3 8 10 12965.5
    3 8 11 8294.73
    3 -8 11 7946.02
    3 -8 11 8118.75
    3 8 11 8064.15
    3 -8 12 8368.27
    3 8 12 9131.77
    3 8 12 8264.06
    3 8 13 555.363
    3 -8 13 191.205
    3 8 13 47.4608
    3 -8 14 279.044
    3 8 14 -110.231
    3 -8 14 787.113
    3 8 14 433.966
    3 8 14 252.322
    3 8 15 1251.99
    3 8 15 628.793
    3 -8 15 355.897
    3 8 15 751.571
    3 -8 15 1261.44
    3 -8 16 439.448
    3 -8 16 494.849
    3 8 16 513.701
    3 8 16 -137.451
    3 8 17 192.599
    3 8 17 1193.23
    3 -8 17 348.374
    3 -8 17 783.256
    3 -8 18 11672
    3 -8 18 14674.1
    3 -8 18 12413.8
    3 8 18 12398.5
    3 8 18 13694.1
    3 -8 19 1252.93
    3 -8 19 874.503
    3 8 19 1145.74
    3 -8 19 441.302
    3 8 19 520.884
    3 8 20 4116
    3 -8 20 4139.7
    3 -8 20 4132.15
    3 -8 20 3388.36
    3 8 20 4567.1
    3 8 21 879.728
    3 8 21 1543.18
    3 -8 21 2196.67
    3 -8 21 1210.15
    3 -8 21 1072.65
    3 8 22 490.565
    3 -8 22 2157.25
    3 -8 22 788.33
    3 -8 22 1208.66
    3 8 23 3126.8
    3 -8 23 6226.15
    3 8 23 8395.38
    3 -8 23 4772.07
    3 -8 23 6510.34
    3 8 24 107.544
    3 -8 24 115.521
    3 -8 24 534.519
    3 -8 24 476.288
    3 -8 25 146.689
    -3 9 24 154.061
    -3 -9 24 151.244
    -3 9 24 643.435
    -3 9 23 1397.31
    -3 -9 23 3484.08
    -3 9 23 1963.14
    -3 -9 22 428.142
    -3 9 22 1066.3
    -3 9 22 1596.2
    -3 9 21 660.416
    -3 -9 21 -57.6612
    -3 9 21 550.598
    -3 9 20 2677.55
    -3 9 20 2282.86
    -3 -9 20 3179.42
    -3 9 20 3403.61
    -3 9 19 649.282
    -3 9 19 778.795
    -3 -9 19 182.613
    -3 -9 19 697.374
    -3 9 19 -186.722
    -3 9 18 4427.09
    -3 -9 18 3558.08
    -3 -9 18 4827.44
    -3 9 18 3806.72
    -3 9 18 4824.23
    -3 9 17 5715.81
    -3 -9 17 4984.66
    -3 9 17 4433.98
    -3 9 17 3981.15
    -3 9 17 4876.74
    -3 -9 16 362.649
    -3 9 16 499.041
    -3 9 16 952.595
    -3 9 16 250.084
    -3 9 16 1094.98
    -3 -9 15 17944.5
    -3 9 15 19290.4
    3 9 -15 18443.5
    -3 9 15 18920.7
    -3 9 15 19270
    -3 9 15 19368.8
    -3 9 14 4184.76
    -3 9 14 4353.9
    3 9 -14 5182.76
    -3 -9 14 5627.18
    -3 9 14 3799.91
    -3 9 14 4267.14
    -3 9 13 271.62
    -3 9 13 446.073
    3 9 -13 468.895
    -3 -9 13 293.527
    -3 9 13 302.993
    -3 9 13 639.507
    -3 9 12 12215.8
    -3 9 12 10028.1
    3 9 -12 12628.7
    -3 9 12 12065.3
    -3 -9 12 11566
    -3 9 12 11258
    -3 9 11 9550.58
    -3 9 11 13425.5
    -3 9 11 10346.3
    3 9 -11 12304
    -3 9 11 9836.62
    -3 -9 11 11268.3
    -3 -9 10 1503.03
    -3 9 10 2281.6
    -3 9 10 2532.52
    3 9 -10 2804.33
    -3 -9 9 19877.2
    -3 9 9 17692
    -3 9 9 16285
    -3 -9 9 15843
    3 9 -9 17808.6
    -3 -9 8 358.042
    3 9 -8 -129.468
    -3 9 8 303.914
    -3 9 8 7.47425
    -3 -9 8 275.264
    -3 -9 7 12273.7
    -3 -9 7 10215.7
    -3 9 7 10742.3
    -3 9 7 9956.6
    3 9 -7 10774.4
    -3 9 6 8386.69
    -3 -9 6 7812.89
    -3 -9 6 8128.96
    -3 9 6 6818.31
    3 9 -6 8406.02
    -3 9 5 11482.1
    -3 9 5 12310
    3 9 -5 12283.4
    3 9 -4 4731.55
    -3 9 4 3741.92
    -3 9 3 40.9533
    3 9 -3 524.152
    -3 9 2 60980.7
    3 9 -2 61471.1
    3 9 -1 626.158
    -3 9 1 77.8855
    3 -9 -1 266.283
    3 -9 0 17960.8
    -3 9 0 20785
    3 9 0 18466.6
    3 9 1 12119.1
    -3 9 -1 12474.8
    3 9 1 11056.2
    3 9 2 21784.4
    -3 9 -2 23103.1
    3 9 2 22014.7
    3 9 3 2391.21
    3 -9 3 2208.09
    3 9 3 2927.15
    -3 9 -3 1865.09
    -3 9 -4 19897.2
    3 9 4 20133.2
    3 9 4 19033
    3 -9 4 19946.9
    3 9 5 1138.08
    -3 9 -5 260.08
    3 -9 5 349.159
    3 9 5 12.457
    3 9 5 212.685
    3 9 6 1816.06
    3 9 6 943.918
    -3 9 -6 1376.26
    3 -9 6 1718.47
    3 9 6 1531.2
    3 9 7 2476.3
    3 -9 7 3350.28
    -3 9 -7 2372.06
    3 -9 7 2334.08
    3 9 7 3032.87
    3 9 7 3106.55
    3 9 8 18698
    -3 9 -8 19634.6
    3 -9 8 20053.4
    3 9 8 19632.1
    3 9 8 18691.4
    3 -9 8 20201.2
    3 9 9 24266.5
    -3 9 -9 23721.5
    3 -9 9 21589
    3 -9 9 24031.5
    3 9 9 23446.9
    3 -9 10 9791.2
    -3 9 -10 8670.8
    3 9 10 8223.46
    3 9 10 7247.28
    3 -9 10 9544.95
    3 9 11 1173.39
    3 -9 11 1537.97
    3 9 11 1793.25
    3 -9 11 2054.62
    3 9 12 3461.65
    3 -9 12 2047.72
    3 9 12 3412.94
    3 9 13 153.156
    3 9 13 315.486
    3 -9 13 702.113
    3 9 14 252.04
    3 -9 14 116.979
    3 9 14 128.76
    3 9 15 9247.9
    3 -9 15 11361.8
    3 -9 15 14028.2
    3 9 15 12138.9
    3 9 16 4379.76
    3 -9 16 3975.71
    3 -9 16 3360.57
    3 9 17 1500.92
    3 -9 17 2532.25
    3 -9 17 2144
    3 -9 17 2838.34
    3 9 18 262.638
    3 -9 18 -339.629
    3 -9 18 -69.6941
    3 -9 18 233.053
    3 9 19 972.55
    3 -9 19 1658.47
    3 -9 19 861.947
    3 -9 19 1346.77
    3 9 20 2688.79
    3 -9 20 1060.82
    3 -9 20 2435.25
    3 -9 20 2447.43
    3 -9 21 1321.39
    3 -9 21 1697.87
    3 9 21 732.401
    3 -9 21 839.494
    3 -9 22 5150.37
    3 -9 22 4137.12
    3 -9 22 4913.22
    3 9 22 4271.35
    3 -9 23 584.677
    3 -9 23 3036.52
    3 9 23 3667.53
    3 9 23 1531.14
    3 9 24 2421.42
    3 -9 24 1425.15
    3 -9 24 329.561
    -3 10 24 1496.51
    -3 -10 24 757.189
    -3 10 24 1136.69
    -3 10 23 -166.879
    -3 -10 23 174.829
    -3 10 23 222.992
    -3 10 22 3137.45
    -3 -10 22 3072.14
    -3 10 22 -73.9646
    -3 -10 21 2601.25
    -3 10 21 2543.31
    -3 10 21 2418.04
    -3 10 20 484.862
    -3 -10 20 107.523
    -3 10 20 -134.535
    -3 10 20 601.71
    -3 -10 19 3795.25
    -3 10 19 3317.35
    -3 10 19 2551.73
    -3 -10 19 2284.54
    -3 10 19 3249.39
    -3 -10 18 3257.11
    -3 10 18 2835.42
    -3 10 18 3270.7
    -3 10 18 3252.01
    -3 10 17 6039.88
    -3 -10 17 5845.57
    -3 10 17 6380.87
    -3 10 17 5474.4
    -3 10 17 6103.63
    -3 10 16 14572.6
    -3 10 16 15668.6
    -3 -10 16 15466
    -3 10 16 15519.1
    -3 10 16 16278.9
    -3 -10 15 609.469
    -3 10 15 367.621
    3 10 -15 537.373
    -3 10 15 928.313
    -3 10 15 601.119
    -3 10 15 695.852
    -3 10 14 1.95109
    -3 10 14 -18.5315
    -3 10 14 380.677
    -3 10 14 851.136
    3 10 -14 792.219
    3 10 -13 2102.12
    -3 10 13 1714.84
    -3 -10 13 2131.38
    -3 10 13 2196.99
    -3 10 13 1729.78
    -3 -10 12 5753.13
    -3 10 12 5200.25
    -3 10 12 5058.61
    -3 10 12 5347.76
    3 10 -12 5667.32
    -3 -10 11 30913.1
    -3 10 11 25694.5
    3 10 -11 27757.7
    -3 10 11 25584.9
    -3 -10 10 3160.83
    3 10 -10 3619.29
    -3 -10 10 3105.38
    -3 10 10 3199.46
    -3 10 10 3176.2
    -3 -10 9 75.9313
    3 10 -9 202.931
    -3 10 9 -9.52769
    -3 -10 9 124.073
    -3 10 9 481.219
    -3 -10 8 14313.5
    -3 -10 8 16072.8
    -3 10 8 14320.3
    3 10 -8 13926.2
    -3 10 8 18633.5
    -3 -10 7 13866.7
    -3 10 7 13830.1
    3 10 -7 15098.5
    -3 10 7 13967.2
    -3 -10 7 14654.4
    3 10 -6 142.349
    -3 -10 6 -19.4622
    -3 10 6 86.243
    -3 10 6 215.786
    3 10 -5 2221.57
    -3 10 5 1820.65
    -3 10 5 1377.57
    -3 10 4 396.712
    3 10 -4 -94.9173
    3 10 -3 2108.5
    -3 10 3 2207.12
    -3 10 2 544.775
    3 10 -2 455.148
    -3 10 1 7087.27
    3 10 -1 6579.36
    3 -10 -1 6103.67
    3 -10 0 13349.3
    -3 10 0 13566.5
    3 10 0 13886.6
    -3 10 -1 844.146
    3 10 1 728.011
    3 10 2 32479.5
    3 10 2 33183.3
    -3 10 -2 34947.1
    3 10 3 2328.22
    3 -10 3 1842.51
    3 10 3 1818.13
    -3 10 -3 1871.62
    3 -10 4 6680.12
    3 10 4 8796.73
    -3 10 -4 8392.17
    3 10 4 6989.25
    3 10 5 10748.3
    3 -10 5 11716.1
    3 10 5 10441.1
    3 10 5 10809.1
    -3 10 -5 10753.5
    3 10 6 12332.1
    3 10 6 11929.7
    3 10 6 10937.1
    -3 10 -6 12248.8
    3 -10 6 13326.7
    3 -10 7 50205.2
    -3 10 -7 49066
    3 10 7 46768.1
    3 10 7 48050.1
    3 10 7 47610.6
    3 -10 8 14953.9
    3 10 8 14818.9
    -3 10 -8 15710.6
    3 10 8 15211.4
    3 10 8 15534.1
    3 -10 8 16482.9
    -3 10 -9 328.962
    3 -10 9 895.614
    3 10 9 537.485
    3 10 9 856.207
    3 -10 10 -238.037
    3 -10 10 339.767
    -3 10 -10 444.453
    3 10 10 642.693
    3 10 10 72.3887
    3 -10 11 20176.8
    3 10 11 17965.1
    3 -10 11 15596.1
    3 10 11 14374.4
    3 10 12 2424.29
    3 -10 12 3082.43
    3 -10 12 2199.49
    3 10 12 2776.43
    3 -10 13 586.125
    3 10 13 768.284
    3 10 13 59.9263
    3 10 14 757.882
    3 10 14 328.997
    3 -10 14 302.66
    3 -10 15 634.359
    3 -10 15 786.511
    3 10 15 344.917
    3 10 15 226.895
    3 -10 16 135.334
    3 -10 16 225.474
    3 -10 16 214.563
    3 10 16 265.867
    3 -10 17 11100.5
    3 -10 17 13164.1
    3 -10 17 11406.5
    3 10 17 10439.2
    3 -10 18 521.554
    3 -10 18 610.79
    3 -10 18 1328.72
    3 10 18 401.812
    3 10 19 865.457
    3 -10 19 878.279
    3 -10 19 478.586
    3 -10 19 1253.27
    3 10 20 243.098
    3 -10 20 39.8811
    3 -10 20 -350.391
    3 -10 20 95.3312
    3 10 21 8773.66
    3 -10 21 10736
    3 -10 21 11003.3
    3 -10 22 4650.5
    3 10 22 3409.65
    3 -10 22 4081.67
    3 -10 23 -510.198
    3 -10 23 235.333
    3 10 23 355.991
    3 -10 24 1270.77
    3 -10 24 -89.7325
    -3 11 24 192.305
    -3 -11 24 -233.902
    -3 -11 23 -425.989
    -3 11 23 -296.24
    -3 11 22 -213.203
    -3 -11 22 238.759
    -3 -11 21 969.831
    -3 11 21 -102.351
    -3 11 20 553.274
    -3 11 20 135.401
    -3 -11 20 567.51
    -3 11 19 574.217
    -3 11 19 98.8391
    -3 -11 19 -138.626
    -3 11 18 2970.3
    -3 11 18 2688.05
    -3 -11 18 2638.85
    -3 -11 17 4836.24
    -3 11 17 3930.55
    -3 11 17 4633.55
    -3 11 17 4981.45
    -3 11 16 89.5384
    -3 11 16 1381.5
    -3 -11 16 1355.2
    -3 11 16 727.524
    -3 11 15 6632.25
    -3 11 15 6988.75
    -3 11 15 6456.07
    3 11 -15 7224.82
    -3 -11 15 5902.83
    -3 11 14 328.157
    3 11 -14 1152.81
    -3 -11 14 615.895
    -3 11 14 -44.3384
    -3 11 14 160.303
    -3 11 13 2851.85
    -3 -11 13 2917.45
    -3 11 13 3289.93
    3 11 -13 3447.26
    -3 11 12 15.8408
    -3 -11 12 281.093
    -3 11 12 127.921
    3 11 -12 305.048
    -3 -11 11 34203.4
    -3 11 11 34714.2
    -3 -11 11 34522.7
    3 11 -11 34238.5
    -3 11 11 35083.5
    -3 -11 10 1446.03
    3 11 -10 1000.38
    -3 11 10 1223.45
    -3 11 10 781.91
    -3 -11 10 875.914
    -3 11 9 4183.91
    -3 -11 9 5196.8
    3 11 -9 5342.56
    -3 11 9 4129.2
    -3 -11 9 4874.39
    -3 -11 8 7180.05
    -3 -11 8 6969.33
    3 11 -8 7181.63
    -3 11 8 5255.17
    -3 11 8 6762.82
    -3 -11 7 184.739
    -3 11 7 404.37
    -3 11 7 632.349
    3 11 -7 1262.51
    -3 -11 7 891.415
    -3 11 6 5832.17
    3 11 -6 5653.73
    -3 11 6 4646.42
    3 11 -5 1293.11
    -3 11 5 1737.6
    -3 11 5 1402.66
    -3 11 4 35886.4
    3 11 -4 37082.4
    3 11 -3 7564.47
    -3 11 3 6625.24
    -3 11 2 2206.99
    3 11 -2 1565.34
    3 11 -1 12363.3
    -3 11 1 11739
    3 11 0 7630.6
    -3 11 0 7708.06
    3 -11 0 8308.65
    3 -11 1 3576.38
    -3 11 -1 4223.27
    3 11 1 4688.44
    -3 11 -2 13015.5
    3 11 2 12960.3
    -3 11 -3 22870.3
    3 11 3 22753.7
    3 11 3 21062.1
    -3 11 -4 46274.3
    3 11 4 44233.7
    3 11 4 40793.6
    3 -11 4 46119
    3 11 5 11071.2
    3 -11 5 13735.3
    3 11 5 12297.4
    3 11 5 12051.5
    -3 11 -5 13356.4
    3 -11 6 518.74
    3 11 6 1148.98
    -3 11 -6 1040.15
    3 11 6 1034.18
    3 11 6 1711.46
    -3 11 -7 7342.45
    3 11 7 6558.96
    3 -11 7 5705.07
    3 11 7 6680.43
    3 11 7 5962.8
    3 -11 8 29459.5
    3 11 8 27350.9
    -3 11 -8 30667
    3 11 8 28308.1
    3 11 8 28436
    3 -11 8 26760.1
    3 -11 9 14875.8
    3 11 9 13946.8
    3 -11 9 12114.6
    3 11 9 13024
    -3 11 -9 13671.2
    3 -11 10 5073.02
    3 -11 10 6025.67
    3 11 10 4029.62
    -3 11 -10 4239.86
    3 11 10 3734.18
    3 11 11 851.307
    3 11 11 192.918
    3 -11 11 399.163
    3 -11 11 330.406
    3 -11 12 425.236
    3 -11 12 1260.86
    3 11 12 1201.36
    3 11 12 1283.77
    3 -11 13 3.79734
    3 11 13 392.794
    3 11 13 219.554
    3 11 14 837.438
    3 -11 14 1807.5
    3 11 14 853.353
    3 -11 15 1313.52
    3 11 15 891.942
    3 11 15 868.432
    3 -11 16 375.603
    3 -11 16 1291.36
    3 -11 16 1347.25
    3 11 16 1162.02
    3 -11 17 2525.16
    3 -11 17 2062.55
    3 -11 17 2885.2
    3 11 17 2187.5
    3 -11 18 -79.7888
    3 -11 18 699.745
    3 -11 18 1928.55
    3 11 18 1124.05
    3 -11 19 3437.23
    3 -11 19 4838.8
    3 11 19 3328.62
    3 -11 20 884.691
    3 -11 20 808.323
    3 11 20 1166.15
    3 -11 21 292.423
    3 -11 21 156.853
    3 11 21 1021.67
    3 -11 22 1553.16
    3 11 22 280.651
    3 -11 22 366.709
    3 -11 23 -687.338
    3 -11 23 -322.628
    3 11 23 326.879
    3 -11 24 2868.86
    -3 12 24 -169.98
    -3 -12 23 2304.42
    -3 12 23 1503.31
    -3 -12 22 -344.438
    -3 12 22 67.6376
    -3 -12 21 280.782
    -3 12 21 738.804
    -3 12 20 1546.48
    -3 -12 20 1600.67
    -3 12 20 950.199
    -3 -12 19 4619.06
    -3 12 19 3092.45
    -3 12 19 6052
    -3 -12 18 1541.72
    -3 12 18 1450.82
    -3 12 18 1633.05
    -3 12 17 402.545
    -3 -12 17 676.037
    -3 12 17 171.282
    -3 12 17 602.259
    -3 12 16 1646.42
    -3 -12 16 1372.46
    -3 12 16 1620.96
    -3 12 16 1895.7
    -3 12 15 1854.13
    -3 -12 15 2433.66
    -3 12 15 2418.05
    3 12 -15 2929.07
    -3 12 14 1095.84
    -3 12 14 -111.482
    -3 -12 14 1119.23
    3 12 -14 565.744
    -3 12 13 1034.71
    -3 -12 13 -264.516
    3 12 -13 900.264
    -3 12 13 416.237
    -3 12 12 3088.43
    -3 -12 12 4383.97
    -3 12 12 4884.03
    -3 -12 12 3677.72
    3 12 -12 4287.81
    -3 -12 11 825.689
    3 12 -11 719.434
    -3 -12 11 286.992
    -3 12 11 1799.34
    -3 12 11 1802.51
    -3 12 10 5758.86
    -3 -12 10 5459.46
    -3 -12 10 4444.4
    3 12 -10 5757.29
    -3 12 10 4986.95
    -3 -12 9 8101.37
    -3 12 9 7170.14
    -3 -12 9 10350.4
    3 12 -9 8374.91
    -3 12 9 6110.7
    -3 -12 8 8462.23
    -3 12 8 7951.69
    3 12 -8 8532.77
    -3 12 8 5987.62
    -3 -12 8 7311.34
    3 12 -7 5501.92
    -3 -12 7 4923.72
    -3 -12 7 6235.81
    -3 12 7 5504.32
    -3 12 7 4889.48
    3 12 -6 1069.57
    -3 12 6 411.282
    -3 12 6 355.566
    -3 12 5 10428
    3 12 -5 10609.3
    -3 12 5 8743.83
    -3 12 4 710.692
    3 12 -4 429.892
    -3 12 3 24437.1
    3 12 -3 25724
    3 12 -2 1702.04
    -3 12 2 1977.62
    3 12 -1 4552.42
    -3 12 1 5271.89
    3 12 0 13440.9
    -3 12 0 12192.7
    -3 12 -1 26819.4
    3 12 1 26006.7
    -3 12 -2 371.583
    3 12 2 281.739
    3 12 3 645.695
    3 12 3 277.473
    -3 12 -3 214.62
    3 -12 4 171.978
    3 12 4 551.388
    3 12 4 668.063
    3 12 4 990.942
    -3 12 -4 669.009
    -3 12 -5 3115.1
    3 12 5 3992.11
    3 12 5 3523.33
    3 -12 5 3866.57
    3 12 5 4124.43
    3 12 6 10361.2
    -3 12 -6 10404
    3 -12 6 9931.67
    3 12 6 9395.7
    3 12 6 10357.2
    3 -12 7 7013.48
    -3 12 -7 6221.81
    3 12 7 6303.45
    3 12 7 6068.96
    3 12 7 6990.26
    -3 12 -8 865.426
    3 12 8 646.609
    3 -12 8 1649.53
    3 12 8 1698.6
    3 -12 8 1495.48
    3 12 9 -145.943
    3 12 9 373.292
    -3 12 -9 594.939
    3 -12 9 166.713
    -3 12 -10 1908.54
    3 12 10 801.241
    3 -12 10 1072.78
    3 -12 10 2270.92
    3 12 10 1527.54
    3 -12 11 112.883
    3 -12 11 97.7111
    3 12 11 475.907
    3 12 11 -106.431
    3 -12 12 1203.99
    3 -12 12 1640.94
    3 12 12 2292.07
    3 12 12 2245.77
    3 12 13 6459.8
    3 -12 13 6128.73
    3 -12 13 5744.37
    3 12 13 5777.3
    3 -12 13 6316.56
    3 -12 14 952.178
    3 -12 14 207.787
    3 12 14 530.603
    3 12 14 -0.47068
    3 -12 15 5739.72
    3 12 15 6133.5
    3 -12 15 6830.38
    3 12 15 5775.67
    3 -12 16 6503.97
    3 12 16 6254.45
    3 12 16 6994.7
    3 -12 16 6836.73
    3 -12 17 -272.76
    3 12 17 292.389
    3 -12 17 98.9253
    3 -12 18 935.868
    3 12 18 547.999
    3 -12 18 110.822
    3 -12 19 920.735
    3 -12 19 1321.42
    3 12 19 162.961
    3 -12 20 1834.2
    3 -12 20 1143.13
    3 12 20 1221.55
    3 -12 21 1122.99
    3 -12 21 579.864
    3 -12 22 1424.97
    3 -12 22 536.227
    3 12 22 1229.75
    3 -12 23 172.565
    3 -12 23 -217.546
    3 12 23 -192.086
    -3 13 23 1269.21
    -3 -13 23 1811.88
    -3 13 22 798.215
    -3 -13 22 171.914
    -3 13 21 727.836
    -3 13 21 209.849
    -3 -13 21 447.679
    -3 -13 20 863.085
    -3 13 20 2053.11
    -3 13 20 814.197
    -3 -13 19 3655.09
    -3 13 19 4109.89
    -3 13 19 4250.55
    -3 13 18 801.1
    -3 -13 18 505.258
    -3 13 18 80.6312
    -3 -13 17 3996.04
    -3 13 17 2799.76
    -3 13 17 3035.23
    -3 13 16 293.689
    -3 -13 16 859.092
    -3 13 16 -174.673
    -3 13 15 2322.15
    3 13 -15 2921.54
    -3 13 15 2806.98
    -3 -13 15 2461.99
    -3 -13 14 2316.25
    3 13 -14 3710.15
    -3 13 14 3083.12
    -3 13 14 3785.38
    3 13 -13 3950.52
    -3 13 13 3717.24
    -3 13 13 3484.1
    -3 -13 13 3461.57
    -3 13 12 2029.38
    -3 -13 12 2611.81
    -3 -13 12 934.043
    -3 13 12 2169.81
    3 13 -12 2902.74
    -3 -13 11 3219.81
    3 13 -11 3882.19
    -3 13 11 4099.81
    -3 13 11 3295.33
    -3 -13 11 3489.66
    -3 13 10 1178.25
    -3 -13 10 1352.43
    -3 13 10 1543.64
    3 13 -10 2273.81
    -3 -13 10 2662.66
    3 13 -9 6353.37
    -3 -13 9 7647.81
    -3 13 9 7154.08
    -3 13 9 6768.74
    -3 -13 9 5983.67
    -3 13 8 1012.01
    -3 -13 8 496.781
    -3 -13 8 1027.55
    3 13 -8 660.481
    -3 13 7 10467.6
    -3 -13 7 11383.1
    -3 13 7 9877.29
    3 13 -7 9636.55
    3 13 -6 28848.3
    -3 13 6 24922.6
    -3 13 6 24879.5
    3 13 -5 6267.99
    -3 13 5 6045.03
    -3 13 4 41.7226
    3 13 -4 78.7804
    3 13 -3 12318
    -3 13 3 12867.6
    3 13 -2 3219.27
    -3 13 2 3949.78
    3 13 -1 16001.7
    -3 13 1 16237.8
    -3 13 0 14362.9
    3 13 0 14555.3
    3 13 1 17187.8
    -3 13 -1 17662
    -3 13 -2 1949.78
    3 13 2 1810.03
    -3 13 -3 6521.04
    3 13 3 6646
    3 -13 4 1115.07
    3 13 4 2132.8
    -3 13 -4 1033.26
    3 13 4 1304.07
    3 13 4 695.508
    3 -13 5 232.291
    3 13 5 492.394
    3 13 5 881.445
    3 13 5 245.922
    3 13 6 8001.19
    -3 13 -6 6140.79
    3 -13 6 5108.17
    3 13 6 6001.93
    3 13 6 5239.44
    3 13 7 582.302
    3 13 7 529.948
    3 13 7 164.646
    -3 13 -7 23.611
    3 -13 7 510.59
    3 -13 8 1698.05
    -3 13 -8 752.794
    3 13 8 1152.41
    3 13 8 688.725
    3 -13 9 7503.85
    -3 13 -9 6235.78
    3 13 9 6133.34
    3 13 9 6364.54
    3 -13 9 6661.16
    3 13 10 22110.7
    3 -13 10 20728.4
    3 13 10 19197.8
    3 -13 10 21288.8
    -3 13 -10 21987.2
    3 -13 10 21468.8
    3 -13 11 1661.03
    3 -13 11 840.073
    3 -13 11 341.312
    3 13 11 1398.9
    3 13 11 983.914
    3 13 12 1970.15
    3 -13 12 1511.64
    3 -13 12 1561
    3 13 12 1926.95
    3 -13 12 2108.25
    3 13 13 326.713
    3 -13 13 312.581
    3 -13 13 482.513
    3 -13 13 265.806
    3 13 13 322.509
    3 13 14 -322.773
    3 -13 14 150.014
    3 -13 14 1203.74
    3 13 14 403.867
    3 13 15 4625
    3 -13 15 4421.52
    3 13 15 4109.46
    3 -13 16 2089.92
    3 13 16 1788.26
    3 13 16 1771.2
    3 -13 17 334.299
    3 13 17 393.233
    3 -13 18 1089.41
    3 -13 18 854.841
    3 13 18 835.258
    3 13 19 3910.7
    3 -13 19 7104.24
    3 -13 19 7483.09
    3 13 20 4085.49
    3 -13 20 2774.83
    3 -13 20 4262.42
    3 -13 21 1411.95
    3 -13 21 1275.84
    3 13 21 1251.45
    3 -13 22 485.543
    3 13 22 115.203
    3 -13 22 -133.465
    3 13 22 -90.9914
    3 -13 23 -508.669
    3 13 23 426.685
    -3 14 23 4881.05
    -3 -14 23 6230.02
    -3 14 22 106.459
    -3 -14 22 1398.06
    -3 -14 21 258.796
    -3 14 21 673.528
    -3 14 21 -92.2804
    -3 14 20 1639.97
    -3 -14 20 1343.06
    -3 14 20 1313.17
    -3 14 19 10258
    -3 14 19 12689.4
    -3 14 18 660.033
    -3 14 18 1021.01
    -3 -14 18 608.71
    -3 -14 17 -201.431
    -3 14 17 366.703
    -3 14 17 751.587
    -3 -14 16 793.669
    -3 14 16 605.337
    -3 14 16 818.023
    -3 14 15 949.97
    -3 14 15 233.451
    -3 -14 15 231.153
    3 14 -15 789.879
    -3 -14 14 5389.18
    3 14 -14 4409.92
    -3 14 14 6549.25
    -3 14 14 4915.44
    -3 -14 13 38.7434
    -3 14 13 1069.08
    -3 -14 13 683.6
    3 14 -13 203.752
    -3 14 13 370.028
    3 14 -12 326.13
    -3 14 12 125.855
    -3 14 12 651.791
    -3 -14 12 -99.5292
    -3 -14 12 400.679
    -3 14 11 237.375
    -3 -14 11 58.2684
    -3 14 11 240.667
    3 14 -11 506.845
    -3 -14 11 217.764
    -3 14 10 1165.03
    -3 -14 10 103.23
    -3 -14 10 545.227
    3 14 -10 511.18
    -3 14 10 594.033
    -3 14 9 18217.6
    -3 -14 9 17085.1
    3 14 -9 18008.5
    -3 -14 9 16438.4
    -3 14 9 15021.9
    -3 -14 8 15201.9
    -3 14 8 14431.8
    -3 14 8 16511.9
    3 14 -8 16665.1
    -3 -14 8 16442.1
    -3 14 7 11868.7
    -3 14 7 11724.1
    -3 -14 7 11044.6
    3 14 -7 12193.3
    -3 14 6 12263.5
    -3 14 6 12663.1
    3 14 -6 12140.2
    3 14 -5 6775.31
    -3 14 5 7442.31
    -3 14 4 16074.4
    3 14 -4 15162.7
    3 14 -3 13471.2
    -3 14 3 12471.5
    -3 14 2 35036.7
    3 14 -2 31897
    -3 14 1 3952.1
    3 14 -1 3008.68
    -3 14 0 1580.25
    3 14 0 1475.58
    -3 14 -1 27304.5
    3 14 1 27885.3
    3 14 2 2652.02
    -3 14 -2 2597.28
    3 14 3 5714.52
    -3 14 -3 6642.16
    3 14 4 17138.2
    -3 14 -4 16264.2
    3 14 4 17652.1
    3 -14 4 17737.6
    3 14 5 22862.1
    -3 14 -5 23579.1
    3 14 5 25739.8
    3 14 5 24960
    3 -14 5 26141.6
    3 14 6 678.922
    3 14 6 235.452
    -3 14 -6 418.626
    3 -14 6 328.93
    3 -14 6 280.414
    3 14 6 582.07
    3 -14 7 7562.54
    -3 14 -7 7051.57
    3 14 7 7994.31
    3 14 7 7307.13
    3 14 7 7332.28
    3 -14 7 7116.51
    3 14 8 2711.99
    -3 14 -8 3003.4
    3 -14 8 3520.87
    3 -14 8 2849.93
    3 14 8 3096.66
    3 -14 9 13430.7
    -3 14 -9 14725
    3 -14 9 16475.2
    3 14 9 15375.1
    3 14 9 15149.5
    3 -14 9 15142.2
    -3 14 -10 5315.85
    3 -14 10 4609.73
    3 14 10 3721.71
    3 14 10 4315.74
    3 -14 10 4493.59
    3 14 11 3783.5
    3 -14 11 4797.49
    3 14 11 6588.46
    3 -14 11 5977.32
    3 -14 12 1168.8
    3 -14 12 2267.2
    3 14 12 1262.35
    3 14 12 1356.71
    3 -14 13 229.271
    3 14 13 579.705
    3 -14 13 -117.441
    3 14 13 231.141
    3 -14 14 967.233
    3 14 14 1154.82
    3 14 14 844.312
    3 -14 14 1585.63
    3 -14 15 2689.65
    3 14 15 3305.95
    3 14 15 4216.35
    3 -14 16 331.952
    3 14 16 388.999
    3 14 16 -97.5944
    3 -14 17 122.115
    3 14 17 4.61854
    3 14 18 827.753
    3 -14 18 1735.78
    3 -14 18 1055.14
    3 -14 19 201.038
    3 -14 19 132.533
    3 14 19 352.072
    3 14 20 2907.97
    3 -14 20 2274.96
    3 -14 20 3786.7
    3 -14 21 186.42
    3 -14 21 688.403
    3 14 21 -166.827
    3 -14 22 1115.63
    3 14 22 1695.48
    3 -14 22 1976.63
    3 -14 23 2347.02
    -3 15 23 366.626
    -3 15 22 2838.4
    -3 -15 22 3161.98
    -3 15 21 678.178
    -3 15 21 18.5699
    -3 -15 21 437.223
    -3 15 20 13999.4
    -3 -15 20 16620
    -3 15 20 12369.9
    -3 -15 19 399.008
    -3 15 19 1107.01
    -3 15 19 1394.87
    -3 -15 18 -295.809
    -3 15 18 505.415
    -3 15 18 803.998
    -3 15 17 370.406
    -3 15 17 114.315
    -3 -15 17 600.812
    -3 15 16 6121.18
    -3 -15 16 6468.55
    -3 15 16 5351.94
    3 15 -15 1607.93
    -3 15 15 2044.35
    -3 15 15 2241.55
    -3 -15 15 426.761
    -3 15 14 6544.98
    3 15 -14 7927.85
    -3 15 14 9013.23
    -3 -15 14 8424.99
    -3 -15 13 9951.75
    3 15 -13 10996.2
    -3 15 13 10963.8
    -3 -15 13 11232.7
    -3 15 13 11488.3
    -3 -15 12 3176.54
    3 15 -12 4418.93
    -3 15 12 1353.87
    -3 -15 12 3412.59
    -3 15 12 3229.45
    -3 15 11 649.463
    3 15 -11 360.648
    -3 -15 11 2001.48
    -3 15 11 1259.41
    -3 -15 11 1114.49
    -3 -15 10 2729
    -3 15 10 2532.7
    -3 -15 10 3344.11
    -3 15 10 2053.92
    3 15 -10 2925.84
    -3 15 9 30980.6
    -3 -15 9 30963.6
    -3 -15 9 32243.4
    3 15 -9 32088.1
    -3 15 9 30318.3
    -3 15 8 3436.43
    -3 15 8 4345.81
    -3 -15 8 4313.11
    -3 -15 8 4783.56
    3 15 -8 3395.89
    -3 -15 7 3655.1
    -3 15 7 4550.08
    3 15 -7 3330.45
    -3 15 7 2859.32
    -3 15 6 951.209
    -3 15 6 1153.55
    3 15 -6 915.709
    3 15 -5 16215.8
    -3 15 5 13487
    3 15 -4 33359.9
    -3 15 4 32448.2
    3 15 -3 8624.43
    -3 15 3 8522.86
    -3 15 2 4217.95
    3 15 -2 3186.89
    3 15 -1 2586.53
    -3 15 1 3653.49
    3 15 0 22624.2
    -3 15 0 22322
    -3 15 -1 40802.6
    3 15 1 41664.2
    3 15 2 12190.7
    -3 15 -2 9618.04
    -3 15 -3 1518.81
    3 15 3 3320.92
    3 15 3 2646.21
    3 15 4 18997.7
    3 15 4 19644
    -3 15 -4 18792.9
    3 15 5 732.578
    3 -15 5 1095.27
    -3 15 -5 -17.7707
    3 15 5 1031.2
    -3 15 -6 25.2209
    3 15 6 1127.98
    3 15 6 1000.94
    3 15 6 973.392
    3 -15 6 895.413
    3 15 7 1790.19
    3 15 7 2990.27
    -3 15 -7 1943.81
    3 -15 7 1382.49
    -3 15 -8 53490.3
    3 15 8 50111.7
    3 15 8 55726.3
    3 -15 8 54067.5
    3 -15 9 15995.8
    3 15 9 14020.2
    3 -15 9 15912.2
    3 15 9 11567.1
    -3 15 -9 12884.7
    3 -15 10 -6.00518
    3 -15 10 1089.43
    3 15 10 132.091
    3 15 10 446.211
    -3 15 -10 327.364
    3 15 11 1260.82
    3 -15 11 1469.06
    3 -15 11 2181.54
    3 15 11 1613.09
    3 -15 12 672.254
    3 -15 12 589.147
    3 15 12 -357.058
    3 15 12 117.722
    3 -15 13 309.615
    3 15 13 206.446
    3 -15 13 266.609
    3 15 13 31.7892
    3 -15 14 1961.99
    3 15 14 1679.42
    3 -15 14 1729.83
    3 15 14 1340.35
    3 15 15 540.065
    3 15 15 70.5301
    3 -15 15 202.462
    3 -15 16 9492.63
    3 15 16 7479.68
    3 15 16 9723.67
    3 -15 17 968.12
    3 15 17 -169.989
    3 -15 18 754.728
    3 15 18 433.39
    3 -15 19 123.609
    3 -15 19 -171.326
    3 15 19 813.218
    3 -15 20 249.835
    3 15 20 80.6467
    3 -15 20 63.8528
    3 -15 21 1508.94
    3 -15 21 905.329
    3 15 21 842.009
    3 -15 22 1466.36
    3 15 22 1810.78
    -3 -16 22 3437.32
    -3 16 22 1913
    -3 16 21 1574.79
    -3 -16 21 3168.25
    -3 16 21 1580.35
    -3 16 20 -157.596
    -3 16 20 228.794
    -3 -16 20 -44.0224
    -3 16 19 956.19
    -3 -16 19 1034.24
    -3 16 19 89.1756
    -3 16 18 3243.63
    -3 -16 18 2987.45
    -3 16 18 3435.77
    -3 16 17 -211.903
    -3 16 17 925.152
    -3 -16 17 -39.3599
    -3 16 16 2295.41
    -3 16 16 992.449
    -3 -16 16 1551.95
    -3 16 15 1698.27
    -3 16 15 3124.19
    -3 -16 15 2400.57
    3 16 -15 2602.83
    -3 16 14 537.119
    3 16 -14 539.351
    -3 -16 14 -554.485
    -3 16 14 -215.418
    -3 -16 13 13189
    -3 16 13 14255.3
    3 16 -13 15383.7
    -3 -16 13 11790.8
    -3 16 13 13005.6
    -3 -16 12 2617.56
    -3 16 12 2134.01
    -3 16 12 1290.53
    -3 -16 12 1394.92
    3 16 -12 2302.23
    -3 16 11 4895.96
    -3 -16 11 7248.22
    3 16 -11 7935.93
    -3 16 11 6662.53
    -3 -16 11 7240.81
    -3 16 10 189.002
    -3 16 10 -47.439
    -3 -16 10 248.868
    3 16 -10 704.297
    -3 -16 10 631.988
    -3 -16 9 4319.27
    -3 16 9 4530.7
    -3 -16 9 5083.45
    3 16 -9 4471.79
    -3 16 9 3795.78
    -3 16 8 731.634
    3 16 -8 639.601
    -3 16 8 -194.182
    -3 -16 8 342.237
    -3 16 7 23493.6
    -3 -16 7 21411.5
    3 16 -7 23116.5
    -3 16 7 21741.1
    -3 16 6 1647.29
    3 16 -6 592.204
    3 16 -5 9162.68
    -3 16 5 8049.64
    -3 16 4 8556.86
    3 16 -4 8550.46
    -3 16 3 3822.9
    3 16 -3 2894.34
    3 16 -2 1891.71
    -3 16 2 1827.58
    -3 16 1 2638.1
    3 16 -1 3228.43
    3 16 0 16367.8
    -3 16 0 16076.4
    -3 16 -1 249.819
    3 16 1 325.64
    3 16 2 17217.3
    3 16 2 15433.1
    -3 16 -2 14923.3
    3 16 3 7282.07
    3 16 3 7872.97
    -3 16 -3 6763.9
    -3 16 -4 7864.48
    3 16 4 9656.04
    3 16 4 10353.4
    3 16 5 365.832
    3 -16 5 -115.58
    -3 16 -5 -200.659
    3 16 5 33.5869
    3 16 6 3169.57
    -3 16 -6 2781.59
    3 16 6 2711.73
    3 -16 6 2083.44
    -3 16 -7 5804.19
    3 16 7 7728.1
    3 -16 7 6435.88
    -3 16 -8 884.901
    3 16 8 1235.18
    3 -16 8 1364.38
    3 16 8 730.933
    -3 16 -9 196.121
    3 -16 9 1076.85
    3 16 9 -102.813
    3 -16 9 950.885
    3 16 9 163.965
    3 -16 10 8298.63
    3 -16 10 10624.8
    3 16 10 8222.87
    -3 16 -10 9036.47
    3 16 10 8331.04
    3 -16 11 314.861
    3 16 11 403.644
    3 16 11 -146.261
    3 -16 11 882.895
    3 16 12 14629.3
    3 16 12 15898.3
    3 -16 12 16256.1
    3 -16 12 16891.7
    3 -16 13 1912.58
    3 16 13 1531.03
    3 -16 13 2308.91
    3 16 13 2927.96
    3 -16 14 -42.5542
    3 16 14 -156.112
    3 -16 14 -389.918
    3 16 14 644.21
    3 16 15 540.26
    3 -16 15 -496.693
    3 16 15 -353.853
    3 -16 15 109.481
    3 16 16 7302.44
    3 -16 16 7532.96
    3 16 16 7548.15
    3 -16 17 7677.65
    3 16 17 8000.13
    3 -16 18 220.093
    3 16 18 -94.0605
    3 -16 19 182.017
    3 16 19 204.468
    3 -16 19 468.212
    3 16 20 408.243
    3 -16 20 809.48
    3 -16 20 249.245
    3 -16 21 1378.44
    3 16 21 1561.66
    3 -16 21 1326.44
    3 16 21 1331.1
    3 16 22 230.031
    3 -16 22 -437.342
    -3 17 22 -93.5789
    -3 17 21 126.784
    -3 -17 21 -236.53
    -3 17 21 760.863
    -3 17 20 2604.99
    -3 17 20 4158.6
    -3 -17 20 4704.77
    -3 17 19 795.817
    -3 17 19 737.481
    -3 -17 19 400.992
    -3 17 18 7219.5
    -3 -17 18 7822.01
    -3 17 18 6731.73
    -3 17 17 7531.93
    -3 -17 17 6874.27
    -3 17 17 6219.09
    -3 17 16 371.465
    -3 17 16 482.306
    -3 -17 16 -183.267
    -3 17 15 3180.06
    3 17 -15 3696.95
    -3 17 15 4152.83
    -3 -17 15 3324.54
    -3 17 14 6632.28
    -3 -17 14 5155.88
    3 17 -14 7488.1
    -3 17 14 7179.84
    -3 17 13 744.594
    -3 -17 13 -694.27
    3 17 -13 482.38
    -3 17 13 -231.841
    -3 17 12 8713.83
    3 17 -12 10915.8
    -3 17 12 11427
    -3 -17 12 12146.8
    -3 -17 12 9022.32
    -3 17 11 400.048
    -3 17 11 427.705
    3 17 -11 -379.093
    -3 -17 11 876.747
    -3 -17 11 741.827
    -3 -17 10 6775.33
    -3 -17 10 6841.77
    3 17 -10 4848.39
    -3 17 10 6089.73
    -3 17 10 5305.6
    -3 -17 9 1967.03
    3 17 -9 1535.98
    -3 -17 9 1015.32
    -3 17 9 1470.55
    -3 17 9 1208.58
    -3 17 8 1082.13
    -3 17 8 1667.42
    -3 -17 8 1348.89
    3 17 -8 1731.95
    -3 -17 7 6754.67
    3 17 -7 8820.78
    -3 17 7 7481.66
    -3 17 7 8708.37
    3 17 -6 4424.19
    -3 17 6 2914.22
    -3 17 5 2265.83
    3 17 -5 2279.84
    3 17 -4 9215.36
    -3 17 4 8865.1
    3 17 -3 2887.57
    -3 17 3 4896.98
    3 17 -2 12633.5
    -3 17 2 13961.9
    -3 17 1 13203.9
    3 17 -1 12897.7
    -3 17 0 275.702
    3 17 0 303.197
    3 17 1 1152.37
    -3 17 -1 633.148
    3 17 2 1847.69
    -3 17 -2 1635.29
    3 17 2 1704.74
    3 17 3 1305.31
    3 17 3 1556.04
    -3 17 -3 734.773
    3 17 4 5193.69
    -3 17 -4 4677.41
    3 17 4 6362.94
    3 -17 5 -116.031
    -3 17 -5 -485.657
    3 17 5 -182.373
    3 17 5 468.232
    -3 17 -6 3407.13
    3 -17 6 4440.91
    3 17 6 3699.46
    3 17 7 7658.23
    3 -17 7 5817.9
    -3 17 -7 7823.75
    3 -17 8 9552.3
    3 17 8 6212.37
    -3 17 -8 9220.43
    3 17 9 -442.344
    -3 17 -9 98.7678
    3 -17 9 407.837
    3 17 9 -107.631
    3 -17 10 479.935
    3 17 10 -230.491
    3 17 10 562.018
    -3 17 -10 295.019
    3 17 11 139.378
    3 -17 11 265.185
    3 -17 11 296.218
    3 17 11 488.998
    3 -17 12 715.662
    3 17 12 923.952
    3 -17 12 736.686
    3 17 12 -109.142
    3 -17 13 3480.32
    3 17 13 3512.26
    3 -17 13 4566.07
    3 17 13 3088.29
    3 17 14 660.588
    3 -17 14 1184.02
    3 -17 14 1956.42
    3 17 14 863.958
    3 17 15 440.747
    3 -17 15 836.979
    3 17 15 750.738
    3 -17 15 838.609
    3 17 16 434.771
    3 -17 16 184.865
    3 -17 17 225.327
    3 17 17 1084.28
    3 -17 18 174.792
    3 17 18 -67.3221
    3 -17 19 859.626
    3 17 19 912.057
    3 -17 20 -672.011
    3 17 20 535.719
    3 -17 20 134.15
    3 -17 21 42.4821
    3 17 21 -576.796
    -3 18 22 291.176
    -3 -18 21 -127.06
    -3 18 21 886.425
    -3 18 21 1374.27
    -3 -18 20 1907.83
    -3 18 20 779.804
    -3 18 20 1706.02
    -3 18 19 655.137
    -3 -18 19 425.269
    -3 18 19 1188.24
    -3 18 18 868.172
    -3 -18 18 1582.75
    -3 18 18 1021.42
    -3 18 17 1011.13
    -3 -18 17 306.605
    -3 18 17 -122.922
    -3 18 16 828.229
    -3 -18 16 150.266
    3 18 -15 2411.35
    -3 18 15 1432.6
    -3 -18 15 1865.91
    -3 18 15 2857.69
    -3 18 14 4009.06
    3 18 -14 3187.05
    -3 -18 14 1788.49
    -3 18 14 3726.42
    -3 -18 13 8377.69
    3 18 -13 9914.28
    -3 18 13 9602.31
    -3 18 13 10851.9
    3 18 -12 1048.02
    -3 -18 12 22.5732
    -3 18 12 425.59
    -3 18 12 -82.0523
    -3 18 11 5035.54
    -3 -18 11 4262.44
    3 18 -11 5558.46
    -3 -18 11 3973.41
    -3 18 11 4133
    3 18 -10 1662.57
    -3 -18 10 1226.89
    -3 18 10 1231.63
    -3 18 10 1411.29
    -3 -18 10 2199.51
    3 18 -9 398.72
    -3 -18 9 -48.6813
    -3 18 9 -186.397
    -3 -18 9 1033.98
    -3 18 9 685.444
    3 18 -8 2618.57
    -3 18 8 4144.26
    -3 18 8 4202.71
    -3 -18 8 3254.28
    -3 18 7 14628.3
    3 18 -7 21178.9
    3 18 -6 3353.63
    -3 18 6 2872.72
    3 18 -5 3357.38
    -3 18 5 2294.39
    3 18 -4 4671.48
    -3 18 4 5859.9
    3 18 -3 527
    -3 18 3 2006.76
    -3 18 2 751.186
    3 18 -2 962.108
    -3 18 1 6799.47
    3 18 -1 6863.66
    -3 18 0 5567.27
    3 18 0 4643.49
    3 18 1 242.902
    -3 18 -1 2016.65
    3 18 1 2273.86
    -3 18 -2 3256.39
    3 18 2 3367.72
    3 18 2 3350.42
    -3 18 -3 3955.9
    3 18 3 3187.81
    3 18 3 3488.32
    3 18 4 15214.6
    3 18 4 17497.4
    -3 18 -4 17116.6
    3 -18 5 500.172
    3 18 5 863.737
    -3 18 -5 -100.454
    3 -18 6 577.132
    -3 18 -6 929.816
    3 18 6 815.032
    3 -18 7 10344.8
    -3 18 -7 10704.5
    3 18 7 12691.1
    3 -18 8 6018.19
    -3 18 -8 7588.36
    3 18 8 7425.53
    -3 18 -9 400.497
    3 18 9 344.303
    3 -18 9 808.205
    3 -18 10 93.5361
    3 18 10 -41.5067
    3 -18 10 1040.08
    3 18 11 6549.14
    3 -18 11 8038.67
    3 -18 11 8684.61
    3 18 11 5940.61
    3 18 12 822.958
    3 -18 12 288.351
    3 18 12 -226.463
    3 -18 12 386.289
    3 -18 13 2732.1
    3 -18 13 2297.94
    3 18 13 1945.47
    3 18 13 2022.55
    3 -18 14 -448.304
    3 -18 14 909.12
    3 18 14 307.891
    3 18 14 598.62
    3 -18 15 7437.44
    3 -18 15 5870.71
    3 18 15 4379.81
    3 18 15 6116.73
    3 18 16 2188.89
    3 18 16 2316.17
    3 -18 16 1628.77
    3 -18 17 7447.35
    3 18 17 7743.79
    3 -18 18 2534.78
    3 18 18 1996.95
    3 -18 19 1335.59
    3 18 19 -497.961
    3 -18 20 1065.14
    3 18 20 594.66
    3 -18 20 1769.95
    -3 19 21 358.3
    -3 19 21 1123.58
    -3 -19 20 126.073
    -3 19 20 207.592
    -3 19 20 68.1591
    -3 19 19 -463.184
    -3 19 19 -428.101
    -3 19 18 366.8
    -3 -19 18 2381.66
    -3 19 18 2149.21
    -3 19 17 867.588
    -3 -19 17 652.793
    -3 19 17 13.1725
    -3 -19 16 2190.24
    -3 19 16 1832.13
    -3 19 16 1118.55
    -3 -19 15 -28.2219
    3 19 -15 16.2215
    -3 19 15 -8.36113
    -3 19 15 -372.631
    -3 19 14 -166.876
    -3 -19 14 291.137
    3 19 -14 475.144
    -3 19 14 -16.0045
    -3 19 13 965.561
    -3 -19 13 1561.12
    3 19 -13 1639.87
    -3 19 13 1179.58
    3 19 -12 927.423
    -3 19 12 2271.27
    -3 19 12 1622.43
    -3 -19 12 2345.78
    -3 -19 11 1536.31
    -3 19 11 906.719
    -3 -19 11 1234.55
    -3 19 11 1304.94
    3 19 -11 1429.48
    -3 19 10 409.088
    -3 -19 10 1241.4
    -3 19 10 -15.994
    -3 -19 10 -268.11
    3 19 -10 91.8394
    -3 19 9 6617.98
    -3 19 9 5683.19
    -3 -19 9 5270.77
    3 19 -9 5187.17
    -3 -19 9 5517.04
    -3 19 8 7794.89
    -3 -19 8 8432.67
    3 19 -8 8540.93
    -3 19 7 3201.32
    3 19 -7 2624.81
    3 19 -6 861.223
    -3 19 6 1677.52
    3 19 -5 1079.77
    -3 19 5 -310.422
    3 19 -4 30546.7
    -3 19 4 31394.5
    -3 19 3 3173.86
    3 19 -3 2939.66
    3 19 -2 6351.69
    -3 19 2 7039.63
    -3 19 1 1423.63
    3 19 -1 1033.52
    3 19 0 5013.87
    3 19 0 4784.25
    -3 19 0 4661.16
    3 19 1 19180.1
    -3 19 -1 19746
    3 19 1 17953.2
    -3 19 -2 3741.29
    3 19 2 3396.36
    3 19 2 3651.94
    3 19 3 1128.26
    -3 19 -3 966.475
    3 19 3 1833.5
    -3 19 -4 751.122
    3 19 4 450.247
    -3 19 -5 441.656
    3 -19 5 -99.8033
    3 19 5 710.836
    -3 19 -6 1132.2
    3 19 6 680.409
    3 -19 6 391.414
    -3 19 -7 6305.42
    3 19 7 4910.45
    3 -19 7 5209.85
    3 19 8 700.609
    -3 19 -8 2247.12
    3 -19 8 1643.65
    -3 19 -9 1120.58
    3 19 9 1094.67
    3 -19 9 733.07
    3 19 10 -362.905
    3 -19 10 438.211
    3 -19 10 1051.09
    3 19 11 25464.1
    3 -19 11 24445.9
    3 -19 11 22763.1
    3 -19 12 554.154
    3 -19 12 469.822
    3 19 12 697.6
    3 19 13 1660.95
    3 19 13 2403.77
    3 -19 13 2250.83
    3 -19 13 3496.03
    3 -19 14 1948.03
    3 -19 14 3323.09
    3 19 14 1006.33
    3 19 14 1704.82
    3 -19 15 2422.2
    3 19 15 1963
    3 19 15 1610.99
    3 -19 16 220.157
    3 19 16 301.953
    3 -19 16 332.526
    3 19 16 1146.41
    3 19 17 292.569
    3 -19 17 -586.592
    3 -19 18 -416.559
    3 19 18 145.651
    3 19 19 1041.18
    3 19 19 1940.33
    3 -19 19 1567.24
    3 -19 20 4183.37
    3 19 20 1605.63
    3 19 20 4054.84
    -3 20 21 1400.23
    -3 20 21 551.522
    -3 20 20 436.581
    -3 20 20 -365.625
    -3 20 19 108.275
    -3 20 19 200.651
    -3 20 18 255.358
    -3 -20 18 -245.624
    -3 20 18 278.225
    -3 20 17 793.677
    -3 -20 17 1179.89
    -3 20 17 1029.33
    -3 20 16 474.789
    -3 -20 16 755.364
    -3 20 16 202.057
    -3 20 15 -254.011
    -3 -20 15 -74.1055
    -3 20 15 51.3348
    -3 20 14 -180.48
    3 20 -14 -492.061
    -3 -20 14 -614.435
    -3 20 14 745.752
    -3 20 13 -295.212
    -3 -20 13 152.709
    -3 20 13 146.825
    3 20 -13 -411.812
    -3 20 12 2568.32
    -3 -20 12 3704.66
    3 20 -12 2701.18
    -3 20 12 1629.47
    -3 20 11 389.824
    -3 20 11 469.044
    -3 -20 11 752.893
    3 20 -11 -19.5797
    -3 20 10 2336.86
    -3 20 10 2189.38
    -3 -20 10 1930.5
    -3 -20 10 2229.13
    3 20 -10 2706.78
    -3 -20 9 6678.69
    -3 -20 9 3816.22
    -3 20 9 4228.38
    -3 20 9 4361.34
    3 20 -9 3904.08
    3 20 -8 898.783
    -3 20 8 1493.54
    -3 -20 8 1168.27
    -3 20 7 878.844
    3 20 -7 483.206
    3 20 -6 5683.92
    -3 20 6 5056.43
    -3 20 5 943.217
    3 20 -5 448.36
    3 20 -4 551.962
    -3 20 4 664.247
    -3 20 3 457.535
    3 20 -3 581.924
    -3 20 2 4020.27
    3 20 -2 3641.46
    -3 20 1 16411.7
    3 20 -1 17843.5
    3 20 -1 18119.5
    -3 20 0 686.126
    3 20 0 1466.03
    3 20 0 95.9708
    -3 20 -1 3606.48
    3 20 1 4723.31
    3 20 1 3429.57
    3 20 2 913.699
    3 20 2 325.405
    -3 20 -2 147.401
    -3 20 -3 17368.8
    3 20 3 17542.9
    -3 20 -4 1878.13
    3 20 4 726.837
    -3 20 -5 12237.9
    3 -20 5 10264
    3 20 5 11263.7
    3 -20 6 -199.328
    -3 20 -6 837.127
    3 20 6 900.693
    3 -20 7 13526
    -3 20 -7 11625.1
    3 20 7 11536.1
    3 -20 8 1783.1
    -3 20 -8 1471.3
    3 20 8 508.496
    -3 20 -9 618.016
    3 20 9 241.227
    3 -20 9 502.704
    3 -20 10 1191.01
    3 -20 10 833.188
    3 20 10 -88.7478
    3 -20 11 1184.71
    3 -20 11 647.939
    3 20 11 647.402
    3 -20 12 535.539
    3 -20 12 1070.94
    3 20 12 550.246
    3 -20 13 -26.6259
    3 20 13 -347.971
    3 -20 13 349.271
    3 -20 14 5734.46
    3 20 14 6301.36
    3 -20 14 7571.83
    3 -20 15 8108.57
    3 20 15 9557.19
    3 -20 15 7061.92
    3 -20 16 2544.36
    3 20 16 2193.55
    3 -20 16 743.353
    3 -20 17 -166.038
    3 -20 18 1296
    3 20 18 -0.7129
    3 20 19 203.287
    3 -20 19 -560.719
    -3 21 21 394.59
    -3 21 20 1151.96
    -3 21 20 -245.521
    -3 21 19 603.546
    -3 21 19 1557.34
    -3 -21 18 2436.05
    -3 21 18 2534.11
    -3 21 18 699.59
    -3 21 17 1719.34
    -3 21 17 1105.97
    -3 -21 17 718.868
    -3 -21 16 1351.94
    -3 21 16 3203.97
    -3 21 16 2721.51
    -3 -21 15 2864.84
    -3 21 15 2184.13
    -3 21 15 3180.37
    -3 -21 14 -350.105
    -3 21 14 183.426
    3 21 -14 294.583
    -3 21 14 1346.8
    -3 -21 13 -794.946
    -3 21 13 412.065
    3 21 -13 250.033
    -3 21 13 -161.687
    -3 21 12 6301.25
    3 21 -12 8717.82
    -3 -21 12 8901.77
    -3 21 11 4319.54
    3 21 -11 1769.96
    -3 -21 11 3367.62
    -3 21 10 1065.37
    -3 -21 10 290.771
    3 21 -10 1366.83
    3 21 -9 118.054
    -3 -21 9 1367.94
    -3 21 9 836.013
    -3 -21 9 527.233
    -3 -21 8 -3.68638
    -3 21 8 15.2079
    3 21 -8 316.958
    -3 21 7 2441.23
    3 21 -7 2702.12
    -3 21 6 63.0595
    3 21 -6 216.784
    3 21 -5 26021.9
    -3 21 5 24436.5
    -3 21 4 1819.86
    3 21 -4 1160.69
    3 21 -3 1655.02
    3 21 -3 2204.12
    -3 21 3 1219.05
    3 21 -2 552.76
    -3 21 2 119.923
    3 21 -1 9839.04
    -3 21 1 8001.97
    3 21 -1 10476.2
    -3 21 0 513.508
    3 21 0 428.593
    3 21 0 792.127
    3 21 1 724.227
    -3 21 -1 952.302
    3 21 1 677.234
    -3 21 -2 1763.8
    3 21 2 2727.19
    -3 21 -3 3415.27
    3 21 3 4254.87
    -3 21 -4 6263.21
    3 21 4 4799.95
    -3 21 -5 1283.25
    3 -21 5 730.073
    3 21 5 162.138
    3 -21 6 3523.74
    3 21 6 3126.25
    -3 21 -6 3063.41
    3 21 7 1476.82
    -3 21 -7 1680.15
    3 -21 7 1224.63
    3 21 8 5969.96
    -3 21 -8 6481.46
    3 -21 8 5326.21
    3 -21 9 1304.14
    -3 21 -9 2730.96
    3 21 9 2333.69
    3 -21 10 2886.2
    3 21 10 1230.61
    3 -21 10 2113.65
    3 21 11 5317.32
    3 -21 11 5239.65
    3 -21 11 4097.96
    3 -21 12 4810.98
    3 -21 12 4377.08
    3 21 12 4376.99
    3 -21 13 1139.43
    3 -21 13 229.692
    3 21 13 -128.489
    3 -21 14 325.818
    3 -21 14 1679.88
    3 21 14 990.356
    3 21 15 263.385
    3 -21 15 78.9877
    3 -21 15 204.041
    3 21 16 -757.97
    3 -21 16 -794.298
    3 -21 16 -211.844
    3 -21 17 2074.31
    3 21 17 2079.65
    3 -21 18 -440.761
    3 21 18 -69.5296
    3 21 19 3333.4
    -3 22 19 912.632
    -3 22 18 430.549
    -3 -22 18 376.307
    -3 -22 17 3888.76
    -3 22 17 3499.97
    -3 -22 16 -411.965
    -3 22 16 851.402
    -3 -22 15 -45.4491
    -3 22 15 -271.173
    -3 22 14 82.0425
    -3 -22 14 615.381
    -3 -22 13 493.552
    -3 22 13 144.196
    -3 -22 12 1865.51
    3 22 -12 -7.49963
    -3 22 12 2665.56
    -3 22 11 503.401
    -3 -22 11 -237.47
    3 22 -11 -158.789
    -3 22 10 2381.99
    -3 -22 10 3388.05
    3 22 -10 1505.79
    -3 22 9 1497.01
    -3 -22 9 1938.7
    3 22 -9 1886.11
    -3 22 8 9218.93
    -3 -22 8 7375.28
    3 22 -8 7583.24
    3 22 -7 60.2529
    -3 22 7 630.508
    -3 22 6 3892.85
    3 22 -6 5943.36
    -3 22 5 1209.91
    3 22 -5 18.9498
    -3 22 4 9135.09
    3 22 -4 8360.17
    3 22 -4 10894.6
    3 22 -3 976.002
    3 22 -3 1265.7
    -3 22 3 1682.22
    -3 22 2 368.55
    3 22 -2 59.923
    3 22 -2 1178.19
    -3 22 1 8071.15
    3 22 -1 7509.78
    3 22 -1 7056.36
    -3 22 0 226.695
    3 22 0 94.4999
    3 22 1 2498.88
    -3 22 -1 301.036
    3 22 2 796.429
    -3 22 -2 1858.92
    -3 22 -3 45.8981
    3 22 3 268.566
    -3 22 -4 1261.23
    3 22 4 1499.68
    3 -22 5 1717.97
    3 22 5 2540.98
    -3 22 -5 1911.09
    3 -22 6 2101.76
    3 22 6 1563.85
    -3 22 -6 2125.37
    3 22 7 1059.83
    3 -22 7 1914.19
    -3 22 -8 812.338
    3 -22 8 654.098
    3 22 8 182.355
    3 22 9 236.31
    3 -22 9 -388.033
    3 -22 10 393.62
    3 22 10 -493.226
    3 -22 10 928.782
    3 -22 11 1374.38
    3 -22 11 446.478
    3 22 11 419.852
    3 -22 12 1310.1
    3 22 12 382.793
    3 -22 12 918.341
    3 -22 13 -101.042
    3 22 13 481.292
    3 -22 13 1074.05
    3 22 14 -609.656
    3 -22 14 52.5486
    3 -22 14 -131.626
    3 -22 15 -474.493
    3 -22 15 819.511
    3 22 15 766.332
    3 -22 16 -180.312
    3 -22 16 -116.277
    3 22 16 -282.444
    3 22 17 1833.15
    3 22 17 1210.06
    3 -22 17 1196.37
    3 -22 18 -84.2223
    3 22 18 -513.75
    -3 23 18 -85.5437
    -3 23 17 512.038
    -3 -23 17 -113.64
    -3 -23 16 -662.48
    -3 23 16 -58.7813
    -3 -23 15 7467.93
    -3 23 15 5020.51
    -3 -23 14 -306.25
    -3 23 14 1181.15
    -3 23 13 1597.17
    -3 -23 13 288.112
    -3 -23 12 696.467
    -3 23 12 1284.89
    -3 23 11 2581.61
    -3 -23 11 2235.02
    -3 23 10 -127.761
    3 23 -10 468.419
    -3 -23 10 526.666
    -3 23 9 602.532
    3 23 -9 53.9754
    -3 -23 9 946.356
    -3 -23 8 164.118
    -3 23 8 -62.098
    3 23 -8 745.879
    3 23 -8 1049.05
    -3 23 7 13293.4
    3 23 -7 11584.6
    3 23 -7 13504.6
    -3 -23 7 10506.4
    3 23 -6 -357.345
    3 23 -6 -165.813
    -3 23 6 461.337
    3 23 -5 2552.27
    3 23 -5 1991.16
    -3 23 5 2442.94
    3 23 -4 922.991
    3 23 -4 113.63
    -3 23 4 1087.19
    3 23 -3 3041.81
    -3 23 3 3094.42
    3 23 -3 4438.11
    3 23 -2 1290.09
    3 23 -2 801.894
    -3 23 2 422.723
    -3 23 1 806.846
    3 23 -1 1959.68
    -3 23 0 871.421
    3 23 0 2679.89
    -3 23 -1 -112.332
    3 23 1 672.849
    -3 23 -2 446.849
    3 23 2 417.831
    -3 23 -3 2736.99
    3 23 3 586.291
    -3 23 -4 117.263
    3 23 4 987.64
    3 -23 5 702.259
    3 23 5 635.273
    -3 23 -5 23.7903
    3 -23 6 515.213
    -3 23 -6 377.006
    3 23 7 846.354
    -3 23 -7 517.248
    3 -23 7 966.004
    -3 23 -8 5560.36
    3 -23 8 3820.93
    3 23 8 4667.35
    3 23 9 722.212
    3 -23 9 603.527
    3 -23 10 11993.8
    3 23 10 12103.6
    3 -23 10 13658.7
    3 -23 11 -281.918
    3 23 11 390.719
    3 -23 11 864.407
    3 23 12 8523.8
    3 -23 12 5946.71
    3 -23 12 4878.25
    3 -23 13 391.95
    3 -23 13 337.866
    3 23 13 1676.52
    3 -23 14 5296.91
    3 -23 14 5493.52
    3 23 14 3724.32
    3 -23 15 419.793
    3 -23 15 1341.39
    3 23 15 1496.95
    3 -23 16 495.478
    3 23 16 648.567
    3 -23 16 -305.072
    3 23 17 -12.7666
    3 -23 17 -761.866
    3 -23 17 56.0744
    -3 -24 16 1473.92
    -3 24 16 2450.85
    -3 -24 15 -597.079
    -3 24 15 155.537
    -3 24 14 1870.97
    -3 -24 14 1297.04
    -3 24 13 1016.58
    -3 -24 13 2490.1
    3 24 -13 3500.58
    -3 24 12 1427.94
    -3 -24 12 507.926
    3 24 -12 2044.87
    -3 -24 11 2507.8
    3 24 -11 3806.68
    -3 24 11 1247.6
    -3 24 10 1698.85
    -3 -24 10 3129.75
    3 24 -10 4177.68
    -3 24 9 895.434
    -3 -24 9 772.72
    3 24 -9 1434.85
    3 24 -8 1026.43
    -3 24 8 130.025
    -3 24 7 3482.56
    3 24 -7 3522.22
    -3 -24 7 1854.05
    3 24 -6 6604.75
    -3 24 6 6419.78
    -3 24 5 4250.79
    3 24 -5 5266.54
    -3 24 4 1085.17
    3 24 -4 2105.34
    -3 24 3 9166.77
    3 24 -3 9357.45
    3 24 -2 4345.02
    -3 24 2 4091.29
    -3 24 1 1636.64
    3 24 -1 1260.61
    -3 24 0 -141.025
    3 24 0 207.265
    -3 24 -1 1209.34
    3 24 1 1613.03
    -3 24 -2 2954.41
    3 24 2 3233.58
    3 24 3 2559.32
    -3 24 -3 3160.83
    3 24 4 -459.708
    -3 24 -4 350.561
    3 -24 5 -406.067
    -3 24 -5 -127.575
    3 24 5 -207.02
    -3 24 -6 16069.8
    3 24 6 16730.3
    3 -24 6 13024.2
    3 24 7 -58.2359
    -3 24 -7 474.521
    3 -24 7 1101.03
    -3 24 -8 -82.7242
    3 24 8 -57.7975
    3 -24 8 -28.8622
    3 24 9 -227.334
    3 -24 9 432.912
    3 24 10 529.954
    3 -24 10 1459.84
    3 -24 10 273.331
    3 -24 11 548.701
    3 24 11 3510.05
    3 -24 11 3251.86
    3 -24 12 789.606
    3 24 12 878.208
    3 -24 12 561.111
    3 24 13 133.141
    3 -24 13 211.669
    3 -24 13 459.551
    3 -24 14 -258.015
    3 24 14 -26.1978
    3 -24 14 -208.952
    3 -24 15 -619.731
    3 -24 15 -429.884
    3 24 15 -233.025
    3 24 16 602.642
    3 -24 16 961.216
    3 -24 16 -211.256
    -3 25 15 280.149
    -3 -25 15 -902.959
    -3 25 14 1047.14
    -3 -25 14 791.979
    -3 -25 13 1327.65
    -3 25 13 597.566
    -3 25 12 -133.396
    -3 -25 12 17.7707
    3 25 -12 124.345
    -3 25 11 6228.37
    3 25 -11 5859.9
    -3 -25 11 7052.31
    3 25 -10 2728.5
    -3 25 10 1998.21
    -3 -25 10 3341
    -3 25 9 2858.09
    -3 -25 9 4297.4
    3 25 -9 2535.49
    -3 25 8 632.624
    3 25 -8 752.404
    3 25 -7 849.239
    -3 25 7 738.423
    -3 25 6 2441.79
    3 25 -6 3600.81
    -3 25 5 862.249
    3 25 -5 2044.24
    3 25 -4 3457.78
    -3 25 4 2269.51
    3 25 -3 1378.53
    -3 25 3 839.6
    3 25 -2 2123.63
    -3 25 2 1395.55
    3 25 -1 2993.93
    -3 25 1 1615.41
    -3 25 0 6492.69
    3 25 0 6444.87
    3 25 1 -92.6523
    -3 25 -1 579.289
    -3 25 -2 897.691
    3 25 2 1943.6
    -3 25 -3 -19.9992
    3 25 3 -23.5062
    -3 25 -4 779.608
    3 25 4 1082.99
    3 -25 4 -135.14
    3 -25 5 23.0043
    3 25 5 960.586
    -3 25 -5 1243.33
    3 25 6 119.549
    -3 25 -6 1279.27
    3 -25 6 488.035
    3 25 7 2226.09
    -3 25 -7 2881.52
    3 -25 7 3651.38
    3 -25 8 7823.44
    3 25 8 6847.14
    3 25 9 1830.75
    3 -25 9 3223.61
    3 25 10 1443.83
    3 -25 10 921.818
    3 -25 10 2763.3
    3 -25 11 3243.32
    3 -25 11 2304.98
    3 25 11 2238.99
    3 25 12 821.099
    3 -25 12 561.546
    3 -25 12 299.754
    3 -25 13 737.764
    3 -25 13 516.916
    3 25 13 346.251
    3 -25 14 52.5469
    3 25 14 -613.7
    3 -25 14 -748.75
    3 -25 15 -430.974
    3 25 15 228.028
    -3 26 14 -615.309
    -3 -26 13 3781.61
    -3 26 13 5376.5
    -3 -26 12 1132.05
    -3 26 12 -811.252
    3 26 -12 646.864
    3 26 -11 989.658
    -3 26 11 -38.0865
    -3 -26 11 2046.55
    -3 26 10 810.522
    3 26 -10 1228.3
    -3 -26 10 1432.02
    -3 26 9 680.234
    -3 -26 9 2511.8
    3 26 -9 3537.51
    -3 26 8 -314.882
    3 26 -8 172.618
    3 26 -7 765.248
    -3 26 7 152.174
    3 26 -6 488.674
    -3 26 6 809.164
    -3 26 5 4731.88
    3 26 -5 4465.88
    3 26 -4 464.297
    -3 26 4 -150.968
    3 26 -3 160.219
    -3 26 3 742.69
    -3 26 2 1145.08
    3 26 -2 1436.96
    -3 26 1 5332.08
    3 26 -1 4519.76
    3 26 0 7164.79
    -3 26 0 7805.28
    -3 26 -1 1172.12
    3 26 1 84.5729
    3 26 2 1289.97
    -3 26 -2 3522.05
    3 26 3 1401.55
    -3 26 -3 1903.39
    3 -26 4 6953.98
    -3 26 -4 6542.82
    3 26 4 3774.49
    3 -26 5 2965.7
    3 26 5 1916.12
    -3 26 -5 3628.18
    -3 26 -6 499.63
    3 -26 6 263.694
    -3 26 -7 9738.75
    3 -26 7 8587.17
    3 26 7 9418.03
    3 26 8 487.04
    3 -26 8 1488.86
    3 26 9 51.4307
    3 -26 9 138.919
    3 26 10 1152.48
    3 -26 10 1703.58
    3 -26 10 2786.64
    3 -26 11 -254.53
    3 26 11 591.532
    3 -26 11 748.807
    3 -26 12 6527.79
    3 26 12 6916.18
    3 -26 12 6938.22
    3 -26 13 986.814
    3 26 13 1798.65
    3 -26 13 2569.55
    3 -26 14 -237.832
    -3 27 12 19.1195
    -3 -27 12 753.535
    -3 -27 11 1235.27
    3 27 -11 1064.66
    -3 27 11 1115.39
    -3 27 10 698.05
    -3 -27 10 385.874
    3 27 -10 271.939
    -3 -27 9 2205.58
    -3 27 9 1132.1
    3 27 -9 1007.88
    -3 27 8 1701.86
    3 27 -8 1296.72
    3 27 -7 642.345
    -3 27 7 -210.118
    -3 27 6 781.167
    3 27 -6 1072.42
    3 27 -5 1032.03
    -3 27 5 381.022
    3 27 -4 1233.41
    -3 27 4 1195.14
    -3 27 3 1372.81
    3 27 -3 1398.68
    3 27 -2 1009.13
    -3 27 2 300.836
    3 27 -1 562.023
    -3 27 1 1419.86
    -3 27 0 1198.62
    3 27 0 629.499
    3 27 1 1553.97
    -3 27 -1 1253.44
    -3 27 -2 1189.41
    3 27 2 3510.63
    -3 27 -3 3914.42
    3 27 3 3030.96
    -3 27 -4 1491.34
    3 27 4 582.778
    3 -27 4 1302.9
    3 -27 5 1751.64
    -3 27 -5 3081.98
    3 27 5 1731.27
    3 27 6 1993.76
    3 -27 6 1079.28
    -3 27 -6 1907.31
    -3 27 -7 -103.726
    3 27 7 -522.681
    3 -27 7 40.9347
    3 -27 8 265.731
    3 27 8 115.795
    3 27 9 4086.59
    3 -27 9 2523.52
    3 27 10 1108.2
    3 -27 10 -576.448
    3 -27 10 1642.43
    3 -27 11 1950.73
    3 -27 11 2159.41
    3 27 11 1463.92
    3 -27 12 -224.445
    3 -27 12 -219.416
    3 -27 13 823.848
    3 28 -11 1712.81
    3 28 -10 1060.25
    -3 -28 10 1180.24
    -3 28 10 1591.81
    -3 28 9 113.641
    3 28 -9 432.828
    3 28 -8 1010.74
    -3 28 8 491.871
    -3 28 7 1092.39
    3 28 -7 1255.86
    3 28 -6 566.591
    -3 28 6 455.329
    -3 28 5 205.841
    3 28 -5 90.7632
    -3 28 4 -665.331
    3 28 -4 1090.24
    3 28 -3 887.715
    -3 28 3 1773.77
    3 28 -2 590.493
    -3 28 2 1753.62
    -3 28 1 1012.53
    3 28 -1 200.621
    3 28 0 151.12
    -3 28 0 308.654
    3 28 1 1300.92
    -3 28 -1 340.598
    -3 28 -2 1284.35
    3 28 2 1589.93
    -3 28 -3 122.465
    3 28 3 -374.893
    3 -28 4 207.237
    -3 28 -4 -186.831
    3 28 4 1059.76
    3 -28 5 2301.68
    3 28 5 835.681
    -3 28 -5 1428.79
    -3 28 -6 2327.93
    3 28 6 1849.75
    3 -28 6 1968.67
    3 28 7 309.231
    3 -28 7 328.486
    3 28 8 625.06
    3 -28 8 -667.723
    3 -28 9 422.947
    3 28 9 1127.91
    3 -28 10 129.389
    3 -28 10 1687.39
    3 -28 11 2005.02
    3 -28 12 -208.651
    3 29 -11 -934.363
    3 29 -10 247.294
    3 29 -9 1376.79
    -3 29 8 82.0139
    3 29 -8 405.168
    -3 29 7 6550.55
    3 29 -7 3545.07
    -3 29 6 8036.31
    3 29 -6 7191.67
    3 29 -5 2601.38
    -3 29 5 4388.59
    -3 29 4 701.016
    3 29 -4 -40.4538
    -3 29 3 1453.5
    3 29 -3 619.214
    -3 29 2 4244.73
    3 29 -2 4922.93
    -3 29 1 2563.5
    3 29 -1 2835.37
    3 29 0 -465.318
    -3 29 0 585.466
    -3 29 -1 2897.15
    3 29 1 3763.61
    -3 29 -2 58.3492
    3 29 2 850.104
    -3 29 -3 1445
    3 29 3 2961.35
    -3 29 -4 90.8383
    3 -29 4 -617.511
    3 29 4 419.353
    3 -29 5 -145.719
    -3 29 -5 631.124
    -3 29 -6 613.75
    3 29 6 537.412
    3 -29 6 156.17
    3 -29 7 603.236
    3 -29 8 -263.121
    3 -29 9 2194.29
    3 -29 10 -401.835
    3 30 -10 313.266
    3 30 -9 1698.94
    3 30 -8 1092.49
    3 30 -7 2042.21
    3 30 -6 1052.89
    -3 30 5 554.767
    3 30 -5 1651.82
    -3 30 4 2073.47
    3 30 -4 1870.64
    -3 30 3 2403.86
    3 30 -3 4586.59
    -3 30 2 1744.86
    3 30 -2 1594.53
    -3 30 1 1688.32
    3 30 -1 -172.703
    -3 30 0 781.42
    3 30 0 132.798
    3 30 1 840.455
    -3 30 -1 223.491
    -3 30 -2 3294.75
    3 30 2 2965.98
    3 30 3 -328.291
    3 -30 3 135.29
    -3 30 -4 443.762
    3 -30 4 -64.6408
    3 -30 5 202.935
    -3 30 -5 373.441
    3 -30 6 2264.21
    3 -30 7 1347.62
    3 31 -6 -156.367
    3 31 -5 238.534
    3 31 -4 498.433
    -3 31 2 2521.35
    -3 31 1 1695.22
    -3 31 0 371.191
    -3 31 -1 490.765
    -3 31 -2 4894.88
    -3 31 -3 1029.8
    -3 31 -4 1794.32
    -3 31 -5 148.121
    -4 0 25 -822.32
    -4 0 25 772.902
    -4 0 24 10049.8
    -4 0 24 12017.5
    -4 0 23 -208.167
    -4 0 23 154.375
    -4 0 22 895.3
    -4 0 22 963.361
    -4 0 21 139.534
    -4 0 21 -11.836
    -4 0 20 2204.38
    -4 0 20 1962.94
    -4 0 19 -487.416
    -4 0 19 316.578
    -4 0 18 551.703
    -4 0 18 671.037
    -4 0 17 -240.671
    4 0 -17 -161.729
    -4 0 17 27.1419
    -4 0 16 -254.633
    -4 0 16 136.075
    -4 0 16 -247.335
    4 0 -16 -144.791
    -4 0 15 217.478
    -4 0 15 634.805
    -4 0 15 661.834
    4 0 -15 25.6809
    -4 0 14 -86.1184
    -4 0 14 434.643
    4 0 -14 113.959
    -4 0 14 219.714
    -4 0 13 -414.684
    4 0 -13 12.4181
    -4 0 13 178.558
    -4 0 12 15761.3
    -4 0 12 16199
    4 0 -12 15683.6
    -4 0 12 15021.9
    -4 0 12 16348.7
    -4 0 11 -360.666
    -4 0 11 199.125
    -4 0 11 -20.6661
    4 0 -11 47.9242
    -4 0 10 11689.5
    -4 0 10 11971.9
    -4 0 10 10514.9
    4 0 -10 10426.8
    -4 0 10 10769.9
    -4 0 9 71.4722
    -4 0 9 -19.0326
    -4 0 9 23.9703
    4 0 -9 172.339
    -4 0 8 40732.2
    -4 0 8 37831.1
    4 0 -8 38115.4
    -4 0 8 44138.6
    -4 0 7 435.461
    -4 0 7 132.119
    4 0 -7 -147.852
    -4 0 6 58364.9
    4 0 -6 58333.8
    -4 0 6 58002.7
    -4 0 5 183.43
    4 0 -5 94.2336
    -4 0 5 75.134
    -4 0 4 17226
    -4 0 4 15999.9
    4 0 -4 16060.2
    -4 0 3 -3.83747
    4 0 -3 176.441
    4 0 -3 188.99
    -4 0 3 116.639
    -4 0 3 192.754
    4 0 -3 81.9616
    -4 0 2 273.253
    4 0 -2 288.273
    4 0 -2 247.798
    -4 0 2 188.184
    4 0 -2 319.965
    -4 0 1 -1.91596
    4 0 -1 465.673
    4 0 -1 232.337
    4 0 -1 291.638
    -4 0 1 455.138
    4 0 -1 -35.2702
    -4 0 1 308.717
    4 0 0 259609
    4 0 0 270026
    4 0 0 264106
    4 0 1 -264.684
    4 0 1 79.484
    4 0 1 251.471
    4 0 2 8514.34
    4 0 2 9565.86
    4 0 3 -48.5737
    -4 0 -3 78.4041
    4 0 3 161.224
    4 0 3 -134.914
    4 0 4 9865.34
    -4 0 -4 10661.8
    4 0 4 10712.1
    4 0 4 10268.3
    4 0 5 -22.4067
    4 0 5 196.611
    4 0 5 -6.50203
    4 0 6 3657.96
    4 0 6 4980.95
    4 0 6 3997.27
    4 0 7 28.6199
    4 0 7 96.0972
    4 0 7 70.351
    4 0 7 -74.2377
    4 0 8 25475.5
    4 0 8 26704.7
    4 0 8 24674.2
    4 0 8 24982.3
    4 0 9 -26.7602
    4 0 9 -24.4569
    4 0 9 -157.628
    4 0 10 14469.5
    4 0 10 14761.2
    4 0 11 159.573
    4 0 11 -72.7584
    4 0 12 14267.1
    4 0 12 14241.8
    4 0 13 -350.061
    4 0 13 -242.344
    4 0 14 21259.6
    4 0 14 20089.5
    4 0 15 90.1447
    4 0 15 -231.948
    4 0 16 27155.1
    4 0 16 27546.9
    4 0 17 612.779
    4 0 17 89.6352
    4 0 18 720.888
    4 0 18 371.871
    4 0 19 145.237
    4 0 19 67.273
    4 0 20 12123.7
    4 0 20 11183
    4 0 21 -706.469
    4 0 21 213.242
    4 0 22 13951.2
    4 0 22 16681.8
    4 0 23 230.519
    4 0 23 6.97505
    4 0 24 1510.84
    4 0 24 -832.56
    4 0 25 -345.391
    -4 -1 25 416.409
    -4 1 25 -446.25
    -4 1 25 -355.42
    -4 -1 24 4131.76
    -4 1 24 3599.82
    -4 -1 24 2778.34
    -4 1 24 3701.36
    -4 1 23 5242.78
    -4 -1 23 3798.61
    -4 -1 23 5727.57
    -4 1 23 3881.95
    -4 1 22 266.371
    -4 -1 22 1186.04
    -4 -1 22 -134.003
    -4 1 22 1367.48
    -4 1 21 54.1615
    -4 -1 21 629.924
    -4 -1 21 343.317
    -4 1 21 1255.69
    -4 -1 20 1780.23
    -4 1 20 1608.03
    -4 -1 20 2782.42
    -4 1 20 2245.24
    -4 -1 19 9038.79
    -4 1 19 8788.13
    -4 1 19 6417.48
    -4 -1 19 9095.87
    -4 1 18 4382.46
    -4 -1 18 3819.78
    -4 -1 18 4515.4
    -4 1 18 4337.53
    -4 1 17 1586.13
    -4 -1 17 2391.91
    -4 -1 17 2276.34
    4 1 -17 2467.55
    -4 1 17 2124.27
    4 -1 -17 2090
    -4 1 17 1882
    -4 -1 17 1606.8
    -4 1 16 19997
    -4 1 16 19341.4
    -4 -1 16 22493.1
    -4 1 16 19956.1
    4 1 -16 19962
    -4 -1 16 21168.7
    4 -1 -16 19967.3
    -4 -1 16 18881.1
    -4 1 15 5598.14
    -4 1 15 5786.95
    -4 -1 15 7226.37
    4 -1 -15 5552.37
    4 1 -15 5677.79
    -4 -1 15 6066.67
    -4 1 15 5023.65
    -4 1 15 6199.84
    -4 -1 15 6076.14
    4 1 -14 596.434
    -4 -1 14 432.817
    -4 -1 14 -150.967
    -4 1 14 293.515
    -4 -1 14 367.007
    -4 1 14 206.938
    -4 1 14 807.863
    -4 1 14 409.317
    4 -1 -14 398.141
    -4 1 13 3123.87
    -4 1 13 2402.24
    -4 -1 13 2478.54
    -4 1 13 2491.18
    -4 -1 13 2402.96
    -4 -1 13 2445.52
    -4 1 13 2317.44
    4 1 -13 2666.79
    4 -1 -13 2357.61
    -4 1 12 31828.4
    4 1 -12 33401.2
    -4 1 12 34263.3
    -4 -1 12 32268
    -4 -1 12 34732.3
    -4 -1 12 36902.5
    -4 1 12 32209
    4 -1 -12 29529.6
    -4 1 12 33785.5
    -4 1 11 6303.85
    -4 1 11 6009.15
    -4 1 11 6026.27
    -4 -1 11 6552.84
    -4 1 11 6138.4
    -4 -1 11 5889.16
    4 1 -11 5810.95
    -4 -1 11 6887.22
    4 -1 -11 6114.73
    -4 1 10 69622.7
    -4 1 10 70253.7
    -4 1 10 72220.6
    -4 -1 10 65120
    -4 -1 10 69322.7
    4 1 -10 72768.3
    4 -1 -10 68432.8
    -4 1 10 67567.6
    -4 1 9 1302.04
    -4 -1 9 1292.59
    -4 1 9 924.396
    -4 -1 9 795.2
    -4 1 9 587.338
    -4 1 9 1541.66
    4 1 -9 619.548
    4 -1 -9 432.034
    -4 -1 8 15558.1
    -4 -1 8 14993.2
    -4 1 8 15825.9
    4 1 -8 15393.7
    -4 1 8 15931.4
    -4 1 8 14586.3
    -4 1 7 3371.48
    -4 -1 7 4002.44
    -4 1 7 3101.88
    4 1 -7 3313.57
    4 1 -6 67012.2
    -4 1 6 72039.4
    -4 1 6 71732.3
    -4 -1 6 72187.5
    -4 -1 5 3578.78
    -4 1 5 3239.66
    -4 -1 5 3134.79
    -4 1 5 2954.44
    4 1 -5 3178.92
    -4 -1 4 210.182
    -4 1 4 582.735
    -4 1 4 270.653
    4 1 -4 416.5
    -4 -1 4 446.416
    -4 -1 3 4836.02
    4 1 -3 4483.58
    -4 -1 3 4960.44
    4 1 -3 5147.09
    -4 1 3 4814.52
    4 -1 -3 4530.04
    4 1 -3 4028.48
    -4 1 3 4977.04
    -4 1 2 502.632
    -4 1 2 395.148
    4 1 -2 531.94
    4 -1 -2 265.01
    -4 -1 2 317.687
    -4 -1 2 527.525
    4 1 -2 83.7387
    4 -1 -2 498.692
    4 1 -2 598.231
    4 1 -2 381.542
    4 -1 -2 430.686
    -4 1 1 26079.8
    4 1 -1 26178.2
    4 -1 -1 26619.8
    -4 -1 1 27886
    -4 -1 1 26329.2
    -4 -1 1 28242.7
    4 1 -1 27054.6
    4 1 -1 26929.7
    -4 1 1 28339.8
    4 -1 -1 26783.6
    4 1 -1 26799.4
    4 -1 -1 27105
    -4 1 0 41628.3
    4 -1 0 42490.2
    4 1 0 42530.8
    4 1 0 43575.8
    4 -1 0 44654.3
    4 -1 0 41369
    4 1 1 31287.3
    4 -1 1 29813.8
    4 -1 1 31849.9
    4 1 1 31267.4
    4 -1 2 43.7091
    4 -1 2 154.273
    4 -1 2 168.2
    4 -1 2 489.011
    4 1 2 530.364
    4 -1 2 290.355
    4 1 2 260.243
    4 -1 3 44151.1
    4 -1 3 45443.5
    4 -1 3 45202.4
    4 1 3 44847
    -4 -1 -3 44600.9
    4 1 3 44603.5
    4 1 3 47244
    4 -1 3 43833
    4 -1 3 43221.8
    4 1 4 33982.2
    4 -1 4 38075.7
    4 -1 4 36348.2
    -4 -1 -4 38823.5
    4 -1 4 38482.1
    4 -1 4 36721.5
    4 1 4 36803
    4 1 4 37943.7
    4 -1 5 7686.64
    4 1 5 7475.61
    4 -1 5 7801.17
    4 1 5 6970.44
    4 1 5 9155.45
    4 -1 5 7632.23
    4 -1 5 7876.16
    4 -1 6 1493.78
    4 1 6 1308.15
    4 1 6 1350.2
    4 -1 6 1942.47
    4 -1 6 1513.36
    4 1 6 1392.41
    4 -1 6 1284.81
    4 -1 7 3602.5
    4 1 7 3684.67
    4 -1 7 3112.29
    4 1 7 3363.14
    4 1 7 3636.29
    4 -1 7 4291.57
    4 1 7 3419.25
    4 1 8 19365.3
    4 -1 8 22123.8
    4 1 8 22172.2
    4 1 8 21848.4
    4 -1 8 19991.4
    4 1 8 21557.3
    4 -1 8 22852.5
    4 -1 9 7726.68
    4 -1 9 8388.09
    4 1 9 7369.75
    4 -1 9 7414.61
    4 1 9 8064.56
    4 1 9 8943.3
    4 1 9 8488.92
    4 1 10 273.425
    4 1 10 47.8618
    4 -1 10 -184.36
    4 1 10 -28.9334
    4 -1 10 490.618
    4 1 11 2421.68
    4 1 11 2230.6
    4 -1 11 2599.36
    4 1 11 3189.98
    4 -1 11 2315.82
    4 -1 12 21772
    4 1 12 20727.2
    4 -1 12 20910.2
    4 1 12 20132.6
    4 1 13 1834.15
    4 -1 13 1483.87
    4 1 13 1687.52
    4 -1 13 1615.09
    4 -1 14 729.074
    4 -1 14 1571.85
    4 1 14 431.724
    4 1 14 846.251
    4 -1 15 1086.06
    4 1 15 992.431
    4 -1 15 1018.94
    4 1 15 556.193
    4 1 16 15475.6
    4 -1 16 13535.4
    4 1 16 13002.3
    4 -1 16 13641.3
    4 -1 17 2456.38
    4 1 17 1359.24
    4 1 17 1243.78
    4 -1 17 1607.55
    4 1 18 3513.86
    4 -1 18 4687.99
    4 1 18 3732.65
    4 -1 18 3792.76
    4 1 19 1685.61
    4 1 19 1279.55
    4 -1 19 1482.3
    4 -1 19 1458.5
    4 1 20 -325.478
    4 -1 20 -374.347
    4 -1 20 297.576
    4 -1 21 3430.43
    4 1 21 3834.1
    4 1 21 4070.51
    4 -1 21 3591.19
    4 1 22 2611.24
    4 1 22 3170.97
    4 -1 22 1863.37
    4 -1 22 1381.73
    4 1 23 361.376
    4 -1 23 324.163
    4 1 23 1145.5
    4 -1 23 659.8
    4 -1 24 942.786
    4 -1 24 143.939
    4 1 24 -555.615
    4 1 25 331.848
    -4 -2 25 -168.082
    -4 2 25 565.752
    -4 2 25 1371.64
    -4 2 24 1869.41
    -4 -2 24 1167.24
    -4 -2 24 1450.44
    -4 2 24 1156.14
    -4 -2 23 5567.06
    -4 2 23 3839.26
    -4 2 23 3680.76
    -4 -2 23 2218.48
    -4 -2 22 555.639
    -4 -2 22 -579.069
    -4 2 22 -350.186
    -4 2 22 -146.424
    -4 -2 21 356.718
    -4 -2 21 1755.48
    -4 2 21 887.593
    -4 2 21 239.679
    -4 -2 20 4508.88
    -4 -2 20 4003.93
    -4 2 20 6019.98
    -4 2 20 5386.73
    -4 2 19 4541.9
    -4 2 19 3705.25
    -4 -2 19 3885.68
    -4 -2 19 3276.53
    -4 2 18 1303.03
    -4 -2 18 604.828
    -4 -2 18 1262.74
    -4 2 18 2118.09
    -4 2 17 471.429
    -4 -2 17 336.008
    -4 -2 17 388.646
    -4 2 17 284.72
    -4 -2 17 111.393
    4 -2 -17 390.613
    -4 2 17 117.354
    -4 2 16 3711.33
    4 2 -16 2329.61
    4 -2 -16 3313.39
    -4 -2 16 5177.46
    -4 2 16 2064.66
    -4 -2 16 3798.15
    -4 -2 16 4141.23
    -4 2 16 4347.16
    -4 2 16 4721.34
    -4 2 15 44619.3
    -4 -2 15 51188.8
    -4 -2 15 50643.9
    4 -2 -15 48118.7
    -4 2 15 46224.7
    4 2 -15 45501
    -4 2 15 44798.9
    -4 -2 15 50561.6
    -4 2 15 49583.9
    -4 2 14 901.281
    -4 -2 14 1062.7
    -4 2 14 1682.36
    -4 -2 14 1235.29
    4 -2 -14 1324.51
    -4 -2 14 1287.37
    -4 2 14 902.31
    4 2 -14 1009.88
    -4 2 14 2056.03
    -4 2 13 26014.8
    -4 -2 13 25301.5
    -4 2 13 26039.4
    -4 -2 13 26969.7
    -4 2 13 27462.8
    4 2 -13 27145.2
    -4 -2 13 28260.8
    4 -2 -13 27992.6
    -4 2 13 28594.4
    -4 2 12 1409.12
    -4 2 12 945.334
    -4 2 12 1089.95
    -4 -2 12 697.496
    -4 -2 12 821.28
    -4 -2 12 1018.21
    -4 2 12 585.02
    4 2 -12 419.449
    4 -2 -12 1394.7
    -4 2 11 14616.4
    -4 -2 11 13946.2
    -4 2 11 15032.2
    -4 2 11 15644
    -4 -2 11 14981.7
    4 2 -11 15489.7
    -4 2 11 14424.7
    -4 2 10 1174.97
    -4 2 10 1185.49
    4 2 -10 1573.17
    -4 2 10 831.158
    -4 2 10 1298.34
    -4 -2 10 1314.3
    -4 -2 10 1657.84
    -4 2 9 20603.5
    -4 2 9 21583.4
    -4 2 9 18989.8
    4 2 -9 20830.9
    -4 2 9 20918.8
    -4 -2 9 19527.3
    -4 2 8 449.066
    -4 -2 8 216.881
    -4 2 8 885.026
    4 2 -8 543.685
    -4 2 7 6931.38
    -4 2 7 8116.62
    -4 -2 7 7472.52
    4 2 -7 7320.43
    -4 -2 6 3223.92
    4 2 -6 3013.46
    -4 2 6 2799.99
    -4 2 6 3223.05
    -4 2 5 1971.02
    -4 2 5 2298.52
    -4 -2 5 2755.55
    -4 -2 5 2923.36
    4 2 -5 2415.66
    -4 2 4 69717.4
    -4 2 4 73305.6
    4 2 -4 66237.5
    -4 -2 4 77739.7
    -4 -2 4 70782.4
    -4 2 3 2409.87
    -4 -2 3 2259.86
    -4 -2 3 2442.15
    -4 2 3 1781.95
    4 2 -3 2289.35
    4 2 -3 1484.99
    -4 2 2 26296
    -4 2 2 25840.8
    -4 -2 2 26391.5
    -4 -2 2 26865.3
    4 2 -2 25276.2
    -4 -2 2 27602.2
    4 2 -2 26866.3
    4 2 -2 27857.8
    4 -2 -2 25047.2
    -4 2 1 19039.1
    4 2 -1 21324.6
    4 -2 -1 19553.1
    4 -2 -1 19467.6
    4 2 -1 19616.7
    -4 -2 1 19810
    -4 -2 1 19835.6
    -4 2 0 553.202
    -4 -2 0 695.895
    4 -2 0 862.192
    4 2 0 516.44
    4 -2 0 719.281
    4 -2 0 624.772
    4 2 0 551.783
    4 2 1 103011
    4 -2 1 103376
    -4 2 -1 100853
    4 -2 1 95597.8
    4 2 1 101665
    -4 2 -2 25144.1
    4 -2 2 22249.7
    4 -2 2 23937.8
    4 2 2 24264.7
    4 2 2 25030.7
    -4 -2 -2 25123.5
    4 -2 2 25482
    4 -2 3 112618
    4 2 3 116324
    4 -2 3 112543
    4 2 3 117037
    4 -2 3 120061
    -4 -2 -3 115695
    4 -2 3 114352
    4 2 4 103406
    4 2 4 101643
    4 -2 4 98792.1
    4 -2 4 102324
    4 2 4 103437
    4 -2 4 100203
    -4 -2 -4 99525.5
    4 -2 4 107142
    4 2 5 51128.8
    4 -2 5 53445
    4 2 5 53488.4
    4 -2 5 54615.4
    4 -2 5 56875.7
    4 -2 5 49884.2
    4 -2 5 51339
    4 2 5 53107.6
    4 -2 6 28029
    4 2 6 26072.1
    4 2 6 25327.9
    4 -2 6 26106.1
    4 2 6 25215.5
    4 -2 6 25149.3
    4 -2 7 33598.6
    4 -2 7 32195.3
    4 2 7 29983.7
    4 2 7 32043.5
    4 -2 7 33809.2
    4 2 7 32957.8
    4 2 7 31852.8
    4 2 8 4746.67
    4 2 8 4933.76
    4 2 8 5419.19
    4 -2 8 4272.25
    4 2 8 5012.69
    4 -2 8 5412.94
    4 -2 8 5217.7
    -4 -2 -8 4182.37
    4 2 9 5925.37
    4 -2 9 5027.6
    4 2 9 6127.63
    4 2 9 5461.93
    4 -2 9 5769.19
    4 2 9 6016.92
    4 -2 9 5377.41
    4 2 10 713.558
    4 2 10 967.509
    4 2 10 694.938
    4 2 10 986.001
    4 -2 10 643.541
    4 2 11 23209.7
    4 2 11 26386.4
    4 -2 11 23437.6
    4 -2 11 23023.9
    4 2 11 23763.6
    4 2 12 448.803
    4 -2 12 1062.52
    4 -2 12 810.82
    4 2 12 710.057
    4 2 12 613.209
    4 -2 13 168.848
    4 2 13 713.199
    4 2 13 820.622
    4 -2 13 219.284
    4 -2 14 9674.65
    4 2 14 9869.83
    4 -2 14 10693.8
    4 2 14 10388.4
    4 2 15 3599.37
    4 -2 15 3271.15
    4 2 15 3760.84
    4 -2 15 3830
    4 -2 16 3818.91
    4 2 16 4438.54
    4 -2 16 4935.07
    4 2 16 3511.34
    4 -2 17 99.4794
    4 2 17 740.334
    4 -2 17 156.579
    4 2 17 565.92
    4 -2 18 9281.89
    4 2 18 7428.1
    4 2 18 6822.29
    4 -2 18 7742.77
    4 -2 19 5419.71
    4 -2 19 3942.52
    4 2 19 5557.73
    4 2 19 4088.96
    4 2 20 971.052
    4 -2 20 1774.93
    4 -2 20 2287.71
    4 2 20 1729.21
    4 2 21 108.63
    4 -2 21 168.213
    4 2 21 31.4663
    4 -2 21 237.542
    4 2 22 407.631
    4 -2 22 319.123
    4 2 22 970.561
    4 -2 22 123.575
    4 -2 23 315.249
    4 2 23 151.456
    4 -2 23 461.635
    4 -2 23 -223.947
    4 2 23 106.549
    4 -2 24 -101.377
    4 2 24 491.085
    4 -2 24 -965.017
    4 2 25 243.193
    -4 3 25 3069.24
    -4 -3 25 3074.01
    -4 3 25 2055.47
    -4 3 24 135.104
    -4 3 24 1556.65
    -4 -3 24 560.67
    -4 -3 23 324.461
    -4 3 23 -252.617
    -4 -3 23 812.221
    -4 -3 22 3970.43
    -4 3 22 5041.65
    -4 -3 22 4921.45
    -4 3 22 7366.02
    -4 3 21 5550.74
    -4 -3 21 6063.07
    -4 3 21 5663.63
    -4 -3 21 4868.6
    -4 -3 20 323.195
    -4 -3 20 -358.074
    -4 3 20 134.949
    -4 3 20 421.11
    -4 3 19 1499.93
    -4 -3 19 969.781
    -4 3 19 545.026
    -4 -3 19 727.403
    -4 3 19 1435.38
    -4 3 18 4471.5
    -4 -3 18 5156.61
    -4 -3 18 4016.74
    -4 3 18 3821.14
    -4 3 18 4881.65
    -4 3 17 10.5864
    -4 3 17 511.142
    -4 -3 17 241.458
    -4 -3 17 531.979
    -4 -3 17 472.97
    -4 3 17 394.336
    4 -3 -17 134.798
    -4 -3 16 27060.5
    -4 -3 16 25047.3
    4 3 -16 23251.2
    -4 3 16 24406.8
    -4 3 16 23679.9
    -4 3 16 24811
    -4 -3 16 21702.8
    4 -3 -16 23098.9
    -4 3 16 23829
    -4 3 15 3016.02
    -4 3 15 1900.8
    -4 3 15 2093.25
    -4 -3 15 1855.96
    -4 3 15 1795.61
    -4 -3 15 1094.46
    -4 -3 15 1504.05
    4 3 -15 1397.95
    4 -3 -15 1365.36
    -4 3 14 7198.7
    -4 3 14 6591.62
    -4 -3 14 8744.1
    -4 -3 14 7428.99
    -4 3 14 7519.67
    4 3 -14 6714.7
    -4 3 14 7146
    4 -3 -14 7073.26
    -4 -3 14 8049.6
    -4 3 13 12922.4
    -4 -3 13 12185.4
    -4 3 13 12236.4
    -4 -3 13 10977.2
    -4 3 13 9827.54
    4 3 -13 10444.4
    -4 3 13 10415.1
    -4 -3 13 11035.1
    -4 -3 12 1774.34
    -4 3 12 1887.75
    -4 3 12 2198.06
    -4 -3 12 2137.25
    4 3 -12 2302.8
    -4 3 12 1430.78
    -4 3 12 1766.72
    -4 3 11 22634.8
    -4 3 11 24507.3
    -4 3 11 21794.3
    -4 -3 11 23434.7
    -4 3 11 23378.4
    4 3 -11 23031.2
    4 3 -10 3469.92
    -4 3 10 4055.98
    -4 3 10 3644.49
    -4 -3 10 4347.49
    -4 3 10 3406.52
    -4 3 10 3881.05
    -4 3 9 2040.66
    -4 3 9 2639.24
    -4 -3 9 2186.28
    -4 3 9 1129.6
    -4 3 9 2191.43
    4 3 -9 2203.8
    -4 3 8 8962.66
    -4 -3 8 8242.39
    4 -3 -8 9159.35
    -4 3 8 9550.46
    -4 3 8 10195.3
    4 3 -8 8741.25
    4 3 -8 8540.13
    4 -3 -7 103481
    -4 3 7 107923
    -4 3 7 105212
    4 3 -7 109553
    -4 -3 7 104010
    4 3 -7 101961
    -4 3 6 59132.8
    4 -3 -6 56460.6
    4 3 -6 56949.4
    -4 -3 6 58104.5
    -4 3 6 59355.1
    -4 -3 5 139024
    -4 -3 5 156223
    -4 3 5 136793
    -4 3 5 147239
    4 3 -5 139204
    -4 3 4 290.574
    -4 -3 4 811.505
    -4 -3 4 728.894
    4 3 -4 372.698
    -4 3 4 703.772
    -4 3 3 5136.18
    4 3 -3 4874.04
    4 3 -3 4950.71
    -4 -3 3 5033.99
    -4 3 3 5120.75
    -4 -3 3 4643.99
    -4 3 2 8666.75
    -4 -3 2 8917.61
    -4 -3 2 8737.99
    4 3 -2 9956.21
    4 3 -2 8614.3
    -4 3 1 95201.8
    4 -3 -1 96340.4
    4 3 -1 100239
    -4 -3 1 97209
    4 3 -1 101599
    -4 3 0 9144.1
    4 -3 0 8860.35
    4 3 0 8629.14
    4 3 0 8859.13
    -4 3 -1 20133.6
    4 -3 1 18815.2
    4 3 1 19415.4
    4 3 1 19508
    -4 3 -2 1908.82
    4 3 2 1853.67
    -4 -3 -2 2244.32
    4 3 2 1718.23
    4 -3 2 2277.91
    -4 3 -3 62355.8
    4 3 3 67056.4
    -4 -3 -3 65640.8
    4 -3 3 60090.3
    4 3 3 61982.5
    4 -3 3 62415.4
    4 -3 3 65223.5
    -4 -3 -4 18.4083
    4 -3 4 115.619
    4 -3 4 88.3675
    4 3 4 415.384
    4 3 4 -71.3684
    4 -3 4 -109.427
    4 3 5 39568.8
    4 -3 5 39837.1
    4 -3 5 43068.1
    4 3 5 39472.5
    4 3 5 37841.6
    4 -3 5 43824.3
    4 -3 5 41216.1
    4 3 6 7140.6
    4 -3 6 6635.32
    4 3 6 6089.06
    4 -3 6 6202.99
    4 3 6 6183.92
    4 -3 6 6348.79
    4 3 7 18140.3
    4 3 7 17617.4
    4 3 7 17257.2
    4 -3 7 17779.5
    4 3 7 17699.2
    4 -3 7 19024.3
    4 -3 7 17245.7
    4 3 8 23587.3
    4 -3 8 25943.8
    4 -3 8 25156.5
    4 3 8 25688.2
    4 3 8 26279
    4 3 8 26081.9
    4 -3 8 24698.3
    4 3 9 6436.62
    4 -3 9 6044.58
    4 3 9 5831.47
    4 -3 9 6794.66
    4 3 9 6770.51
    4 -3 9 7540.24
    4 -3 9 6119.53
    4 3 9 6108.29
    4 3 10 1089.86
    -4 -3 -10 849.82
    4 -3 10 1551.31
    4 -3 10 1273.03
    4 3 10 1132.15
    4 3 10 1322.08
    4 3 10 1465.61
    4 3 11 9397.93
    4 -3 11 9470.12
    4 3 11 9064.84
    4 -3 11 10566.5
    4 3 11 10192.4
    4 3 12 1779.82
    4 3 12 2594.24
    4 3 12 3248.57
    4 -3 12 2108.92
    4 -3 12 2460.57
    4 -3 13 9248.81
    4 3 13 9793.81
    4 3 13 9572.85
    4 -3 13 10564.5
    4 3 14 644.257
    4 -3 14 -180.773
    4 -3 14 286.518
    4 3 14 -299.299
    4 -3 15 655.119
    4 3 15 542.703
    4 -3 15 468.907
    4 3 15 279.452
    4 3 16 10039.2
    4 -3 16 11012.3
    4 3 16 12660
    4 -3 16 11068.6
    4 3 17 6775.11
    4 -3 17 8302.87
    4 -3 17 5906.71
    4 3 17 5712.26
    4 3 18 5735.32
    4 -3 18 5451.25
    4 3 18 4972.31
    4 -3 18 6223.51
    4 -3 19 932.05
    4 -3 19 1158.33
    4 3 19 1287.98
    4 3 19 1160.25
    4 3 20 -567.033
    4 -3 20 -91.7974
    4 -3 20 -400.356
    4 3 20 -178.261
    4 -3 21 4578.71
    4 -3 21 3229.91
    4 3 21 3984.06
    4 3 21 3927.17
    4 3 22 8078.64
    4 -3 22 8613.67
    4 -3 22 8564.42
    4 3 22 7698.87
    4 -3 23 1063.32
    4 3 23 410.485
    4 -3 23 669.098
    4 -3 23 314.477
    4 3 23 -150.776
    4 3 24 508.089
    4 -3 24 750.006
    4 -3 24 569.318
    -4 4 25 880.793
    -4 4 25 1250.68
    -4 -4 25 989.691
    -4 4 24 -1109.62
    -4 4 24 735.711
    -4 -4 24 -532.586
    -4 -4 23 -341.295
    -4 4 23 -40.4757
    -4 4 23 884.911
    -4 -4 22 514.267
    -4 4 22 1025.98
    -4 -4 22 -681.453
    -4 4 22 806.66
    -4 4 21 9.61277
    -4 -4 21 571.922
    -4 4 21 350.708
    -4 -4 21 519.854
    -4 4 20 4166.14
    -4 4 20 3391.01
    -4 -4 20 3342.4
    -4 -4 20 3103.99
    -4 4 20 4142.26
    -4 4 19 672.791
    -4 -4 19 772.747
    -4 4 19 679.118
    -4 -4 19 1634.16
    -4 4 19 1151.77
    -4 4 18 4220.99
    -4 -4 18 4040.19
    -4 4 18 4938.1
    -4 -4 18 4975.91
    -4 4 18 4719.02
    -4 4 17 679.465
    -4 4 17 194.536
    -4 4 17 846.741
    -4 -4 17 1514.53
    -4 -4 17 572.956
    -4 -4 17 87.8499
    4 -4 -17 136.445
    -4 4 16 5655.12
    -4 4 16 5005.11
    -4 4 16 7801.02
    -4 -4 16 4593.08
    -4 -4 16 6532.89
    4 4 -16 6617.6
    -4 -4 16 6259.15
    -4 4 16 5337.82
    4 -4 -16 5568.87
    -4 4 15 1749.33
    -4 4 15 2396.08
    -4 4 15 2312.46
    -4 4 15 1936.82
    -4 -4 15 2832.78
    -4 -4 15 2262.35
    -4 -4 15 1498.08
    4 4 -15 2349.16
    -4 4 14 2868.26
    -4 4 14 2890.23
    -4 4 14 2377.78
    -4 -4 14 1793.45
    -4 -4 14 3150.12
    -4 4 14 2397.6
    4 4 -14 2899.62
    -4 -4 14 2634.2
    -4 4 13 706.924
    -4 4 13 1076.18
    -4 4 13 642.627
    -4 -4 13 337.402
    4 4 -13 574.244
    -4 -4 13 921.029
    -4 4 13 600.8
    -4 4 12 6453.08
    -4 4 12 6974.45
    4 4 -12 7103.27
    -4 4 12 7125.04
    -4 -4 12 7630.34
    -4 4 12 7704.95
    -4 -4 11 2110.72
    -4 4 11 2498.95
    -4 4 11 2343.68
    4 4 -11 2233.92
    -4 4 11 2777.19
    -4 4 11 2818.77
    -4 4 10 12683.3
    -4 4 10 11998.9
    -4 4 10 12031.8
    -4 4 10 12893
    -4 -4 10 14298.3
    4 4 -10 13063.3
    4 4 -9 13072.5
    -4 4 9 14738.4
    -4 -4 9 14458.6
    -4 4 9 12228.6
    -4 4 9 14282.6
    4 4 -9 14369.6
    -4 4 9 13141.2
    4 -4 -9 14000.6
    -4 4 8 487.846
    -4 4 8 295.207
    -4 -4 8 -121.58
    4 -4 -8 92.5268
    -4 4 8 572.728
    4 4 -8 -21.4406
    4 4 -8 79.8997
    -4 4 7 10102.2
    4 -4 -7 9683.44
    -4 -4 7 10590.6
    4 4 -7 10218.6
    4 4 -7 10739.1
    -4 4 7 11536.3
    -4 4 6 16883.9
    -4 4 6 18928.1
    4 -4 -6 16190.7
    4 4 -6 15901.1
    -4 -4 6 16121.7
    -4 -4 5 400.261
    -4 4 5 307.868
    4 -4 -5 371.798
    4 4 -5 380.489
    -4 4 5 791.689
    -4 4 4 95718.4
    4 4 -4 96697.5
    -4 -4 4 98746
    -4 4 4 104457
    -4 4 3 49671.5
    -4 -4 3 48954.5
    4 4 -3 48657.1
    -4 4 2 26790.8
    4 4 -2 27079.6
    -4 -4 2 26451.6
    4 4 -2 26946.2
    -4 4 1 20562.1
    4 4 -1 20964.4
    4 4 -1 21658.4
    4 4 0 1768.37
    4 -4 0 1264.21
    4 4 0 1990.06
    -4 4 0 1579.97
    -4 4 -1 3182.05
    4 4 1 2864.04
    4 -4 1 2993.05
    4 4 1 3615.14
    4 4 2 90.1519
    -4 4 -2 167.518
    4 -4 2 161.28
    4 4 2 271.666
    4 -4 3 22427.7
    -4 4 -3 19297.8
    4 -4 3 20061.7
    4 4 3 19057
    -4 -4 -3 20393.3
    4 4 3 19678.9
    4 4 4 57572.5
    4 -4 4 61502.2
    4 -4 4 63563.7
    -4 4 -4 61120.3
    4 4 4 61744
    4 -4 4 64899.7
    -4 4 -5 11340.6
    4 4 5 11830.3
    4 -4 5 12734.5
    4 4 5 11444.2
    4 -4 5 12307.9
    4 -4 5 12230.3
    4 4 6 769.909
    4 -4 6 1113.46
    4 -4 6 653.233
    4 4 6 1063.6
    4 4 7 12.2948
    4 -4 7 150.435
    4 4 7 505.424
    4 4 7 139.022
    4 -4 7 94.791
    4 4 7 308.886
    4 -4 7 353.164
    4 4 8 9657.38
    4 4 8 10336.6
    4 -4 8 11273.9
    4 -4 8 12439.3
    4 4 8 11061.2
    4 4 8 10643.7
    4 -4 9 1189.09
    4 -4 9 1970.86
    4 4 9 1560.29
    4 4 9 1829.9
    4 -4 9 1805.64
    4 -4 9 1262.82
    4 4 9 1838.57
    4 4 9 1533.25
    4 4 10 2734.12
    4 4 10 2384.33
    4 -4 10 2273.11
    4 4 10 3261.94
    4 -4 10 2639.56
    4 4 10 2894.79
    4 -4 10 2462.14
    4 -4 10 2313.38
    4 4 11 458.971
    4 -4 11 341.032
    4 -4 11 568.255
    4 4 11 115.238
    4 4 11 264.597
    4 4 12 1905.56
    4 4 12 2401.54
    4 4 12 1900.96
    4 -4 12 2625.9
    4 -4 12 2969
    4 4 13 5313.84
    4 -4 13 4232.95
    4 -4 13 5225.88
    4 4 13 4301.78
    4 4 13 4411.22
    4 -4 14 -158.952
    4 4 14 450.022
    4 -4 14 89.0157
    4 4 14 485.391
    4 -4 15 8529.5
    4 4 15 5538.58
    4 -4 15 7471.94
    4 4 15 7072.34
    4 -4 16 2261.25
    4 4 16 1865.91
    4 -4 16 1890.39
    4 4 16 845.109
    4 -4 17 -226.379
    4 -4 17 289.574
    4 4 17 -614.961
    4 4 17 -189.142
    4 4 18 405.786
    4 -4 18 194.702
    4 -4 18 377.144
    4 4 18 95.9191
    4 4 19 3525.67
    4 4 19 3504.45
    4 -4 19 2477.82
    4 -4 19 3811.3
    4 4 20 758.788
    4 -4 20 219.112
    4 -4 20 632.66
    4 4 20 324.213
    4 -4 21 1466.57
    4 4 21 1776.06
    4 -4 21 1935.81
    4 4 21 113.146
    4 4 22 5408.78
    4 -4 22 6335.68
    4 -4 22 6474.72
    4 -4 22 6365.04
    4 4 22 6488.08
    4 -4 23 431.657
    4 4 23 373.424
    4 -4 23 120.583
    4 4 23 114.466
    4 -4 23 -319.18
    4 4 24 210.004
    4 -4 24 507.17
    4 -4 24 228.977
    -4 -5 25 2807.62
    -4 5 25 3611.08
    -4 5 25 3088.79
    -4 5 24 3975.74
    -4 -5 24 2596.76
    -4 5 24 3829.91
    -4 5 23 4172.07
    -4 -5 23 3517.24
    -4 5 23 4308.73
    -4 5 22 248.627
    -4 5 22 208.26
    -4 5 21 -222.142
    -4 -5 21 -114.166
    -4 5 21 -176.65
    -4 5 20 1174.5
    -4 -5 20 2056
    -4 5 20 2858.21
    -4 5 20 2839.2
    -4 5 19 1763.17
    -4 5 19 1880.47
    -4 -5 19 2262.83
    -4 5 19 2763.92
    -4 -5 18 578.866
    -4 5 18 426.88
    -4 5 18 887.635
    -4 5 18 1902.31
    -4 -5 18 1693.18
    -4 -5 18 1220.74
    -4 5 17 12467
    -4 -5 17 12948
    -4 -5 17 12079.9
    -4 5 17 11287
    -4 5 17 10400.3
    4 -5 -17 10679.5
    -4 5 16 4384.45
    -4 5 16 3365.82
    -4 5 16 3652.84
    -4 -5 16 4027.13
    4 5 -16 2950.06
    -4 -5 16 3340.58
    -4 5 16 3739.56
    -4 5 15 4603.6
    -4 5 15 3585.79
    4 5 -15 4511.12
    -4 -5 15 3923.3
    -4 -5 15 4266.71
    -4 5 15 3683.71
    -4 5 15 3777.51
    -4 5 14 706.597
    -4 5 14 39.0745
    -4 -5 14 120.677
    4 5 -14 526.887
    -4 5 14 389.232
    -4 5 14 60.1936
    -4 5 13 3548.03
    -4 5 13 3596.19
    -4 -5 13 3706.84
    -4 5 13 3452.46
    -4 5 13 3690.34
    4 5 -13 3700.89
    -4 5 12 1076.1
    -4 5 12 1127.99
    -4 -5 12 1497.97
    -4 5 12 1023.09
    4 5 -12 1721.24
    -4 5 12 1017.68
    -4 5 11 5724.77
    -4 5 11 4309.25
    4 5 -11 5158.25
    -4 5 11 5059.26
    -4 -5 11 4623.15
    -4 5 11 4612.44
    -4 5 10 8209.91
    -4 5 10 7499.44
    -4 -5 10 9081.73
    -4 5 10 8148.16
    4 5 -10 7865.9
    -4 5 10 8935.88
    -4 -5 9 -68.4601
    -4 5 9 -225.711
    -4 5 9 352.923
    -4 5 9 94.8427
    4 5 -9 287.485
    4 5 -9 100.05
    4 -5 -8 3349.74
    -4 5 8 4004.07
    -4 -5 8 4098.47
    4 5 -8 4142.04
    -4 5 8 3321.4
    -4 5 8 3618.11
    -4 5 7 13796.1
    -4 5 7 13468.3
    -4 -5 7 11875.9
    4 -5 -7 13895.3
    4 5 -7 12943.6
    -4 5 6 1099.7
    -4 5 6 1067.94
    -4 -5 6 1068.19
    4 5 -6 1029.14
    4 -5 -6 1014.75
    -4 -5 5 12360.7
    -4 5 5 12199
    4 -5 -5 12185.5
    4 5 -5 12742.3
    -4 5 5 12780.6
    -4 5 4 12907.7
    -4 -5 4 13109.1
    4 5 -4 11979
    -4 5 3 52077.2
    -4 -5 3 50342.4
    4 5 -3 51186
    4 5 -2 2251.4
    4 5 -2 2111.73
    -4 5 2 2026.82
    -4 5 1 64967.6
    4 5 -1 68148.6
    4 5 -1 63829.4
    -4 5 0 82315.4
    4 5 0 81875.5
    4 5 0 80163.1
    -4 5 -1 13733.8
    4 5 1 13684.3
    4 -5 1 13337.7
    4 5 1 13158.1
    4 5 2 2571.05
    -4 5 -2 1928.63
    4 -5 2 1981.48
    4 5 2 1730.53
    -4 5 -3 49074.7
    4 -5 3 49870.5
    4 5 3 49323.8
    4 5 3 49017.6
    4 -5 4 24669.8
    -4 5 -4 22207.5
    4 -5 4 23080.2
    4 5 4 21247.3
    4 5 4 20847.3
    4 -5 5 6566.81
    4 -5 5 6634.68
    4 5 5 5997.46
    -4 5 -5 6766.12
    4 -5 5 6954.14
    4 5 5 5918.73
    4 5 6 7748.51
    -4 5 -6 8511.67
    4 5 6 9364.5
    4 -5 6 10318.6
    4 -5 6 9821.46
    4 -5 7 -186.027
    4 5 7 81.9029
    4 -5 7 404.556
    4 5 7 200.013
    4 5 7 311.718
    4 5 8 974.914
    4 5 8 1528.94
    4 5 8 1689.87
    4 5 8 1609.25
    4 -5 8 833.493
    4 -5 8 1733.23
    4 5 9 6092.51
    4 5 9 5796.08
    4 -5 9 5186.63
    4 5 9 5585.76
    4 -5 9 6242.94
    4 5 9 6657.58
    4 -5 9 6362.88
    4 5 10 6860.41
    4 -5 10 7010.83
    4 5 10 7563.22
    4 -5 10 6631.61
    4 5 10 6717.54
    4 -5 10 8599.99
    4 5 10 7420.18
    4 -5 10 6218.12
    4 5 11 19351.1
    4 -5 11 22033.4
    4 5 11 21041.4
    4 -5 11 21975.1
    4 5 11 20757.8
    4 5 12 670.172
    4 -5 12 1232.11
    4 -5 12 543.19
    4 5 12 1371.86
    4 5 12 719.033
    4 -5 13 1478.49
    4 5 13 1445.13
    4 -5 13 2137.54
    4 5 13 1247.71
    4 5 13 776.677
    4 -5 14 1237.6
    4 5 14 522.167
    4 -5 14 743.662
    4 5 14 918.616
    4 5 15 252.388
    4 5 15 -444.774
    4 -5 15 933.65
    4 -5 15 260.568
    4 5 16 698.344
    4 -5 16 727.87
    4 -5 16 304.152
    4 5 16 588.876
    4 5 17 9788.81
    4 -5 17 11376
    4 -5 17 12809.5
    4 5 17 13003.8
    4 5 18 -50.1676
    4 -5 18 -257.03
    4 -5 18 81.7386
    4 5 18 994.754
    4 5 19 510.894
    4 -5 19 -481.156
    4 -5 19 302.904
    4 5 19 4.1062
    4 5 20 466.016
    4 -5 20 511.59
    4 5 20 589.102
    4 -5 20 189.526
    4 -5 21 87.0952
    4 5 21 -189.801
    4 -5 21 166.021
    4 5 21 244.002
    4 5 22 436.631
    4 -5 22 463.866
    4 -5 22 1289.94
    4 5 22 5.61599
    4 -5 22 819.171
    4 5 23 377.352
    4 5 23 -510.558
    4 -5 23 -480.402
    4 -5 23 245.052
    4 -5 23 297.702
    4 5 24 177.411
    4 -5 24 -583.136
    4 -5 24 82.404
    -4 -6 25 -189.295
    -4 6 25 -223.7
    -4 6 25 218.172
    -4 6 24 -10.161
    -4 -6 24 330.235
    -4 6 24 721.656
    -4 -6 23 1173.38
    -4 6 23 2787.8
    -4 6 23 2672.39
    -4 -6 22 4278.24
    -4 6 22 2327.21
    -4 6 22 3148.71
    -4 6 21 -494.216
    -4 -6 21 1212.45
    -4 6 21 1351.11
    -4 6 20 1559.2
    -4 -6 20 1694.6
    -4 6 20 1260.73
    -4 6 20 2300.26
    -4 6 19 1451.43
    -4 6 19 1487.35
    -4 -6 19 2533.62
    -4 6 19 1681.83
    -4 -6 18 1049.52
    -4 6 18 1494.89
    -4 6 18 2451.63
    -4 6 18 1301.92
    -4 -6 18 1961.08
    -4 6 17 2722.56
    -4 -6 17 3276.43
    -4 6 17 2150.44
    -4 6 17 3643.61
    -4 -6 17 2133.69
    -4 6 16 11513.7
    -4 6 16 12138.9
    4 6 -16 13358.3
    -4 6 16 10671.9
    -4 6 16 12108.6
    -4 -6 16 12850.9
    -4 -6 16 11986.5
    -4 6 15 1948.22
    -4 6 15 3484.48
    -4 6 15 3061.83
    -4 -6 15 2218.73
    4 6 -15 2238
    -4 6 15 2888.95
    -4 6 14 1449.34
    -4 6 14 2177.39
    -4 6 14 2201.9
    -4 -6 14 1362.64
    4 6 -14 1730.48
    -4 6 14 2317.85
    -4 6 13 7336.68
    -4 6 13 6891.69
    -4 -6 13 7128
    4 6 -13 6917.82
    -4 6 13 5739.01
    -4 6 13 7050.25
    -4 6 12 12758.8
    -4 -6 12 14145.8
    4 6 -12 16279.7
    -4 6 12 14063.1
    -4 6 12 13574.5
    -4 6 12 13659
    -4 6 11 -103.642
    -4 6 11 216.487
    -4 -6 11 1125.9
    4 6 -11 970.17
    -4 6 11 1001.59
    -4 6 11 1348
    -4 -6 10 731.194
    -4 6 10 1056.44
    -4 6 10 871.728
    4 6 -10 1243.07
    -4 6 10 1030.8
    -4 6 9 194.043
    -4 6 9 1239.21
    -4 6 9 932.597
    4 6 -9 1625.13
    -4 -6 9 1357.12
    -4 6 8 4290.88
    -4 6 8 3104.6
    -4 -6 8 3303.13
    -4 6 8 3441.48
    4 6 -8 3963.73
    -4 6 7 979.867
    -4 6 7 1448.6
    4 6 -7 1329.32
    -4 -6 7 1661.5
    -4 6 6 5114.18
    -4 -6 6 5374.37
    4 6 -6 6000.99
    -4 -6 6 4869.88
    -4 6 6 5470.63
    -4 6 5 342.082
    -4 -6 5 885.264
    -4 -6 5 625.341
    4 6 -5 388.525
    -4 -6 4 709.313
    4 6 -4 654.549
    -4 6 4 1035.55
    -4 6 3 9020.4
    4 6 -3 9629.81
    -4 6 2 11672.5
    4 6 -2 12797.7
    4 6 -1 230.152
    4 6 -1 411.694
    -4 6 1 538.945
    4 6 0 32795.2
    4 6 0 34172.2
    -4 6 0 33422.9
    4 6 1 454.034
    4 -6 1 418.551
    -4 6 -1 476.234
    4 6 1 406.27
    -4 6 -2 14576.5
    4 6 2 13647.8
    4 -6 2 14975.7
    4 6 2 14577.8
    4 6 3 2319.71
    -4 6 -3 2985.16
    4 -6 3 3191.4
    4 6 3 3107.99
    4 6 4 3383.74
    4 6 4 4094.12
    4 -6 4 3671.72
    -4 6 -4 3898.44
    4 -6 5 337.833
    4 6 5 457.218
    -4 6 -5 288.226
    4 -6 5 46.0366
    4 6 5 264.723
    4 -6 5 240.625
    -4 6 -6 20517.1
    4 6 6 21043.4
    4 -6 6 21668.9
    4 -6 6 21539.5
    4 6 6 20192.3
    -4 6 -7 5314.91
    4 -6 7 5776.54
    4 -6 7 5286.6
    4 6 7 6260.76
    4 6 7 6188.29
    4 6 7 5636.94
    4 -6 8 104.62
    4 6 8 352.695
    4 -6 8 164.452
    4 6 8 310.461
    4 6 8 -17.1652
    4 6 9 4434.49
    4 6 9 4669.72
    4 6 9 4303.9
    4 -6 9 4080.62
    4 -6 9 3674.45
    4 6 10 6479.78
    4 6 10 6817.34
    4 -6 10 6644.55
    4 6 10 7342.97
    4 -6 10 5890.27
    4 6 10 6565.34
    4 6 11 12905.5
    4 6 11 12859.1
    4 -6 11 13266.6
    4 -6 11 14747.6
    4 6 11 11734.1
    4 6 12 1359.33
    4 -6 12 1295
    4 6 12 1420.9
    4 -6 12 1967.53
    4 6 12 1093.4
    4 -6 13 6744.39
    4 6 13 5479.89
    4 6 13 6056.36
    4 -6 13 7923.01
    4 6 13 5783.75
    4 -6 14 22727.9
    4 -6 14 25339.7
    4 6 14 22869.1
    4 6 14 25788.2
    4 -6 15 19948.6
    4 6 15 19988
    4 -6 15 23496.6
    4 6 15 19121.1
    4 -6 16 6523.99
    4 6 16 4966.78
    4 6 16 4469.39
    4 -6 16 4943.08
    4 6 17 6478.25
    4 -6 17 9008.1
    4 -6 17 7116.37
    4 6 17 5665.82
    4 -6 18 1020.49
    4 6 18 1453.4
    4 6 18 1165.39
    4 -6 18 565.629
    4 6 19 1903.96
    4 6 19 1223.89
    4 -6 19 2900.92
    4 -6 19 2407.86
    4 6 20 71.8005
    4 6 20 -144.64
    4 -6 20 519.927
    4 -6 20 660.672
    4 6 21 -149.55
    4 -6 21 471.547
    4 6 21 160.094
    4 -6 21 121.456
    4 -6 21 138.301
    4 6 22 -297.838
    4 -6 22 -379.365
    4 -6 22 -864.684
    4 6 22 749.959
    4 -6 22 120.345
    4 -6 23 -69.1338
    4 -6 23 -349.744
    4 6 23 398.906
    4 -6 23 95.9017
    4 6 24 1341.2
    4 -6 24 889.967
    4 -6 24 727.171
    -4 7 25 637.557
    -4 7 25 700.022
    -4 7 24 1024.49
    -4 7 24 346.876
    -4 -7 24 730.792
    -4 -7 23 1539.43
    -4 7 23 1305
    -4 7 23 1291.04
    -4 -7 22 504.952
    -4 7 22 7.75864
    -4 7 22 518.295
    -4 7 21 1895.55
    -4 -7 21 508.181
    -4 7 21 1462.76
    -4 -7 20 843.578
    -4 7 20 838.232
    -4 7 20 699.83
    -4 7 20 243.816
    -4 7 19 466.974
    -4 7 19 430.987
    -4 -7 19 302.812
    -4 7 19 222.438
    -4 7 18 1033.25
    -4 7 18 1649.86
    -4 -7 18 1238.36
    -4 -7 18 588.308
    -4 7 18 1081.37
    -4 7 17 2065.59
    -4 7 17 2472.63
    -4 7 17 1071.83
    -4 -7 17 2965.87
    -4 -7 17 1886.81
    -4 7 16 -95.0508
    -4 7 16 283.641
    -4 7 16 -194.99
    -4 -7 16 367.159
    4 7 -16 35.0738
    -4 7 16 146.119
    -4 7 15 63.621
    -4 -7 15 112.718
    4 7 -15 -23.9719
    -4 7 15 0.90129
    -4 7 15 67.3278
    -4 7 15 1061.66
    -4 7 14 2136.84
    -4 7 14 766.955
    -4 -7 14 1168.23
    -4 7 14 1387.99
    4 7 -14 1174.73
    -4 7 14 602.35
    -4 7 13 3649.61
    -4 -7 13 4868.48
    4 7 -13 4001.18
    -4 7 13 3861.47
    -4 7 13 5064.1
    -4 7 13 3831.45
    -4 -7 12 573.834
    4 7 -12 762.89
    -4 7 12 230.566
    -4 7 12 992.474
    -4 7 12 364.107
    -4 7 12 1024.04
    -4 7 11 525.743
    -4 7 11 51.1082
    -4 7 11 454.446
    -4 -7 11 274.715
    4 7 -11 148.036
    -4 7 11 280.599
    -4 -7 10 1679.03
    -4 7 10 969.701
    4 7 -10 1276.37
    -4 7 10 1750.82
    -4 7 10 1822.91
    -4 7 9 7669.49
    -4 7 9 7047
    -4 -7 9 7749.67
    -4 7 9 7589.92
    4 7 -9 7458.74
    4 7 -8 1103.27
    -4 -7 8 566.626
    -4 7 8 909.739
    -4 7 8 472.986
    -4 7 8 1000.76
    -4 7 7 1540.38
    -4 -7 7 1057.16
    4 7 -7 2227.95
    -4 -7 7 1722.21
    -4 -7 6 53081.6
    -4 7 6 56179.6
    4 7 -6 55872.3
    -4 -7 6 53081.5
    -4 -7 5 304.563
    -4 -7 5 50.8715
    -4 7 5 684.927
    4 7 -5 301.118
    -4 -7 4 1788.75
    -4 7 4 780.342
    4 7 -4 1299.29
    4 7 -3 5392.08
    -4 7 3 5840.65
    -4 7 2 99104.9
    4 7 -2 98419.1
    -4 7 1 5896.77
    4 7 -1 6965.41
    4 7 -1 5684.12
    4 7 0 55324.4
    4 7 0 52557.5
    -4 7 0 54941.2
[truncated: 808,081 more chars]
