# Supplementary material for: Crystal structure of aqua­tris­{μ-N-[bis(diethyl­amino)phosphoryl]-2,2,2-tri­chloroacetamidato-κ3 O,O′:O}calciumsodium
Source: Acta Crystallogr E Crystallogr Commun. 2016 Nov 1;72(Pt 12):1683–6. doi: 10.1107/S2056989016017035 (PMC5137587; doi:10.1107/S2056989016017035)
Supplement: Supplementary file 2 [file e-72-01683-Isup2.hkl]

#
# h,k,l, Fc-squared, Fo-squared, sigma(Fo-squared), status flag
#
data_I
_shelx_title ' kiev216LT in P21/c #  14'
_shelx_refln_list_code          4
_shelx_F_calc_maximum      488.03
_exptl_crystal_F_000      2360.00
_reflns_d_resolution_high  0.6608

loop_
 _space_group_symop_operation_xyz
 'x, y, z'
 '-x, y+1/2, -z+1/2'
 '-x, -y, -z'
 'x, -y-1/2, z-1/2'

_cell_length_a    13.4014
_cell_length_b    21.8127
_cell_length_c    18.2427
_cell_angle_alpha  90.000
_cell_angle_beta  100.539
_cell_angle_gamma  90.000

_shelx_F_squared_multiplier     1.000

loop_
 _refln_index_h
 _refln_index_k
 _refln_index_l
 _refln_F_squared_calc
 _refln_F_squared_meas
 _refln_F_squared_sigma
 _refln_observed_status
   2   0   0       1858.42       2290.62        48.14 o
   3   0   0      47396.84      47644.68       410.33 o
   4   0   0      96132.48      91190.62       859.16 o
   5   0   0       8297.34       8166.23       206.58 o
   6   0   0       4332.88       4979.19       178.69 o
   7   0   0        827.89        685.96        74.92 o
   8   0   0      13202.88      13090.66       332.60 o
   9   0   0        526.69        511.94       103.07 o
  10   0   0       2043.19       1718.08       175.26 o
  11   0   0       1110.04       1262.77       249.88 o
  12   0   0        275.94         93.96        78.55 o
  13   0   0        201.93        277.26       106.81 o
  14   0   0       3214.86       3915.32       318.57 o
  15   0   0       1767.04       1783.21       228.38 o
  16   0   0         42.23        179.78       158.23 o
  17   0   0       1930.69       1555.88       372.43 o
  18   0   0       1642.17       2109.72       422.67 o
  19   0   0        531.15        415.85       224.83 o
   2   1   0      33567.26      33890.38       223.53 o
   3   1   0      28045.68      28079.64       188.34 o
   4   1   0      16537.45      14604.62       146.80 o
   5   1   0       7979.26       7511.17       121.32 o
   6   1   0          0.70         17.37        29.35 o
   7   1   0       3206.26       3158.14       121.40 o
   8   1   0       7875.53       6949.25       191.41 o
   9   1   0       2337.31       2566.34       126.42 o
  10   1   0        676.51        780.89        76.73 o
  11   1   0       3819.69       4041.14       198.36 o
  12   1   0       3585.95       3594.27       195.71 o
  13   1   0        115.05        207.41        67.40 o
  14   1   0        225.50        224.82        61.95 o
  15   1   0        448.11        513.69        96.12 o
  16   1   0         90.78        119.33       164.72 o
  17   1   0         53.37        249.93        93.45 o
  18   1   0        391.18        174.08        86.76 o
  19   1   0        420.77        352.24       154.03 o
   2   2   0      11125.71      11251.92       154.18 o
   3   2   0        158.95        221.35        29.82 o
   4   2   0        191.17        225.65        22.08 o
   5   2   0      20508.88      18451.16       159.80 o
   6   2   0      10633.43      10472.28       156.07 o
   7   2   0       4175.55       3771.21        99.02 o
   8   2   0      18548.29      17178.76       318.47 o
   9   2   0        510.21        499.22        66.31 o
  10   2   0       5111.72       4694.51       179.96 o
  11   2   0       1941.84       2046.04       130.47 o
  12   2   0          0.90         20.36        53.40 o
  13   2   0       2257.14       2462.08       171.90 o
  14   2   0        755.77        600.91        97.69 o
  15   2   0       2508.68       2214.27       234.48 o
  16   2   0       2220.84       2034.59       209.47 o
  17   2   0        127.67        114.86        98.42 o
  18   2   0        523.00        327.92       145.34 o
  19   2   0         38.45         50.63       108.89 o
   1   3   0      37914.19      39081.12       462.70 o
   2   3   0      18701.46      18931.35       280.94 o
   3   3   0          8.00         -5.81        25.98 o
   4   3   0       3547.08       3067.54       108.96 o
   5   3   0          1.31         50.78        19.01 o
   6   3   0      28538.00      27106.08       292.10 o
   7   3   0      10914.93      10917.09       191.38 o
   8   3   0        838.06        665.87        51.90 o
   9   3   0        348.57        256.96        32.47 o
  10   3   0       3300.95       3135.67       167.60 o
  11   3   0       1605.76       1699.90       119.38 o
  12   3   0       5433.60       5599.47       219.97 o
  13   3   0        120.79         89.78        55.92 o
  14   3   0         21.88        -62.93        62.93 o
  15   3   0       2278.05       2114.20       174.06 o
  16   3   0        836.15        761.53       139.75 o
  17   3   0        752.82        636.31       176.81 o
  18   3   0       1519.26       1528.78       268.21 o
  19   3   0        152.60        176.50       134.47 o
   0   4   0      33129.79      31891.64       377.05 o
   1   4   0      23609.67      24798.36       214.37 o
   2   4   0      15862.68      17081.17       211.61 o
   3   4   0      16916.51      16021.15       262.92 o
   4   4   0        580.52        574.06        53.59 o
   5   4   0      12021.88      10574.61       223.43 o
   6   4   0         15.98         74.30        38.27 o
   7   4   0       2490.43       2636.54        88.11 o
   8   4   0       1898.29       1875.96        67.97 o
   9   4   0       2227.02       1902.80       121.28 o
  10   4   0        231.83        200.67        53.63 o
  11   4   0       2741.49       2639.95       147.88 o
  12   4   0          4.22         35.47        45.62 o
  13   4   0        164.40        143.52        57.84 o
  14   4   0        123.81         69.26        54.04 o
  15   4   0         92.18         -4.69        59.62 o
  16   4   0       3916.67       4548.58       315.80 o
  17   4   0        514.19        607.71       168.99 o
  18   4   0         43.53        -26.67        86.57 o
  19   4   0         61.77        -64.57       217.28 o
   1   5   0      17882.47      17698.21       325.28 o
   2   5   0      31151.62      33329.45       374.81 o
   3   5   0      26182.01      26042.57       353.85 o
   4   5   0      30711.85      28111.98       399.90 o
   5   5   0       6821.58       7137.08       241.85 o
   6   5   0      10568.10      10717.64       248.11 o
   7   5   0       4003.81       3984.95       126.27 o
   8   5   0        740.48        769.29        55.89 o
   9   5   0       3036.86       2852.79        98.59 o
  10   5   0       2434.03       2400.60       152.20 o
  11   5   0        960.62        878.44        89.92 o
  12   5   0          5.46         92.69        53.64 o
  13   5   0         71.58        141.25        56.43 o
  14   5   0        551.22        673.73        91.80 o
  15   5   0       2227.19       2498.18       192.51 o
  16   5   0        402.67        444.50       108.50 o
  17   5   0        291.00        336.71       142.25 o
  18   5   0          0.02         70.21       239.86 o
  19   5   0        440.73        545.25       185.33 o
   0   6   0         11.77        173.12       207.27 o
   1   6   0       1647.28       1752.72       174.75 o
   2   6   0       3773.14       4407.68       220.25 o
   3   6   0       2490.82       2501.38       119.75 o
   4   6   0      12412.09      11538.39       268.47 o
   5   6   0       1689.30       1870.28       103.42 o
   6   6   0       3426.59       3489.56       148.92 o
   7   6   0       6856.35       6563.82       212.65 o
   8   6   0       5098.10       5142.09       145.21 o
   9   6   0          1.41         62.99        37.97 o
  10   6   0        114.79        244.97        63.97 o
  11   6   0         12.19         71.66        56.01 o
  12   6   0       3905.21       3776.65       187.45 o
  13   6   0        388.84        363.55        99.14 o
  14   6   0          2.25        -28.20        47.79 o
  15   6   0        287.92        378.00        72.57 o
  16   6   0          5.90         82.39        72.24 o
  17   6   0         12.12         50.95       109.12 o
  18   6   0         39.97          4.37       132.26 o
  19   6   0        193.45        355.64       233.42 o
   1   7   0      58111.64      55544.42       662.98 o
   2   7   0       2827.59       2303.04       132.73 o
   3   7   0        202.42        159.12        61.26 o
   4   7   0      19493.39      18729.91       357.69 o
   5   7   0        292.46        221.45        73.68 o
   6   7   0        246.61        477.81        78.85 o
   7   7   0       1476.72       1422.63       107.22 o
   8   7   0         10.23        104.27        47.21 o
   9   7   0       6066.53       6047.85       166.90 o
  10   7   0        944.87       1077.76       100.44 o
  11   7   0        787.04        760.09        91.86 o
  12   7   0       4477.02       4683.32       234.10 o
  13   7   0          5.94         13.14        57.22 o
  14   7   0       4506.66       4965.32       234.84 o
  15   7   0        118.11        204.87        66.27 o
  16   7   0        843.56       1306.19       238.92 o
  17   7   0          3.51        170.55       103.82 o
  18   7   0        794.45        773.68       193.39 o
   0   8   0       5201.21       6069.63       238.90 o
   1   8   0         46.81        -11.26        97.92 o
   2   8   0      30315.22      26218.16       290.29 o
   3   8   0         30.43         91.59        60.78 o
   4   8   0       9662.10       8867.07       257.74 o
   5   8   0       1335.71       1078.82        98.66 o
   6   8   0         46.80        120.19        44.20 o
   7   8   0       8068.79       7800.77       246.95 o
   8   8   0       6452.30       6380.55       236.22 o
   9   8   0       2528.21       2665.75       127.92 o
  10   8   0       1288.25       1338.41        86.94 o
  11   8   0       1492.29       1460.13       117.60 o
  12   8   0       1265.45       1406.35       137.30 o
  13   8   0       2498.94       2601.25       170.83 o
  14   8   0        229.63        271.11        75.43 o
  15   8   0        101.18         91.96        56.96 o
  16   8   0        234.37        346.91        90.38 o
  17   8   0        113.88        256.00       128.22 o
  18   8   0         32.79        321.86       134.29 o
   1   9   0      10251.75       9944.74       321.87 o
   2   9   0       8536.44       8518.50       302.54 o
   3   9   0       6065.30       6438.20       245.17 o
   4   9   0       1580.58       1733.76       142.42 o
   5   9   0       2654.46       2483.23       151.29 o
   6   9   0       5869.17       5411.52       228.54 o
   7   9   0        463.56        452.10        71.85 o
   8   9   0        124.03        145.46        59.88 o
   9   9   0        266.68        431.50        63.55 o
  10   9   0       3795.75       3697.84       146.12 o
  11   9   0          2.30        214.31        66.01 o
  12   9   0       1407.49       1462.21       129.05 o
  13   9   0          0.07        -17.20        56.77 o
  14   9   0        427.83        535.64        90.73 o
  15   9   0       1035.81       1020.67       119.36 o
  16   9   0         95.38         81.93       103.77 o
  17   9   0         61.34        191.84       101.61 o
  18   9   0          1.51        -44.54       109.89 o
   0  10   0      32320.08      34011.78       624.22 o
   1  10   0       5140.35       5086.21       244.62 o
   2  10   0       1371.72       1422.41       142.03 o
   3  10   0       5260.51       4651.51       147.37 o
   4  10   0       1117.48       1202.82       193.66 o
   5  10   0        550.32        555.03        82.38 o
   6  10   0        141.45        169.57        68.34 o
   7  10   0      20540.55      19472.00       406.93 o
   8  10   0       2206.01       2315.91       151.10 o
   9  10   0        970.15       1153.33       135.22 o
  10  10   0         80.87        182.28        48.96 o
  11  10   0        231.87        225.16        61.85 o
  12  10   0        811.17        809.13        97.48 o
  13  10   0        324.72        212.82       109.02 o
  14  10   0        516.76        436.90        79.45 o
  15  10   0        188.90        -44.35        65.24 o
  16  10   0        565.01        439.18       101.14 o
  17  10   0        200.58        114.67        89.77 o
  18  10   0         15.80         15.74        90.14 o
   1  11   0       4261.91       3162.35       213.01 o
   2  11   0       8920.16       8991.31       345.78 o
   3  11   0       2733.56       2796.57       116.02 o
   4  11   0       4065.64       4355.47       254.31 o
   5  11   0          0.98         44.34       188.68 o
   6  11   0       3532.14       3410.54       199.23 o
   7  11   0       4231.52       3932.79       192.11 o
   8  11   0       4048.21       4021.00       203.38 o
   9  11   0        138.83        110.49        66.47 o
  10  11   0          9.20         32.27        47.19 o
  11  11   0        223.84        281.98        74.82 o
  12  11   0       1243.35       1571.38       132.82 o
  13  11   0       1016.83       1156.59       122.56 o
  14  11   0          1.16         54.50        73.05 o
  15  11   0       1001.64        843.44       127.18 o
  16  11   0        128.93         64.75        73.87 o
  17  11   0         23.99        -51.07       149.65 o
  18  11   0        107.65       -190.74       190.74 o
   0  12   0       1280.89       1753.80       253.46 o
   1  12   0       1070.02       1079.53       134.51 o
   2  12   0        427.65        465.63       100.26 o
   3  12   0       4668.91       4411.26       258.48 o
   4  12   0      19441.29      20805.00       564.65 o
   5  12   0       4901.81       4626.90       281.21 o
   6  12   0       6035.19       5735.09       320.68 o
   7  12   0       2343.83       2300.11       154.19 o
   8  12   0        912.73        779.70       106.70 o
   9  12   0       3199.50       2880.51       184.55 o
  10  12   0        882.91        894.25       110.28 o
  11  12   0         23.30         44.92        58.85 o
  12  12   0        308.31        265.05       102.96 o
  13  12   0          1.09        109.56        57.89 o
  14  12   0       6436.24       7014.84       332.25 o
  15  12   0        689.02        655.94       119.76 o
  16  12   0        491.92        568.50       124.69 o
  17  12   0         14.80         26.62        86.30 o
  18  12   0         78.73        -22.64       142.53 o
   1  13   0       4770.01       4653.55       225.76 o
   2  13   0        945.13        876.59       134.66 o
   3  13   0       4931.61       4986.99       286.07 o
   4  13   0       2039.83       1823.10       106.69 o
   5  13   0        804.26        952.80       142.22 o
   6  13   0       1365.43       1398.04       176.23 o
   7  13   0       2602.44       2719.11       244.59 o
   8  13   0        280.34        320.22        79.67 o
   9  13   0       3330.45       3329.30       199.71 o
  10  13   0       3053.28       2714.67       186.39 o
  11  13   0       2444.53       2344.35       182.00 o
  12  13   0       1950.73       2149.69       158.46 o
  13  13   0          8.59         56.55        51.28 o
  14  13   0         47.43        106.59        59.12 o
  15  13   0        515.02        481.71       126.65 o
  16  13   0         98.21         92.01        84.24 o
  17  13   0         99.15        236.46       128.97 o
  18  13   0         62.57        175.10       157.95 o
   0  14   0      10346.77      10500.07       564.70 o
   1  14   0       1468.43       1536.76       145.57 o
   2  14   0      23116.56      21889.92       608.41 o
   3  14   0        353.91        527.89       139.89 o
   4  14   0        933.28        830.89       134.54 o
   5  14   0        668.98        759.40       140.26 o
   6  14   0       3637.53       3353.98       267.27 o
   7  14   0       5830.12       5792.40       356.23 o
   8  14   0       1340.80       1531.26       164.23 o
   9  14   0        947.21       1189.75       151.64 o
  10  14   0        997.31        806.44       116.20 o
  11  14   0        129.11        185.67        90.93 o
  12  14   0       1185.81       1185.39       139.52 o
  13  14   0        197.50        104.69        72.91 o
  14  14   0         15.86         29.88        56.80 o
  15  14   0        829.33        679.76       154.88 o
  16  14   0        397.28        377.73        99.26 o
  17  14   0        295.62         10.10       100.11 o
   1  15   0       4481.90       4926.03       251.78 o
   2  15   0        620.31        458.03       126.47 o
   3  15   0       8049.25       7752.65       395.83 o
   4  15   0      14002.22      13444.95       507.03 o
   5  15   0       2161.73       2204.01       218.45 o
   6  15   0       2215.97       2076.34       219.41 o
   7  15   0       1392.03       1919.42       217.73 o
   8  15   0         25.39        110.88        87.85 o
   9  15   0          8.99        135.05       106.66 o
  10  15   0        604.09        763.21       151.02 o
  11  15   0       1648.08       1716.99       193.95 o
  12  15   0       2602.70       3199.24       271.91 o
  13  15   0       1294.05       1219.34       144.46 o
  14  15   0        395.49        415.18       106.44 o
  15  15   0          9.45         54.44       116.18 o
  16  15   0          1.76         94.80       136.99 o
  17  15   0         21.73        286.87       147.81 o
   0  16   0        929.26       1181.52       258.80 o
   1  16   0          0.66       -107.70       107.70 o
   2  16   0       3238.67       3532.42       226.30 o
   3  16   0       5382.54       5594.96       352.42 o
   4  16   0         99.27        224.97       189.12 o
   5  16   0       3272.16       3237.37       277.81 o
   6  16   0         87.51         68.43       165.29 o
   7  16   0        497.76        414.64       129.08 o
   8  16   0        657.67        611.61       130.49 o
   9  16   0       3200.43       3270.80       250.75 o
  10  16   0        862.13        718.64       134.86 o
  11  16   0        210.80        280.06       104.41 o
  12  16   0        820.19       1078.99       170.78 o
  13  16   0        717.44        649.43       112.53 o
  14  16   0        544.58        271.11        90.65 o
  15  16   0          0.65        247.09       168.90 o
  16  16   0        279.28         91.22       127.32 o
  17  16   0         38.81        367.40       248.59 o
   1  17   0        271.09        368.24       111.97 o
   2  17   0       6986.16       6835.47       358.45 o
   3  17   0          8.18        100.47       107.55 o
   4  17   0          6.47        197.03       122.62 o
   5  17   0       2830.81       2743.45       261.38 o
   6  17   0       2963.10       3026.68       274.71 o
   7  17   0        696.51        986.15       241.40 o
   8  17   0       3064.16       2701.39       229.38 o
   9  17   0        667.31        867.37       142.94 o
  10  17   0        270.48        405.83       108.61 o
  11  17   0        964.92       1197.90       170.14 o
  12  17   0         79.04        130.16        73.89 o
  13  17   0        124.52        260.56        97.24 o
  14  17   0         26.88        103.08       145.02 o
  15  17   0         34.57        -73.94       112.55 o
  16  17   0         20.22        -15.33       145.22 o
   0  18   0       1084.78       1068.30       259.60 o
   1  18   0       8050.58       8193.22       434.64 o
   2  18   0       4179.95       4421.43       268.26 o
   3  18   0       1678.92       1774.11       208.94 o
   4  18   0         54.34        106.65        99.35 o
   5  18   0       4116.30       4420.35       336.13 o
   6  18   0       1046.11       1061.03       182.50 o
   7  18   0        276.66        313.40       125.43 o
   8  18   0       1538.55       1260.82       213.55 o
   9  18   0       2734.23       2789.82       235.49 o
  10  18   0        901.53       1113.17       172.52 o
  11  18   0       1149.07       1260.09       173.31 o
  12  18   0       1844.31       1897.31       220.66 o
  13  18   0        471.90        678.41       141.39 o
  14  18   0          1.59        -50.86       144.47 o
  15  18   0        148.84        114.91       258.24 o
   1  19   0       1160.87       1099.31       178.94 o
   2  19   0       4557.79       3924.31       261.59 o
   3  19   0       1511.92       1660.00       186.97 o
   4  19   0          3.52         61.44        98.04 o
   5  19   0        424.19        560.08       178.57 o
   6  19   0        385.57        146.43       118.20 o
   7  19   0        163.43        193.54       242.37 o
   8  19   0       1264.29       1275.24       176.27 o
   9  19   0        969.14       1071.35       168.14 o
  10  19   0        336.65        237.80       103.05 o
  11  19   0        285.76        382.42       113.85 o
  12  19   0       2015.82       2321.13       315.38 o
  13  19   0        179.24        381.78       127.07 o
  14  19   0          2.83        -40.61       167.54 o
  15  19   0        233.36        169.42       162.35 o
   0  20   0       4038.81       3790.47       453.33 o
   1  20   0        629.61        665.10       167.21 o
   2  20   0         58.49        246.24       210.59 o
   3  20   0         14.80        199.74       120.17 o
   4  20   0        173.03        233.76       115.97 o
   5  20   0       1085.71       1198.18       201.63 o
   6  20   0        654.26        818.38       238.94 o
   7  20   0          0.99        147.67       341.49 o
   8  20   0        438.00        543.42       182.84 o
   9  20   0         34.12        108.23        90.08 o
  10  20   0       3263.29       3120.02       271.42 o
  11  20   0         15.77         24.97       119.42 o
  12  20   0          1.32        253.87       117.16 o
  13  20   0        483.33        808.10       347.29 o
  14  20   0        328.26        242.79       123.11 o
   1  21   0        193.39        265.01       140.07 o
   2  21   0         59.19        202.82       443.28 o
   3  21   0         24.17        192.75        96.07 o
   4  21   0       3602.10       3702.22       276.38 o
   5  21   0         25.75        270.80       128.09 o
   6  21   0         33.02        212.71       132.07 o
   7  21   0        181.80        278.83       160.41 o
   8  21   0       3930.79       4397.12       309.51 o
   9  21   0        447.64        436.80       186.76 o
  10  21   0        106.69        261.93       109.63 o
  11  21   0         39.46        -15.50        99.85 o
  12  21   0        172.29        182.10       141.70 o
  13  21   0          1.71         53.01       125.56 o
  14  21   0         52.82         32.79       186.30 o
   0  22   0        141.44        429.46       203.24 o
   1  22   0        226.69          4.15       110.16 o
   2  22   0       3092.85       3220.39       320.96 o
   3  22   0        117.08         54.37       102.44 o
   4  22   0        668.26        651.15       135.87 o
   5  22   0        462.86        771.47       197.82 o
   6  22   0         31.45         -1.67       101.33 o
   7  22   0       2432.71       2298.78       284.24 o
   8  22   0        115.59        203.63       105.09 o
   9  22   0         85.39        216.98       113.15 o
  10  22   0        449.83        955.79       171.80 o
  11  22   0        114.72         76.93       111.56 o
  12  22   0        126.87        329.91       124.79 o
  13  22   0         33.08        120.05       137.61 o
   1  23   0         10.50        -80.66       117.97 o
   2  23   0       2618.81       2686.55       490.87 o
   3  23   0        486.74        541.48       312.04 o
   4  23   0         35.27        189.84       117.76 o
   5  23   0          2.74         90.61        99.56 o
   6  23   0        161.92        170.37       253.37 o
   7  23   0       1385.18       1163.69       213.28 o
   8  23   0          0.25         31.68        80.98 o
   9  23   0        198.88        171.18       106.73 o
  10  23   0          6.88        131.02        83.41 o
  11  23   0       1948.97       2137.00       264.12 o
  12  23   0          3.26         59.49       308.44 o
   0  24   0        577.84        643.32       217.71 o
   1  24   0       2827.20       2690.05       297.73 o
   2  24   0        803.65        671.36       229.88 o
   3  24   0         52.50         -2.98        93.21 o
   4  24   0          0.95        162.66        93.02 o
   5  24   0         51.87        121.90       186.41 o
   6  24   0         49.65        151.86       105.81 o
   7  24   0        302.19        209.88       103.76 o
   8  24   0        508.95        603.45       148.55 o
   9  24   0        557.03        381.24       173.20 o
  10  24   0        640.86        646.65       144.78 o
  11  24   0         27.24         68.69       126.27 o
   1  25   0         46.59        132.14       116.77 o
   2  25   0        847.81        958.21       214.89 o
   3  25   0       2433.83       2232.68       287.12 o
   4  25   0        122.47        116.80       124.38 o
   5  25   0        513.13        311.35       131.76 o
   6  25   0         19.27         56.94        96.63 o
   7  25   0         45.79        100.59       129.16 o
   8  25   0        174.37        235.82       182.25 o
   9  25   0          7.03         67.94       116.84 o
  10  25   0          0.72          2.50       111.13 o
  11  25   0       1517.37       1848.27       439.14 o
   0  26   0       1190.73        956.64       279.96 o
   1  26   0       2138.38       2213.66       295.65 o
   2  26   0         70.18        134.23       110.66 o
   3  26   0       2355.54       2583.93       313.28 o
   4  26   0        650.05        711.88       187.30 o
   5  26   0        223.14         83.75       104.05 o
   6  26   0        730.75        815.65       160.39 o
   7  26   0        144.90        153.89       150.41 o
   8  26   0        106.29        252.52       118.03 o
   9  26   0        261.21        479.15       149.89 o
  10  26   0        201.08        335.50       124.93 o
   1  27   0         10.78         -5.25       177.74 o
   2  27   0       1094.07       1026.73       215.46 o
   3  27   0        399.77        310.52       160.36 o
   4  27   0        155.28        358.70       180.58 o
   5  27   0       1870.39       1630.47       276.78 o
   6  27   0          0.18       -127.49       127.49 o
   7  27   0        395.30        431.20       155.12 o
   8  27   0        638.58        723.17       143.91 o
   9  27   0          0.02       -101.90       150.34 o
  10  27   0        142.44       -155.88       207.72 o
   0  28   0       1559.30        907.42       290.86 o
   1  28   0          1.91         38.01       174.99 o
   2  28   0         39.21        114.38       114.47 o
   3  28   0          4.70         79.32       115.89 o
   4  28   0         14.65        171.64       117.39 o
   5  28   0        327.69        425.61       157.37 o
   6  28   0       1173.56       1929.93       299.73 o
   7  28   0       1308.88       1390.22       192.55 o
   8  28   0        180.05       -112.30       142.72 o
   9  28   0         33.34         -9.52       137.64 o
   1  29   0        276.19        363.11       304.40 o
   2  29   0        480.56        675.46       207.43 o
   3  29   0        112.99         26.73       181.31 o
   4  29   0        973.11       1172.57       238.96 o
   5  29   0        485.84       1324.47       630.26 o
   6  29   0        850.20       1473.26       359.33 o
   7  29   0        113.17        -11.15       160.35 o
   8  29   0          0.72        146.14       211.87 o
   9  29   0        273.27        195.65       183.35 o
   0  30   0        189.32        376.23       186.33 o
   1  30   0        237.55        226.26       131.43 o
   2  30   0        437.41        232.37       146.71 o
   3  30   0        582.52        148.64       130.35 o
   4  30   0        125.11        316.47       180.80 o
   5  30   0        316.80        822.26       290.76 o
   6  30   0        337.39        190.12       172.74 o
   7  30   0       1077.92        440.87       280.07 o
   8  30   0        148.65        230.01       176.57 o
   1  31   0         16.29       -152.56       152.56 o
   2  31   0        153.71        293.94       252.23 o
   3  31   0        101.83        128.09       195.47 o
   4  31   0          7.09        -73.09       209.25 o
   5  31   0        170.57        136.60       141.88 o
 -19   1   1        182.15         47.83       237.05 o
 -18   1   1        604.36        345.32       116.76 o
 -17   1   1        102.80         31.46       196.16 o
 -16   1   1        327.99        288.63       152.75 o
 -15   1   1         87.04        135.61        59.59 o
 -14   1   1         39.23        124.99        63.19 o
 -13   1   1        241.05        164.31        81.01 o
 -12   1   1         26.41        -29.59        42.28 o
 -11   1   1         33.11         61.12        45.21 o
 -10   1   1        117.35        114.39        47.70 o
  -9   1   1       7730.62       6836.00       171.82 o
  -8   1   1       3182.81       3042.18        92.45 o
  -7   1   1       1288.60       1066.12        44.00 o
  -6   1   1       1681.87       1704.04        50.60 o
  -5   1   1      12239.15      10722.29       105.24 o
  -4   1   1       9393.36       9341.97        78.93 o
  -3   1   1      25267.87      23687.63       118.84 o
  -2   1   1      17887.83      17739.21       110.31 o
   2   1   1      12368.98      13219.32       169.44 o
   3   1   1      15294.07      14990.21       136.26 o
   4   1   1      12162.71      10716.74       196.03 o
   5   1   1        256.98        266.56        37.13 o
   6   1   1       5479.28       5269.10       149.37 o
   7   1   1         47.67         87.13        37.20 o
   8   1   1         56.02         69.18        38.29 o
   9   1   1        613.57        540.44        62.62 o
  10   1   1        837.70        922.82        98.16 o
  11   1   1         24.23        165.11        67.37 o
  12   1   1       2029.16       2018.87       154.93 o
  13   1   1       1426.10       1585.20       157.83 o
  14   1   1          1.37         84.12        71.42 o
  15   1   1         89.66        188.26        67.75 o
  16   1   1         31.71        -40.76        62.43 o
  17   1   1        188.76        442.83       171.92 o
  18   1   1         55.64         15.47       103.06 o
  19   1   1         97.19        -69.71       190.50 o
 -19   2   1        148.54         10.45       131.00 o
 -18   2   1        392.00        126.59       110.32 o
 -17   2   1        437.79        312.71       112.27 o
 -16   2   1        373.91        476.79       153.22 o
 -15   2   1        136.66        184.78        70.97 o
 -14   2   1        659.16        663.65        95.30 o
 -13   2   1         39.53         87.81        51.57 o
 -12   2   1        463.35        424.20        70.80 o
 -11   2   1        236.83        254.83        63.03 o
 -10   2   1         44.59        100.42        48.31 o
  -9   2   1       1036.41       1033.14        60.32 o
  -8   2   1       9855.13       9173.66       132.88 o
  -7   2   1        415.48        467.83        59.06 o
  -6   2   1       1420.28       1455.90        53.69 o
  -5   2   1      39369.67      37465.72       245.84 o
  -4   2   1       7324.16       6816.67        97.35 o
  -3   2   1        260.50        280.27        21.79 o
  -2   2   1      50163.39      52037.72       321.43 o
   2   2   1       6310.93       6341.35       100.44 o
   3   2   1        814.20        698.20        41.87 o
   4   2   1      35954.20      34816.46       369.60 o
   5   2   1       2305.39       2238.82        90.10 o
   6   2   1        626.50        694.67        46.65 o
   7   2   1        685.57        566.63        60.08 o
   8   2   1        439.04        441.35        57.80 o
   9   2   1       2270.78       2412.24       126.76 o
  10   2   1       1904.10       1899.42       122.77 o
  11   2   1        534.12        488.49        71.26 o
  12   2   1         18.38         90.26        51.69 o
  13   2   1        530.28        505.87        88.26 o
  14   2   1        732.45        626.33       117.13 o
  15   2   1         37.23        -48.45        63.44 o
  16   2   1        184.35        131.89        61.71 o
  17   2   1        258.78        232.57       133.20 o
  18   2   1          2.20        -78.69       110.54 o
  19   2   1        119.08         71.35       126.06 o
 -19   3   1         52.11       -116.62       121.59 o
 -18   3   1       1272.41       1321.65       242.00 o
 -17   3   1       1006.69       1024.98       268.57 o
 -16   3   1       1294.29       1142.55       219.87 o
 -15   3   1        374.85        285.66        82.26 o
 -14   3   1        852.60        909.17       109.50 o
 -13   3   1        968.85       1138.12       107.33 o
 -12   3   1        179.57        210.43        56.79 o
 -11   3   1        201.11        190.41        52.66 o
 -10   3   1        850.72        866.10        82.30 o
  -9   3   1       1762.60       1572.20        59.55 o
  -8   3   1        799.21        909.78        49.19 o
  -7   3   1       4172.86       3911.82        94.19 o
  -6   3   1         38.36         85.34        23.82 o
  -5   3   1       6249.25       5492.32       110.58 o
  -4   3   1      35332.32      33769.19       377.63 o
  -3   3   1       1848.48       1617.05        70.95 o
  -2   3   1      26307.94      26156.22       346.39 o
  -1   3   1        347.36        211.92        17.73 o
   0   3   1      33873.25      34406.71       357.59 o
   1   3   1       1035.25        973.08        36.21 o
   2   3   1      12888.97      14341.43       216.86 o
   3   3   1        142.19         60.85        26.21 o
   4   3   1       6497.36       6737.14       158.88 o
   5   3   1      16798.70      15844.93       237.47 o
   6   3   1       9284.42       9078.81       158.09 o
   7   3   1       2901.24       2747.47        99.93 o
   8   3   1       5147.36       4935.15       135.13 o
   9   3   1       6143.18       5662.85       192.32 o
  10   3   1        916.45        868.76        84.93 o
  11   3   1        601.53        480.14       108.18 o
  12   3   1       3944.61       3646.62       180.21 o
  13   3   1         79.57        -19.61        68.04 o
  14   3   1        166.18         93.00        60.56 o
  15   3   1        385.26        287.61        80.79 o
  16   3   1        132.20        402.97       102.82 o
  17   3   1        103.87         36.59        76.99 o
  18   3   1        149.23       -113.24       113.24 o
  19   3   1        154.40        173.79       245.51 o
 -19   4   1          5.54       -193.44       379.74 o
 -18   4   1          2.81        138.72       249.26 o
 -17   4   1        786.19        701.82       176.84 o
 -16   4   1         24.16        -44.43       104.32 o
 -15   4   1         79.65        169.72        58.16 o
 -14   4   1         79.97        127.11        63.86 o
 -13   4   1          0.01        122.31        54.65 o
 -12   4   1          0.01         61.78        42.67 o
 -11   4   1       1191.43       1198.24       101.28 o
 -10   4   1        595.27        487.04        48.83 o
  -9   4   1        235.17        240.08        34.20 o
  -8   4   1       7836.84       6870.93       151.76 o
  -7   4   1       7375.32       7372.66       152.77 o
  -6   4   1       1329.78       1590.86        76.64 o
  -5   4   1       5044.11       4361.35       117.99 o
  -4   4   1       7013.12       7258.00       197.99 o
  -3   4   1      10101.40       9942.97       396.61 o
  -2   4   1        850.47       1060.86       165.74 o
  -1   4   1       3093.58       3548.73        65.31 o
   0   4   1       6544.69       6617.88       100.54 o
   1   4   1        978.40       1358.57        53.46 o
   2   4   1        182.21         85.83        39.13 o
   3   4   1       3441.52       3380.08       107.35 o
   4   4   1        848.86       1099.03        73.17 o
   5   4   1      14938.90      14562.01       262.10 o
   6   4   1        558.37        526.48        59.17 o
   7   4   1       8102.05       7057.74       121.46 o
   8   4   1         18.68         42.62        27.52 o
   9   4   1       7391.69       7021.40       187.38 o
  10   4   1       3628.13       3552.79       165.83 o
  11   4   1        269.60        261.81        71.51 o
  12   4   1        734.70        582.53        77.74 o
  13   4   1        860.39        947.27       106.68 o
  14   4   1       2773.14       3028.13       203.90 o
  15   4   1        667.11        680.07       109.64 o
  16   4   1       1107.42       1259.53       144.15 o
  17   4   1          5.46         65.90        95.71 o
  18   4   1          1.32        -71.17       109.51 o
  19   4   1        117.15        130.25       133.98 o
 -19   5   1         56.66         37.95       185.02 o
 -18   5   1          0.11         53.72       134.85 o
 -17   5   1       1365.70       1361.82       237.02 o
 -16   5   1        683.58        848.10       189.54 o
 -15   5   1        691.74        750.40       113.42 o
 -14   5   1       1448.27       1421.66       121.59 o
 -13   5   1        128.23        397.40        72.91 o
 -12   5   1       1615.75       1787.77       134.12 o
 -11   5   1        249.36        256.89        62.96 o
 -10   5   1      12008.58      11606.90       217.41 o
  -9   5   1       4793.37       5005.83       139.03 o
  -8   5   1      11962.28      12309.07       212.85 o
  -7   5   1       1095.70       1131.28        74.50 o
  -6   5   1       9742.73       9600.15       191.98 o
  -5   5   1        877.29        731.39        78.22 o
  -4   5   1      23269.72      22699.35       417.24 o
  -3   5   1       8963.49       9539.75       216.25 o
  -2   5   1       1859.82       1799.81        81.74 o
  -1   5   1        377.09        514.76        42.76 o
   0   5   1      72721.39      70533.74       940.24 o
   1   5   1        180.59        243.61        40.25 o
   2   5   1        398.01        648.70        62.44 o
   3   5   1       1050.24       1028.91        77.79 o
   4   5   1       4670.85       4658.47       143.15 o
   5   5   1        425.64        527.75        57.76 o
   6   5   1      11169.66      10426.71       245.90 o
   7   5   1        767.41        857.17        72.26 o
   8   5   1      12159.05      12073.64       196.84 o
   9   5   1          8.51          9.55        45.08 o
  10   5   1       1652.64       1640.70       134.58 o
  11   5   1       4884.57       5340.93       215.40 o
  12   5   1        975.61       1006.81       114.20 o
  13   5   1       1952.90       1844.39       139.39 o
  14   5   1       1262.34       1265.33       123.84 o
  15   5   1        593.15        483.18        96.60 o
  16   5   1          0.54         24.81        79.44 o
  17   5   1        266.68        163.83       123.16 o
  18   5   1        136.88        109.03       104.20 o
  19   5   1         40.17        -36.62       102.13 o
 -18   6   1         14.01        -45.41       117.59 o
 -17   6   1        121.20         76.05       141.45 o
 -16   6   1        114.28        283.92       102.30 o
 -15   6   1         70.86        169.72        71.80 o
 -14   6   1          5.30         80.08        70.09 o
 -13   6   1        102.81        149.08        55.59 o
 -12   6   1       1118.72       1111.08       107.56 o
 -11   6   1       2998.03       2859.28       171.26 o
 -10   6   1       5430.38       5741.47       195.71 o
  -9   6   1      18463.73      18805.18       282.98 o
  -8   6   1          1.74         15.70        53.53 o
  -7   6   1        117.24        168.89        41.78 o
  -6   6   1        370.11        445.31        61.85 o
  -5   6   1        733.54        869.21        85.35 o
  -4   6   1          3.39        134.11        43.97 o
  -3   6   1      37953.68      36571.26       493.89 o
  -2   6   1       4347.45       4559.21       129.25 o
  -1   6   1      27677.83      27064.43       285.10 o
   0   6   1       6751.98       6429.30       176.97 o
   1   6   1       5624.16       5699.72       196.91 o
   2   6   1       1180.50       1164.52        90.49 o
   3   6   1       6428.97       6725.41       191.84 o
   4   6   1         14.20        151.71        41.20 o
   5   6   1       9621.35       9107.52       220.75 o
   6   6   1       6774.70       7178.80       211.50 o
   7   6   1       2848.21       2730.78       140.18 o
   8   6   1         10.33        129.39        41.35 o
   9   6   1       1146.36       1080.65        87.08 o
  10   6   1         58.28         14.26        51.00 o
  11   6   1       6282.35       6469.34       296.14 o
  12   6   1       2068.16       2005.98       139.75 o
  13   6   1        768.71        804.73        95.88 o
  14   6   1       2214.01       2275.04       160.03 o
  15   6   1       2582.63       2848.99       186.12 o
  16   6   1        121.27        216.86        99.48 o
  17   6   1          2.22        -33.23       277.71 o
  18   6   1        283.92        435.25       156.35 o
  19   6   1          3.24        -24.21       164.57 o
 -18   7   1        360.20        301.01       141.61 o
 -17   7   1         77.71        -10.18       102.36 o
 -16   7   1         56.56         47.26        79.85 o
 -15   7   1        945.77       1118.82       164.59 o
 -14   7   1       1431.93       1581.95       135.54 o
 -13   7   1          0.02        112.12        56.60 o
 -12   7   1          0.03         91.79        64.43 o
 -11   7   1       1237.94       1191.74       103.88 o
 -10   7   1         28.93        107.32        35.95 o
  -9   7   1       3198.16       2929.26       120.68 o
  -8   7   1      12321.21      12331.89       272.66 o
  -7   7   1        680.04        761.17        91.12 o
  -6   7   1         69.52         46.57        44.46 o
  -5   7   1       2065.36       1993.94       128.74 o
  -4   7   1       2414.85       2117.64       125.94 o
  -3   7   1      13022.16      12862.82       349.61 o
  -2   7   1      38994.68      39392.70       484.21 o
  -1   7   1      83846.12      80381.54      1243.07 o
   0   7   1      43397.82      42850.86       490.79 o
   1   7   1          9.89        152.17        61.54 o
   2   7   1      15741.98      16119.65       300.35 o
   3   7   1       6643.93       6172.63       197.49 o
   4   7   1       8677.25       8947.81       244.60 o
   5   7   1      15832.83      16362.04       307.15 o
   6   7   1         27.78        117.01        46.70 o
   7   7   1       1567.10       1670.56       116.20 o
   8   7   1         81.57        234.80        60.03 o
   9   7   1          8.91        107.78        31.31 o
  10   7   1       4697.48       4832.78       197.00 o
  11   7   1       4331.56       4081.58       211.48 o
  12   7   1        182.84        343.71        73.30 o
  13   7   1       1048.79       1178.43       116.38 o
  14   7   1        643.05        744.26       101.62 o
  15   7   1        161.17        245.58        73.21 o
  16   7   1         34.39        107.56        83.25 o
  17   7   1        804.69        584.08       171.85 o
  18   7   1        141.05         39.53        94.05 o
 -18   8   1        184.90         87.29       139.39 o
 -17   8   1       2312.80       2645.32       263.69 o
 -16   8   1        316.78        207.70       100.02 o
 -15   8   1          1.00         83.44        72.08 o
 -14   8   1       1897.40       1836.63       146.43 o
 -13   8   1          9.31         37.42        60.38 o
 -12   8   1        316.10        203.83        63.16 o
 -11   8   1         27.46        117.45        59.04 o
 -10   8   1         10.28         88.63        32.40 o
  -9   8   1       8917.79       8697.30       229.94 o
  -8   8   1       8785.85       8386.96       220.90 o
  -7   8   1         20.22        -14.22        55.27 o
  -6   8   1       1081.13       1039.76       108.68 o
  -5   8   1      10413.00      10123.67       287.33 o
  -4   8   1       5420.02       5011.20       245.30 o
  -3   8   1      11487.84      11631.22       407.06 o
  -2   8   1       7775.01       7924.84       286.33 o
  -1   8   1        646.03        578.17        59.35 o
   0   8   1       5708.20       5842.94       195.42 o
   1   8   1       1834.55       2619.96       353.50 o
   2   8   1      20537.48      19766.48       425.18 o
   3   8   1      11243.15      11049.15       274.18 o
   4   8   1       8912.65       7776.26       239.03 o
   5   8   1       5607.62       5930.17       193.48 o
   6   8   1        583.57        611.53        72.20 o
   7   8   1       3733.26       3555.60       167.16 o
   8   8   1          2.79        106.62        98.77 o
   9   8   1        701.85        778.97       100.92 o
  10   8   1         45.09        115.82        51.61 o
  11   8   1         87.15        107.89        61.51 o
  12   8   1       1547.66       1224.35       129.03 o
  13   8   1         66.53        139.65        76.63 o
  14   8   1        158.45        113.46        69.84 o
  15   8   1        736.19        674.17       102.95 o
  16   8   1        818.87       1002.91       160.08 o
  17   8   1          2.22        162.53       107.64 o
  18   8   1         94.44        192.43       121.19 o
 -18   9   1        374.21        628.02       205.95 o
 -17   9   1         19.32         55.87       159.97 o
 -16   9   1       1134.16       1442.50       192.04 o
 -15   9   1         98.56        122.62        79.62 o
 -14   9   1         28.06         84.55        77.04 o
 -13   9   1        732.62        631.13       102.88 o
 -12   9   1        664.02        701.54        90.17 o
 -11   9   1        704.91        733.46        97.68 o
 -10   9   1       5666.43       5768.13       197.95 o
  -9   9   1          1.45        106.28        50.31 o
  -8   9   1       1215.23       1200.39       111.47 o
  -7   9   1      10889.69      10453.99       334.09 o
  -6   9   1          4.74        113.64        60.93 o
  -5   9   1       8486.93       8344.08       272.31 o
  -4   9   1       4926.22       4310.15       231.18 o
  -3   9   1          0.37         99.03        46.28 o
  -2   9   1       1551.67       1775.41       146.30 o
  -1   9   1        605.37        430.72        47.87 o
   0   9   1        370.01        527.20        96.96 o
   1   9   1          0.02        -20.63        52.42 o
   2   9   1       3576.90       3622.72       198.60 o
   3   9   1       4586.37       4113.14       181.52 o
   4   9   1          0.09         39.48        45.84 o
   5   9   1       3493.61       3073.74       166.48 o
   6   9   1         32.57         25.26        42.21 o
   7   9   1      14288.14      13798.50       331.89 o
   8   9   1       1424.39       1398.09       119.64 o
   9   9   1       6377.14       6063.23       244.04 o
  10   9   1         44.73        226.12        63.51 o
  11   9   1         11.42         11.80        51.86 o
  12   9   1       1588.12       1627.14       192.70 o
  13   9   1         59.45        120.64        74.45 o
  14   9   1       1787.58       1809.63       149.43 o
  15   9   1         95.76        133.93        61.53 o
  16   9   1         32.27        -27.97        81.43 o
  17   9   1        114.89        176.68       161.74 o
  18   9   1         92.49        260.73       140.70 o
 -18  10   1          5.61       -107.51       107.51 o
 -17  10   1       3053.51       3078.50       294.10 o
 -16  10   1       1106.07       1167.75       180.70 o
 -15  10   1         64.99         36.54        88.99 o
 -14  10   1        535.87        446.80        93.25 o
 -13  10   1       3623.62       3868.99       199.87 o
 -12  10   1       9169.48       9305.42       300.60 o
 -11  10   1          2.59         60.54        47.50 o
 -10  10   1       6296.35       6469.08       218.00 o
  -9  10   1       1584.73       1675.85       115.44 o
  -8  10   1        461.38        379.34        76.02 o
  -7  10   1        334.84        328.36        76.15 o
  -6  10   1      35368.89      33145.00      1043.40 o
  -5  10   1        952.26       1370.51       175.85 o
  -4  10   1      10488.01      10955.82       392.02 o
  -3  10   1       2025.09       2208.05       111.36 o
  -2  10   1        906.17        793.35       113.19 o
  -1  10   1      25393.75      23941.85       367.03 o
   0  10   1      20922.43      20835.17       540.84 o
   1  10   1         24.95         24.66        87.77 o
   2  10   1       2029.08       1587.32       179.31 o
   3  10   1        215.95        271.03        85.22 o
   4  10   1       5599.46       5134.44       215.01 o
   5  10   1        962.03       1084.55       108.28 o
   6  10   1       8114.76       8189.39       255.18 o
   7  10   1       4559.65       4636.49       201.32 o
   8  10   1          5.32         67.73        65.37 o
   9  10   1          8.75         77.21        72.91 o
  10  10   1       5494.11       5373.68       242.59 o
  11  10   1         26.63        165.69        70.95 o
  12  10   1        758.51        962.36       108.09 o
  13  10   1         57.18        145.90        81.33 o
  14  10   1       1155.77       1207.48       127.46 o
  15  10   1        136.54         53.60        64.46 o
  16  10   1        273.52        235.83       119.51 o
  17  10   1         20.31         54.15        91.56 o
  18  10   1        316.88        222.78       134.60 o
 -18  11   1         36.55        -54.45       173.14 o
 -17  11   1         19.56        -94.10       105.03 o
 -16  11   1        726.81        828.40       229.95 o
 -15  11   1          7.57         32.15        55.03 o
 -14  11   1          0.15         69.56        69.80 o
 -13  11   1       2144.75       2407.29       164.90 o
 -12  11   1        143.35        323.49        72.61 o
 -11  11   1         36.55        114.16        61.29 o
 -10  11   1        319.54        275.34        75.19 o
  -9  11   1       3373.82       3355.18       188.42 o
  -8  11   1        749.24        760.30        98.15 o
  -7  11   1       2199.81       2205.18       169.07 o
  -6  11   1        185.73         81.73        73.33 o
  -5  11   1       4402.37       4378.65       266.61 o
  -4  11   1       1269.09       1318.62       147.64 o
  -3  11   1       4128.48       4152.09       242.35 o
  -2  11   1      29884.30      30889.99       639.96 o
  -1  11   1       3235.32       3684.26       128.74 o
   0  11   1        299.84        639.25        93.66 o
   1  11   1        229.73        272.12        71.07 o
   2  11   1       7806.64       8367.11       333.88 o
   3  11   1       1417.88       1313.73       124.32 o
   4  11   1        472.82        615.10       110.52 o
   5  11   1       1280.28       1457.79       124.32 o
   6  11   1       1896.25       2085.26       138.92 o
   7  11   1       4228.97       3933.26       190.77 o
   8  11   1       7632.67       7647.18       274.63 o
   9  11   1       3150.58       3205.77       189.53 o
  10  11   1       1857.49       1960.88       151.41 o
  11  11   1        431.87        436.12        79.50 o
  12  11   1        751.30        899.51       107.31 o
  13  11   1         78.76        215.08        72.19 o
  14  11   1          2.98         53.18        64.56 o
  15  11   1        146.86        123.42        64.37 o
  16  11   1        454.66        492.46       113.84 o
  17  11   1        253.57        168.68       117.77 o
  18  11   1         39.53        148.19       180.02 o
 -17  12   1         83.09         33.59        93.76 o
 -16  12   1        184.67        192.87       102.23 o
 -15  12   1        309.57        232.62        88.05 o
 -14  12   1       1347.98       1680.47       148.43 o
 -13  12   1        127.21        231.90        69.12 o
 -12  12   1       5196.99       5257.78       260.92 o
 -11  12   1       3236.85       3126.31       206.43 o
 -10  12   1        747.94        614.88        85.77 o
  -9  12   1       2122.04       2339.09       175.15 o
  -8  12   1       4118.75       4064.73       206.28 o
  -7  12   1        243.46        169.65        83.65 o
  -6  12   1       2137.52       1937.53       203.48 o
  -5  12   1        308.61        370.75       141.15 o
  -4  12   1       7445.41       7332.16       416.40 o
  -3  12   1       1604.03       1719.24       174.84 o
  -2  12   1      12857.31      12741.49       516.74 o
  -1  12   1      14756.52      13808.34       315.69 o
   0  12   1         14.00        139.72        94.62 o
   1  12   1       6679.08       6869.39       257.95 o
   2  12   1      15703.19      15450.69       474.54 o
   3  12   1       9248.51       9127.21       371.38 o
   4  12   1      22438.60      21276.27       675.66 o
   5  12   1        100.85        140.83        80.44 o
   6  12   1       1313.93       1059.28       170.31 o
   7  12   1       1740.49       1525.35       126.72 o
   8  12   1       5403.50       5371.19       240.73 o
   9  12   1        224.09        291.70        80.27 o
  10  12   1        658.42        564.45        94.62 o
  11  12   1        235.22        216.97        71.95 o
  12  12   1         82.84         85.67        55.46 o
  13  12   1          3.28         51.01        53.42 o
  14  12   1        613.81        515.69       107.74 o
  15  12   1        246.86        397.21        84.01 o
  16  12   1         38.59         92.88        80.61 o
  17  12   1        180.80         31.88       141.33 o
  18  12   1          8.75        -18.28       135.74 o
 -17  13   1        155.29         51.07        95.14 o
 -16  13   1         51.08         19.03        87.72 o
 -15  13   1       1827.23       2124.14       234.23 o
 -14  13   1       1243.64       1344.94       222.36 o
 -13  13   1       1901.89       1853.41       174.40 o
 -12  13   1      10645.85      11042.63       410.83 o
 -11  13   1        169.73        253.95        77.15 o
 -10  13   1        565.59        675.78        87.42 o
  -9  13   1       5185.07       5163.32       284.91 o
  -8  13   1      10166.06      10086.59       808.25 o
  -7  13   1        236.94        165.87        86.92 o
  -6  13   1       1207.03       1187.69       167.16 o
  -5  13   1       2983.25       3379.85       345.76 o
  -4  13   1        460.72        789.53       167.46 o
  -3  13   1       5147.48       5562.93       308.06 o
  -2  13   1       7853.18       7576.08       491.30 o
  -1  13   1       9904.44       9295.53       283.87 o
   0  13   1      10412.67       9980.99       583.65 o
   1  13   1        103.24        180.78        75.60 o
   2  13   1         28.43         37.24       142.91 o
   3  13   1       5865.18       6020.01       310.17 o
   4  13   1      16134.09      15435.49       424.31 o
   5  13   1         18.58        247.35       103.70 o
   6  13   1        687.84        622.80       121.51 o
   7  13   1        591.87        770.01       101.07 o
   8  13   1        415.59        312.74        76.13 o
   9  13   1       2273.34       1935.02       156.65 o
  10  13   1         46.48         55.29        64.30 o
  11  13   1        867.87        768.24       107.30 o
  12  13   1       1216.55        864.74       143.86 o
  13  13   1         95.97        175.04        54.90 o
  14  13   1        152.47        152.96        76.07 o
  15  13   1        436.65        603.23       120.37 o
  16  13   1       1729.42       2142.03       218.13 o
  17  13   1         70.08        -89.71        89.71 o
  18  13   1         14.18        265.92       236.38 o
 -17  14   1          4.18         48.10        89.43 o
 -16  14   1       1533.89       1723.85       284.59 o
 -15  14   1          4.79        -13.73        98.63 o
 -14  14   1        117.70        171.99        98.02 o
 -13  14   1          1.35        155.27        73.69 o
 -12  14   1       1257.56       1155.11       161.83 o
 -11  14   1       1134.74       1063.40       177.59 o
 -10  14   1        145.01        112.60        81.89 o
  -9  14   1       3228.18       3164.93       235.89 o
  -8  14   1        337.99        368.74       118.54 o
  -7  14   1        585.74       1025.56       177.07 o
  -6  14   1        302.47        299.91       107.82 o
  -5  14   1        575.37        521.38       129.96 o
  -4  14   1       7158.59       6799.68       360.78 o
  -3  14   1       1037.86       1222.08       162.78 o
  -2  14   1        546.98        507.56       123.61 o
  -1  14   1       4578.65       4497.64       235.75 o
   0  14   1        285.08        670.55       147.58 o
   1  14   1       4135.63       4128.13       270.68 o
   2  14   1        231.65        323.77        97.22 o
   3  14   1       9286.02       9517.06       407.14 o
   4  14   1       3399.60       3233.50       323.89 o
   5  14   1        196.63        428.53       116.30 o
   6  14   1        377.56        486.20       355.27 o
   7  14   1       2855.98       2929.38       211.63 o
   8  14   1        122.31         85.50        70.60 o
   9  14   1        336.73        449.61        91.11 o
  10  14   1        986.79       1083.16       143.36 o
  11  14   1       4199.06       4070.10       238.59 o
  12  14   1         31.14         99.94        64.21 o
  13  14   1          0.26         31.74        64.12 o
  14  14   1        779.88        916.18       138.90 o
  15  14   1        137.64        166.65       140.29 o
  16  14   1         36.26         11.44        72.11 o
  17  14   1        142.82        131.65        97.81 o
 -17  15   1         50.36       -109.50       140.33 o
 -16  15   1       1061.46       1209.11       248.36 o
 -15  15   1       1500.08       1692.79       225.62 o
 -14  15   1       1141.97       1060.65       171.54 o
 -13  15   1        383.97        290.81        87.27 o
 -12  15   1       2849.45       3309.82       266.81 o
 -11  15   1         61.97        157.08        84.39 o
 -10  15   1         48.66        173.56        87.73 o
  -9  15   1        218.72        283.73       153.31 o
  -8  15   1       7838.80       8142.25       442.27 o
  -7  15   1      14415.41      15081.75       584.62 o
  -6  15   1        263.75        338.31       126.34 o
  -5  15   1       2144.82       2037.53       211.92 o
  -4  15   1        983.81        934.45       155.48 o
  -3  15   1       1093.67       1106.69       184.10 o
  -2  15   1       1689.62       1806.26       194.28 o
  -1  15   1       1142.59       1192.85       138.12 o
   0  15   1         22.05         70.50        38.58 o
   1  15   1       5901.90       5916.57       273.62 o
   2  15   1       3714.75       3519.01       219.50 o
   3  15   1      14310.44      14221.64       518.78 o
   4  15   1        565.12        483.13       143.65 o
   5  15   1       2056.66       2392.23       226.23 o
   6  15   1        281.72        273.79       191.81 o
   7  15   1       4718.01       4693.65       267.51 o
   8  15   1        201.96        251.39       108.81 o
   9  15   1        624.80        695.97       146.54 o
  10  15   1        512.06        487.73        95.95 o
  11  15   1        207.82        294.86        80.26 o
  12  15   1        385.68        450.20       129.90 o
  13  15   1        436.00        308.84        91.82 o
  14  15   1        142.32        138.00        72.87 o
  15  15   1         87.05        164.89       101.66 o
  16  15   1        198.63        196.72        82.39 o
  17  15   1         12.68         38.07       148.11 o
 -17  16   1        582.98        883.45       319.15 o
 -16  16   1        767.42        911.13       281.68 o
 -15  16   1          9.78        107.51       130.43 o
 -14  16   1        135.82        116.66        86.50 o
 -13  16   1          7.22         14.95       164.10 o
 -12  16   1        622.46        648.17       136.07 o
 -11  16   1        121.08        121.31        91.32 o
 -10  16   1          5.77          8.48        76.64 o
  -9  16   1         36.10         38.97        67.92 o
  -8  16   1        950.29       1054.04       184.75 o
  -7  16   1       5995.04       5463.29       362.80 o
  -6  16   1       6020.44       5519.29       355.52 o
  -5  16   1        701.64        583.22       145.70 o
  -4  16   1        371.53        558.63       148.19 o
  -3  16   1       1254.54       1019.63       176.88 o
  -2  16   1       4105.33       4153.13       338.58 o
  -1  16   1          6.66        142.42       101.53 o
   0  16   1       2926.60       2496.62       215.25 o
   1  16   1        122.52        288.83       125.03 o
   2  16   1       1591.40       1824.28       167.72 o
   3  16   1        147.77         98.03       114.35 o
   4  16   1       2384.10       2834.60       257.98 o
   5  16   1        559.45        750.65       146.43 o
   6  16   1       2457.86       1965.78       217.35 o
   7  16   1         91.28        -52.15        86.38 o
   8  16   1         14.04         -9.90        70.08 o
   9  16   1          2.18        154.93        80.06 o
  10  16   1        451.93        329.39        94.96 o
  11  16   1        997.09        941.53       150.18 o
  12  16   1       2171.26       2258.66       224.05 o
  13  16   1        423.94        383.05        83.62 o
  14  16   1          5.48        -64.61        92.66 o
  15  16   1         68.17        286.43       123.03 o
  16  16   1          6.45        205.96       236.82 o
 -16  17   1       1770.59       1666.77       412.87 o
 -15  17   1        404.94         99.41       145.36 o
 -14  17   1        410.80        480.77       127.50 o
 -13  17   1       1226.93       1324.60       189.38 o
 -12  17   1        433.39        389.27       114.16 o
 -11  17   1         15.46         48.55        69.57 o
 -10  17   1        182.26        233.49        97.78 o
  -9  17   1        368.11        706.56       162.81 o
  -8  17   1       1225.67       1408.99       224.74 o
  -7  17   1       6040.57       5946.83       390.87 o
  -6  17   1       3045.22       2936.91       278.88 o
  -5  17   1       2416.36       2234.58       246.40 o
  -4  17   1       2448.31       2772.33       259.53 o
  -3  17   1       4741.31       4501.74       323.22 o
  -2  17   1       2865.69       3508.15       233.38 o
  -1  17   1       3566.61       2802.62       103.82 o
   0  17   1       3251.88       2891.18       133.65 o
   1  17   1          7.89        181.72       123.07 o
   2  17   1      14661.42      13652.02       444.17 o
   3  17   1         70.75        297.53       124.92 o
   4  17   1      13309.99      13731.79       548.05 o
   5  17   1       1434.94       1672.25       210.38 o
   6  17   1        725.71        642.18       153.43 o
   7  17   1        757.06        801.12       132.12 o
   8  17   1       1293.30       1121.02       149.46 o
   9  17   1        126.54        282.32        96.65 o
  10  17   1        113.75        126.22        93.74 o
  11  17   1        167.61        312.68       107.10 o
  12  17   1        629.76        786.80       139.98 o
  13  17   1          2.94         72.97       174.53 o
  14  17   1         48.70        -13.10        97.96 o
  15  17   1        651.57        298.59       249.81 o
  16  17   1         34.13        378.27       277.56 o
 -16  18   1         42.53         32.61       146.87 o
 -15  18   1        263.05        366.89       178.81 o
 -14  18   1         63.76        210.60       107.34 o
 -13  18   1        552.73        794.20       161.78 o
 -12  18   1       1218.52       1319.27       190.01 o
 -11  18   1         10.89         18.33        72.84 o
 -10  18   1       2130.42       2742.83       238.52 o
  -9  18   1        918.46        897.81       152.20 o
  -8  18   1       1837.68       2237.27       370.00 o
  -7  18   1       1041.22       1143.11       190.57 o
  -6  18   1       1623.19       1534.11       206.48 o
  -5  18   1       2160.70       2221.01       409.58 o
  -4  18   1       2046.92       2283.88       239.76 o
  -3  18   1       2501.49       2357.40       249.22 o
  -2  18   1        755.97        521.66       217.03 o
  -1  18   1         17.40        148.89       108.06 o
   0  18   1       2517.02       2579.64       254.50 o
   1  18   1       3881.78       4203.94       313.18 o
   2  18   1       4523.35       4733.13       281.69 o
   3  18   1        321.24        448.38       223.54 o
   4  18   1        802.30       1083.21       281.33 o
   5  18   1         11.19         54.71        88.32 o
   6  18   1        771.61        682.28       235.64 o
   7  18   1       2271.38       2079.32       198.44 o
   8  18   1         73.84        268.81       174.38 o
   9  18   1         49.81         35.68        72.51 o
  10  18   1        927.20       1186.54       191.55 o
  11  18   1        107.66        173.62       110.81 o
  12  18   1       2056.34       2710.87       257.10 o
  13  18   1        642.96        912.03       221.08 o
  14  18   1        743.47        651.52       149.74 o
  15  18   1        604.11        932.56       226.13 o
 -15  19   1        109.28          5.26       134.21 o
 -14  19   1         11.43         58.91       109.21 o
 -13  19   1       1459.44       1465.19       196.36 o
 -12  19   1        744.74        860.37       162.06 o
 -11  19   1       1398.80       1852.03       213.02 o
 -10  19   1        436.92        504.23       129.30 o
  -9  19   1         16.24        131.99        98.76 o
  -8  19   1         81.09        167.58       171.49 o
  -7  19   1        130.96        397.72       134.25 o
  -6  19   1        271.11        455.07       135.05 o
  -5  19   1        620.62        760.78       208.20 o
  -4  19   1       9451.86       9135.24       478.77 o
  -3  19   1        463.42        425.62       151.03 o
  -2  19   1       1418.01       1184.35       183.66 o
  -1  19   1          1.16         91.57       129.92 o
   0  19   1       8771.32       8686.88       459.76 o
   1  19   1         91.94        312.99       243.79 o
   2  19   1        115.44         88.58       246.17 o
   3  19   1       6161.84       6558.14       335.79 o
   4  19   1        232.26        260.62       119.72 o
   5  19   1       2733.81       2573.22       257.82 o
   6  19   1        642.90        648.50       163.80 o
   7  19   1          6.92        143.54        95.28 o
   8  19   1          0.98        227.58       104.70 o
   9  19   1         16.64        145.37        92.49 o
  10  19   1       2689.05       2874.60       253.80 o
  11  19   1        102.32         48.02        83.00 o
  12  19   1        834.87        881.49       154.32 o
  13  19   1        593.74        239.36       135.76 o
  14  19   1         26.11        -52.36       257.26 o
  15  19   1        261.15        552.29       288.73 o
 -15  20   1         78.29        248.88       180.86 o
 -14  20   1        514.24        554.29       185.93 o
 -13  20   1        293.15        669.90       176.88 o
 -12  20   1          2.82         24.74       105.38 o
 -11  20   1        936.69       1134.95       191.74 o
 -10  20   1       3493.71       3570.56       289.22 o
  -9  20   1        275.04        505.52       190.42 o
  -8  20   1         60.01        -14.12       108.25 o
  -7  20   1        840.21       1327.19       211.49 o
  -6  20   1       3695.57       3739.16       362.09 o
  -5  20   1        226.54        202.61       110.11 o
  -4  20   1       3898.81       4139.00       357.13 o
  -3  20   1       5857.24       6013.89       331.34 o
  -2  20   1        103.84        311.81       123.63 o
  -1  20   1       2182.85       2351.79       282.71 o
   0  20   1          3.66       -107.89       107.89 o
   1  20   1        103.74        398.73       138.26 o
   2  20   1       1869.50       2115.09       245.12 o
   3  20   1       1128.21       1356.84       173.46 o
   4  20   1        135.47        195.84       114.35 o
   5  20   1         43.00        140.39        91.75 o
   6  20   1       1108.02       1238.20       203.47 o
   7  20   1       2843.57       3073.25       251.11 o
   8  20   1        765.38        766.43       153.31 o
   9  20   1        147.72         43.90       134.92 o
  10  20   1        960.11        982.69       192.20 o
  11  20   1        226.47        138.74       145.20 o
  12  20   1        343.89        406.60       179.64 o
  13  20   1          0.59         17.34       116.04 o
  14  20   1        108.74        133.67       144.95 o
 -14  21   1          0.60        -41.90       188.87 o
 -13  21   1         47.85         79.34        94.47 o
 -12  21   1        241.92         53.40       149.54 o
 -11  21   1          0.71         78.18        91.61 o
 -10  21   1       2226.35       2625.35       255.19 o
  -9  21   1        346.14        571.91       143.26 o
  -8  21   1        290.16        348.19       142.37 o
  -7  21   1       1129.75       1248.34       207.93 o
  -6  21   1       1362.79       1795.47       252.42 o
  -5  21   1        678.85        802.23       176.10 o
  -4  21   1        409.03        520.55       158.05 o
  -3  21   1       2712.14       3255.58       257.16 o
  -2  21   1        167.73        260.01       129.65 o
  -1  21   1       1585.31       1518.67       216.71 o
   0  21   1         78.55        110.53       100.86 o
   1  21   1        788.07        778.87       180.01 o
   2  21   1        535.64        486.80       229.48 o
   3  21   1         11.82        268.69       103.13 o
   4  21   1          2.94        138.22        83.91 o
   5  21   1       1034.02       1395.25       192.24 o
   6  21   1        557.49        789.76       172.74 o
   7  21   1       1930.67       2232.14       317.53 o
   8  21   1        166.01        221.54       105.00 o
   9  21   1       4200.61       4734.58       327.30 o
  10  21   1        704.78        931.71       164.26 o
  11  21   1         35.79         42.22        74.33 o
  12  21   1         95.90        326.47       459.36 o
  13  21   1        175.37        260.61       145.08 o
 -13  22   1         63.24         23.99       134.79 o
 -12  22   1         18.82        -96.98       139.63 o
 -11  22   1       2131.77       2506.19       263.57 o
 -10  22   1         98.32        199.94        95.01 o
  -9  22   1        487.07        274.70       107.05 o
  -8  22   1        595.70        891.49       196.90 o
  -7  22   1       2689.21       3054.85       317.58 o
  -6  22   1        508.72        414.33       125.88 o
  -5  22   1         87.56        395.50       152.37 o
  -4  22   1         21.61        399.84       131.53 o
  -3  22   1       2509.19       2617.38       239.42 o
  -2  22   1       2696.13       2626.65       291.42 o
  -1  22   1         28.35        -29.64       174.33 o
   0  22   1         89.15         38.46        98.12 o
   1  22   1          0.57        -15.13        95.34 o
   2  22   1       2585.87       2021.53       549.95 o
   3  22   1        439.26        347.57       379.23 o
   4  22   1         56.24        203.35       125.38 o
   5  22   1         21.35        108.88        99.92 o
   6  22   1        366.45        490.70       137.99 o
   7  22   1        296.73        396.62       123.76 o
   8  22   1       1749.64       2049.80       224.65 o
   9  22   1          0.27         76.63        83.17 o
  10  22   1         73.16         17.96        73.73 o
  11  22   1        281.61         83.81       105.46 o
  12  22   1         47.82        286.88       227.23 o
  13  22   1          1.60         54.64       223.83 o
 -12  23   1        473.21        359.61       141.88 o
 -11  23   1        255.97        376.53       134.19 o
 -10  23   1       1566.67       1694.39       214.31 o
  -9  23   1        436.08        371.65       120.33 o
  -8  23   1        711.52        638.77       176.64 o
  -7  23   1       2717.85       2953.93       322.54 o
  -6  23   1        365.09        311.45       188.25 o
  -5  23   1        930.20       1357.73       191.33 o
  -4  23   1        474.52        438.03       131.82 o
  -3  23   1        364.75        442.52       198.92 o
  -2  23   1        817.19        814.68       166.53 o
  -1  23   1        144.41        127.90        95.27 o
   0  23   1        368.43        298.08       115.97 o
   1  23   1       2726.83       2893.66       304.81 o
   2  23   1        246.37        306.20       440.60 o
   3  23   1          0.66         64.97       135.48 o
   4  23   1        165.83        420.19       112.69 o
   5  23   1       1670.67       1757.51       201.64 o
   6  23   1        434.47        323.81       145.22 o
   7  23   1        364.60        353.40       102.24 o
   8  23   1         98.86        -18.91        80.12 o
   9  23   1        298.62        134.42       115.67 o
  10  23   1        240.34        161.03       134.12 o
  11  23   1          0.46         92.89       489.25 o
  12  23   1          4.71        492.27       184.56 o
 -12  24   1        228.69        165.82       126.21 o
 -11  24   1        232.26        112.04       111.09 o
 -10  24   1         29.51         87.16        89.43 o
  -9  24   1        517.87        420.74       215.47 o
  -8  24   1        841.17       1138.66       257.78 o
  -7  24   1          5.59        110.84       185.72 o
  -6  24   1       5780.51       5871.38       373.13 o
  -5  24   1         54.16        174.29       100.01 o
  -4  24   1       1714.89       1694.64       209.67 o
  -3  24   1        678.30        497.79       150.33 o
  -2  24   1       1612.28       1908.51       264.59 o
  -1  24   1          4.92       -132.21       132.21 o
   0  24   1         12.93        463.62       183.55 o
   1  24   1       2246.73       2389.61       289.71 o
   2  24   1        180.74        272.04       314.44 o
   3  24   1        297.11        483.62       152.65 o
   4  24   1        452.92        283.09       191.32 o
   5  24   1        418.93        582.38       149.87 o
   6  24   1       1465.13       1769.19       216.38 o
   7  24   1         70.54        -38.58       110.16 o
   8  24   1       1493.03       1778.68       221.61 o
   9  24   1        305.90        380.75       124.42 o
  10  24   1         24.72        -47.15       101.40 o
  11  24   1         17.48        -40.60       134.38 o
 -11  25   1        839.50        830.37       175.42 o
 -10  25   1        283.78        191.72       124.92 o
  -9  25   1          4.27         52.37        92.28 o
  -8  25   1        141.43        297.81       152.96 o
  -7  25   1       1080.97       1080.90       281.02 o
  -6  25   1         71.55         37.62       123.65 o
  -5  25   1        891.10        983.63       165.10 o
  -4  25   1        289.83        538.32       385.95 o
  -3  25   1        527.74        788.49       237.86 o
  -2  25   1        164.51        374.25       152.44 o
  -1  25   1       1050.83       1067.55       195.37 o
   0  25   1       6357.26       5738.69       444.51 o
   1  25   1        164.68        314.81       132.99 o
   2  25   1        204.47        468.40       164.67 o
   3  25   1         22.94         83.74       122.46 o
   4  25   1        132.37        212.96       305.63 o
   5  25   1       1317.01       1331.93       244.00 o
   6  25   1       2710.76       2586.68       295.79 o
   7  25   1        751.58        997.63       214.88 o
   8  25   1        358.20        219.93       140.86 o
   9  25   1        206.23        271.61       106.84 o
  10  25   1        880.79        691.69       339.59 o
 -11  26   1        504.28        168.51       190.92 o
 -10  26   1        360.42        359.63       114.43 o
  -9  26   1          5.43         54.51       101.36 o
  -8  26   1        125.03        336.84       115.70 o
  -7  26   1        312.11        212.08       130.50 o
  -6  26   1          6.64       -128.21       128.21 o
  -5  26   1        538.40       1065.96       176.68 o
  -4  26   1        255.66        336.97       168.59 o
  -3  26   1       1607.51       1705.79       257.23 o
  -2  26   1        481.96        412.42       212.38 o
  -1  26   1       3306.30       2956.58       341.07 o
   0  26   1       1385.91       1540.43       383.81 o
   1  26   1       5894.74       6806.89       623.75 o
   2  26   1         20.82        199.66       113.27 o
   3  26   1        265.15        185.22       187.65 o
   4  26   1         12.52        156.08       146.97 o
   5  26   1       1498.26       1470.66       255.41 o
   6  26   1          1.64         49.80       127.26 o
   7  26   1         52.34        194.56       110.84 o
   8  26   1         36.74         33.45        98.41 o
   9  26   1        555.02        679.35       140.02 o
  10  26   1        328.73        487.30       271.81 o
 -10  27   1        605.87        509.39       248.95 o
  -9  27   1        852.61        984.23       200.63 o
  -8  27   1       1730.68       1521.07       194.28 o
  -7  27   1        121.34        115.07       149.58 o
  -6  27   1         71.51         75.79        84.44 o
  -5  27   1          1.16        -49.88        95.04 o
  -4  27   1          4.83        177.46       268.25 o
  -3  27   1         74.21        325.90       170.25 o
  -2  27   1       3607.80       4239.70       405.46 o
  -1  27   1       2032.79       1960.09       335.62 o
   0  27   1        964.73        969.46       215.21 o
   1  27   1         10.39         40.50       204.96 o
   2  27   1        146.36        366.12       212.91 o
   3  27   1        259.38        483.98       169.38 o
   4  27   1        111.27        126.88       128.28 o
   5  27   1        622.54        651.58       183.19 o
   6  27   1         62.77         51.29       117.25 o
   7  27   1         19.01         50.68        80.67 o
   8  27   1         42.47         18.36       103.81 o
   9  27   1        119.77        164.70       192.03 o
 -10  28   1          0.65        107.74       170.80 o
  -9  28   1        513.68        382.41       191.54 o
  -8  28   1        391.39        866.12       293.74 o
  -7  28   1       1206.64       1255.74       198.51 o
  -6  28   1       1012.33       1629.94       358.26 o
  -5  28   1        856.43       1087.82       236.49 o
  -4  28   1         17.76        172.97       119.56 o
  -3  28   1          0.76        179.19       140.09 o
  -2  28   1        247.90        333.36       157.45 o
  -1  28   1        764.86        864.06       337.98 o
   0  28   1        187.16         74.11       120.09 o
   1  28   1          1.43       -124.64       124.84 o
   2  28   1        101.09        275.98       165.42 o
   3  28   1         55.72        262.73       165.70 o
   4  28   1        151.14        112.01       126.60 o
   5  28   1        293.70        189.88       138.01 o
   6  28   1          4.75        -49.05        82.95 o
   7  28   1        247.73        137.13       196.77 o
   8  28   1        838.22        726.89       289.02 o
  -9  29   1         22.32       -193.20       193.20 o
  -8  29   1         52.09        118.59       184.88 o
  -7  29   1        105.89         48.55       156.13 o
  -6  29   1        101.39        460.38       201.81 o
  -5  29   1        239.15        238.48       154.38 o
  -4  29   1         41.88        159.88       156.14 o
  -3  29   1       1323.74        930.17       227.71 o
  -2  29   1       1897.93       1816.17       293.13 o
  -1  29   1         78.27        178.49       129.44 o
   0  29   1        911.84        806.15       217.96 o
   1  29   1         73.33         76.86       159.44 o
   2  29   1          5.63        -42.66       144.32 o
   3  29   1       1515.67       1155.54       239.97 o
   4  29   1        122.28         33.90       125.69 o
   5  29   1        451.92        315.98       172.22 o
   6  29   1        125.10         93.88       108.49 o
   7  29   1         68.20         80.28       135.97 o
   8  29   1        321.53         40.00       157.49 o
  -7  30   1          0.73         34.59       133.21 o
  -6  30   1        684.18        665.14       277.80 o
  -5  30   1        276.15        -58.53       172.15 o
  -4  30   1         62.73        115.44       141.07 o
  -3  30   1         57.51        177.40       321.11 o
  -2  30   1       1965.14       2017.41       304.16 o
  -1  30   1          7.11        -32.58       161.28 o
   0  30   1          0.66         52.40       336.81 o
   1  30   1         98.75        -58.76       301.54 o
   2  30   1        763.36       1017.68       244.86 o
   3  30   1         11.46        183.52       156.16 o
   4  30   1       2180.93       2498.70       343.09 o
   5  30   1         56.35        169.00       150.69 o
   6  30   1         67.84       -208.07       208.07 o
   7  30   1         79.20       -219.72       219.72 o
  -4  31   1         40.33         -9.76       179.71 o
  -3  31   1        811.36        585.00       260.97 o
  -2  31   1        332.48        186.78       278.41 o
  -1  31   1         44.54         88.53       414.64 o
   0  31   1          6.61        100.66       133.88 o
   1  31   1         31.72       -103.52       246.79 o
   2  31   1          5.75        420.21       258.29 o
   3  31   1        124.61        169.36       202.64 o
   4  31   1        330.51        119.18       130.21 o
   5  31   1        757.13        495.42       270.25 o
   6  31   1        666.30        485.29       241.21 o
 -19   0   2        183.84       -178.97       178.97 o
 -18   0   2       2554.98       3035.91       517.48 o
 -17   0   2        764.03        462.14       181.46 o
 -16   0   2       1159.96        859.46       278.69 o
 -15   0   2       3139.96       3896.79       502.27 o
 -14   0   2        206.41        242.56        93.02 o
 -13   0   2       8586.02       9125.97       442.52 o
 -12   0   2      10014.92      10273.08       445.21 o
 -11   0   2       3074.86       2814.14       227.70 o
 -10   0   2        517.35        520.63        79.25 o
  -9   0   2       4469.97       4223.17       133.36 o
  -8   0   2      32823.41      33207.73       322.04 o
  -7   0   2       1273.13       1481.08        63.07 o
  -6   0   2       3582.91       4012.89        97.21 o
  -5   0   2      16810.27      14747.53       158.02 o
  -4   0   2         18.97         89.36        18.95 o
  -3   0   2     105664.62      95116.51       452.16 o
  -2   0   2      42848.85      37587.17       294.47 o
   1   0   2       6552.24       6701.90       133.04 o
   2   0   2      49875.40      52071.17       571.40 o
   3   0   2      36535.83      37253.12       449.33 o
   4   0   2       3834.14       3144.37       181.43 o
   5   0   2       5298.70       6247.40       235.74 o
   6   0   2      21304.58      19418.21       455.66 o
   7   0   2      12991.04      12130.82       390.61 o
   8   0   2       2248.02       1960.19       174.09 o
   9   0   2        407.35        523.31       109.40 o
  10   0   2       8016.29       7355.35       369.37 o
  11   0   2         43.78        214.82       122.64 o
  12   0   2      13188.54      14398.92       654.67 o
  13   0   2        147.09         83.59        67.90 o
  14   0   2       5246.05       5850.47       397.32 o
  15   0   2        119.45         52.35        76.30 o
  16   0   2        629.14        321.33       121.09 o
  17   0   2        453.77        296.52       178.20 o
  18   0   2        111.24       -120.63       157.16 o
  19   0   2       2330.01       1197.58       337.43 o
 -19   1   2       1291.42       1744.25       340.24 o
 -18   1   2        705.26        781.43       193.91 o
 -17   1   2        129.10         12.36       110.08 o
 -16   1   2        445.69        371.90       135.98 o
 -15   1   2         16.38         94.69       141.79 o
 -14   1   2       1023.98       1013.46       110.17 o
 -13   1   2       1127.36       1077.57       110.32 o
 -12   1   2       2349.19       2161.93       147.89 o
 -11   1   2         29.99         85.67        41.29 o
 -10   1   2      25166.92      24477.16       383.28 o
  -9   1   2       3765.73       3732.58        94.56 o
  -8   1   2        273.83        356.81        32.30 o
  -7   1   2       7283.98       6762.45       103.74 o
  -6   1   2       4763.07       5210.29        79.59 o
  -5   1   2      42512.91      39703.43       200.21 o
  -4   1   2        141.78        142.73        14.73 o
  -3   1   2       2502.29       2227.65        37.91 o
  -2   1   2       4894.81       4806.62        68.44 o
   1   1   2       8876.63       8368.92        90.78 o
   2   1   2       5453.49       6016.53        62.65 o
   3   1   2      10458.09       9948.28       111.25 o
   4   1   2         97.02         76.50        19.77 o
   5   1   2       1702.20       1692.64        80.75 o
   6   1   2       1467.35       1692.62        89.53 o
   7   1   2        466.92        351.15        48.73 o
   8   1   2       1321.73       1618.19       101.07 o
   9   1   2       1887.26       2001.31       132.72 o
  10   1   2       6066.07       5806.40       231.42 o
  11   1   2        240.70        204.99        55.84 o
  12   1   2        676.60        650.85        95.49 o
  13   1   2         26.11          3.53        56.43 o
  14   1   2       1286.06       1463.88       143.86 o
  15   1   2        950.23        845.18       122.20 o
  16   1   2        124.62        101.20       113.93 o
  17   1   2         77.89       -109.14       114.36 o
  18   1   2        317.95        312.97       143.58 o
  19   1   2          1.17       -151.12       151.12 o
 -19   2   2        336.63        365.88       163.25 o
 -18   2   2         82.68        -30.04       170.29 o
 -17   2   2         33.14         82.36       113.67 o
 -16   2   2       1139.46        960.65       205.64 o
 -15   2   2        834.91        830.04       180.75 o
 -14   2   2        697.97        849.50       103.49 o
 -13   2   2       3479.44       3184.12       189.30 o
 -12   2   2        344.13        371.45        62.07 o
 -11   2   2       1086.67        914.65        85.70 o
 -10   2   2       8416.59       8251.55       163.62 o
  -9   2   2       4645.45       4243.91       103.99 o
  -8   2   2      18167.56      18669.58       299.21 o
  -7   2   2      14130.56      14749.95       204.26 o
  -6   2   2        830.55        555.16        36.46 o
  -5   2   2       7252.89       6309.83        95.76 o
  -4   2   2       9116.12       9145.34        97.88 o
  -3   2   2       3230.07       3036.33        59.44 o
  -2   2   2          3.35         73.03        14.46 o
  -1   2   2       9274.41       9481.83        77.58 o
   0   2   2        125.26        324.24        15.67 o
   1   2   2       3631.57       3627.04        74.54 o
   2   2   2       1562.93       1923.95        42.98 o
   3   2   2       4945.06       5019.17        84.02 o
   4   2   2       8915.12       8507.28       114.23 o
   5   2   2       3156.56       2577.49        91.58 o
   6   2   2          9.47         31.40        16.51 o
   7   2   2       2861.27       2413.58       111.28 o
   8   2   2         35.73         54.41        35.04 o
   9   2   2        627.83        647.89        74.51 o
  10   2   2        551.41        588.05        72.62 o
  11   2   2       2308.82       2485.22       160.92 o
  12   2   2        272.98        272.75        74.94 o
  13   2   2        366.61        269.39        63.62 o
  14   2   2       3533.56       4249.32       261.43 o
  15   2   2          7.83         94.65        55.57 o
  16   2   2        103.61         71.25        60.60 o
  17   2   2          4.26         70.87        72.19 o
  18   2   2        843.32        653.61       179.61 o
  19   2   2       1400.78        890.82       210.78 o
 -19   3   2        328.92        394.15       206.27 o
 -18   3   2        136.97         80.37       107.61 o
 -17   3   2        600.20        527.90       158.43 o
 -16   3   2        643.10        629.02       170.94 o
 -15   3   2         11.21        -57.08        57.08 o
 -14   3   2       1595.71       1406.57       116.97 o
 -13   3   2       1730.49       1958.75       132.90 o
 -12   3   2        178.53        174.56        63.52 o
 -11   3   2       2814.09       3120.73       151.66 o
 -10   3   2       1212.50       1086.43        64.07 o
  -9   3   2       7114.55       7002.93       157.98 o
  -8   3   2        138.89        145.65        29.82 o
  -7   3   2        491.95        467.75        43.58 o
  -6   3   2       2942.70       2845.19        89.27 o
  -5   3   2      18909.28      19711.95       243.96 o
  -4   3   2       3070.25       3098.29        80.24 o
  -3   3   2      11592.80      11833.17       199.61 o
  -2   3   2      35464.98      35024.85       292.44 o
  -1   3   2      38474.00      39508.96       453.04 o
   0   3   2         99.55        144.88        18.62 o
   1   3   2      41667.09      42741.89       546.19 o
   2   3   2      11972.17      11861.89       162.81 o
   3   3   2         51.63        104.20        22.15 o
   4   3   2        663.11        713.81        45.28 o
   5   3   2          4.93         42.58        27.50 o
   6   3   2        210.91        188.52        45.66 o
   7   3   2      14828.75      14705.02       312.79 o
   8   3   2        291.81        257.34        28.99 o
   9   3   2        692.94        608.70        81.51 o
  10   3   2       1356.98       1217.90       101.68 o
  11   3   2       1724.05       1783.24       125.39 o
  12   3   2        442.57        321.76        70.07 o
  13   3   2        197.31        346.69        79.60 o
  14   3   2        959.13        911.69       123.64 o
  15   3   2       1104.13       1007.70       130.49 o
  16   3   2        568.18        414.40       128.31 o
  17   3   2        299.83         94.82        73.46 o
  18   3   2        210.57        117.75       105.72 o
  19   3   2         30.87         -9.69       128.13 o
 -19   4   2        161.99         90.37       124.10 o
 -18   4   2          1.05        179.95       135.51 o
 -17   4   2        297.41        115.29       127.42 o
 -16   4   2        844.41        810.65       190.34 o
 -15   4   2        447.44        523.05       112.20 o
 -14   4   2        965.70        912.99        98.69 o
 -13   4   2        392.00        331.45        72.63 o
 -12   4   2       1317.96       1381.86       110.01 o
 -11   4   2       1355.77       1261.54       100.87 o
 -10   4   2       3137.65       3022.01       109.95 o
  -9   4   2          0.75          7.72        40.12 o
  -8   4   2        380.66        518.60        49.43 o
  -7   4   2         21.08         92.52        29.59 o
  -6   4   2       4717.99       4273.40       125.62 o
  -5   4   2      10849.93      10489.82       201.86 o
  -4   4   2       8611.19       9248.82       182.17 o
  -3   4   2        293.90        140.79        51.01 o
  -2   4   2      22125.99      21829.41       275.29 o
  -1   4   2       7668.70       8229.54       122.23 o
   0   4   2       2803.55       3182.60        95.04 o
   1   4   2       2940.80       3344.31        74.30 o
   2   4   2       1034.08       1259.87        54.78 o
   3   4   2       7153.13       6944.62       129.53 o
   4   4   2          0.39         59.26        34.95 o
   5   4   2       5109.03       5364.29       126.92 o
   6   4   2       3485.50       3755.30       101.60 o
   7   4   2        411.31        476.34        38.05 o
   8   4   2       3370.36       3125.75       139.01 o
   9   4   2       2055.70       2032.70        83.70 o
  10   4   2        291.52        416.95        67.91 o
  11   4   2       5063.10       5221.91       211.04 o
  12   4   2       1149.04       1321.05       116.46 o
  13   4   2       3240.19       3332.94       209.69 o
  14   4   2        180.14        289.38        83.70 o
  15   4   2        290.96        292.56        84.87 o
  16   4   2         84.06        109.16        63.18 o
  17   4   2         14.25        -12.24        83.64 o
  18   4   2       1175.60        758.08       215.06 o
  19   4   2        527.89        264.44       214.74 o
 -19   5   2        648.71        642.07       267.70 o
 -18   5   2          1.90       -145.19       145.19 o
 -17   5   2       2210.06       2778.16       388.33 o
 -16   5   2       1451.42       1528.28       252.28 o
 -15   5   2       1008.98        985.20       120.80 o
 -14   5   2       1469.10       1531.99       125.42 o
 -13   5   2       1274.52       1411.07       116.67 o
 -12   5   2       1688.82       1761.58       127.47 o
 -11   5   2         36.81         57.84        44.74 o
 -10   5   2       1286.57       1420.08        88.84 o
  -9   5   2       6928.87       6258.82       160.61 o
  -8   5   2       7771.52       7779.52       171.81 o
  -7   5   2       2610.66       2282.17       102.22 o
  -6   5   2        357.03        373.51        52.69 o
  -5   5   2        101.33         95.75        41.87 o
  -4   5   2        717.69        740.70        71.86 o
  -3   5   2        335.78        491.12        77.07 o
  -2   5   2      26413.41      26424.70       317.17 o
  -1   5   2        441.44        767.39        65.95 o
   0   5   2      11622.00      11394.11       215.00 o
   1   5   2       4823.42       4673.14       138.71 o
   2   5   2        907.32       1211.62        60.07 o
   3   5   2       2332.74       1879.93        89.86 o
   4   5   2        806.82        700.32        60.95 o
   5   5   2        762.75        775.48        66.25 o
   6   5   2       1787.79       1483.42        97.46 o
   7   5   2      22836.08      22353.81       268.68 o
   8   5   2       7643.25       7412.80       121.56 o
   9   5   2        361.99        245.92        72.74 o
  10   5   2      10269.87      10069.79       281.17 o
  11   5   2          8.16         36.97        50.44 o
  12   5   2        120.71         42.14        50.32 o
  13   5   2         32.14         10.71        50.72 o
  14   5   2        129.28         98.92        56.33 o
  15   5   2       1776.97       2038.13       195.82 o
  16   5   2        679.74        544.65       103.29 o
  17   5   2          0.12         90.33        84.12 o
  18   5   2        447.71        449.96       167.89 o
  19   5   2         30.93        121.42       204.36 o
 -18   6   2        120.11         26.31       112.43 o
 -17   6   2        126.14         49.29       110.36 o
 -16   6   2        329.17        446.29       117.79 o
 -15   6   2         90.79        149.47        73.16 o
 -14   6   2       2549.03       2464.66       160.34 o
 -13   6   2        152.41        240.31        71.24 o
 -12   6   2        645.61        737.09        86.88 o
 -11   6   2         82.50         82.93        49.85 o
 -10   6   2       1856.47       1735.55        92.35 o
  -9   6   2        167.61        152.70        42.55 o
  -8   6   2         23.49         61.04        34.02 o
  -7   6   2       1180.59       1016.21        89.50 o
  -6   6   2        866.70        879.26        75.80 o
  -5   6   2       8894.13       8952.43       255.59 o
  -4   6   2       4462.43       4212.81       208.41 o
  -3   6   2         45.20         81.79        59.51 o
  -2   6   2       1030.89        896.78        67.99 o
  -1   6   2      13760.33      12830.35       395.06 o
   0   6   2       6015.87       6358.10       222.21 o
   1   6   2         14.10        127.10        48.62 o
   2   6   2      10693.22      11518.90       237.62 o
   3   6   2       8048.17       8178.66       226.39 o
   4   6   2       5902.41       4983.21       156.10 o
   5   6   2       4224.34       4436.31       156.99 o
   6   6   2       1540.76       1505.56        99.36 o
   7   6   2       1393.06       1295.00        98.52 o
   8   6   2       3754.52       3577.28       118.19 o
   9   6   2       1315.26       1381.11        75.12 o
  10   6   2        734.58        760.76       105.47 o
  11   6   2       3088.39       3215.89       172.40 o
  12   6   2        451.97        404.76        76.75 o
  13   6   2        370.71        290.62        59.75 o
  14   6   2       1465.54       1776.51       144.13 o
  15   6   2        767.01       1106.66       139.03 o
  16   6   2        546.05        637.93       115.38 o
  17   6   2        186.81        135.28        80.01 o
  18   6   2         67.51         61.31        78.39 o
 -18   7   2        150.02         -0.94       106.58 o
 -17   7   2        733.87        558.73       159.94 o
 -16   7   2        110.73         87.24        82.56 o
 -15   7   2       1143.54       1157.22       151.60 o
 -14   7   2        317.93        213.04        61.56 o
 -13   7   2        161.46        138.68        59.65 o
 -12   7   2      10774.29      11396.63       351.65 o
 -11   7   2        141.66        154.44        57.03 o
 -10   7   2       1507.19       1591.78        92.87 o
  -9   7   2       4064.90       3717.96       134.52 o
  -8   7   2       1431.62       1435.95        92.28 o
  -7   7   2       5201.95       5219.09       181.24 o
  -6   7   2       9069.07       8988.16       277.04 o
  -5   7   2      12007.56      12523.09       311.88 o
  -4   7   2      34297.33      34086.81       605.46 o
  -3   7   2       5015.78       4735.74       221.46 o
  -2   7   2       3102.88       3168.17       123.29 o
  -1   7   2        171.21        191.90        63.99 o
   0   7   2      33692.27      31546.98       503.35 o
   1   7   2      11674.08      11562.25       248.27 o
   2   7   2       5656.79       6217.73       187.91 o
   3   7   2        710.76        670.32        66.25 o
   4   7   2        281.15        377.47        52.45 o
   5   7   2      15617.69      15139.41       294.58 o
   6   7   2       1491.07       1571.49       105.73 o
   7   7   2        680.84        816.92        88.29 o
   8   7   2        993.05       1086.16        98.44 o
   9   7   2         28.84        123.27        39.15 o
  10   7   2          0.64        100.07        58.25 o
  11   7   2        740.61        694.61       100.69 o
  12   7   2        161.98        268.98        69.20 o
  13   7   2       3102.24       3409.77       193.80 o
  14   7   2       2337.11       2609.69       178.75 o
  15   7   2        982.29       1134.80       141.42 o
  16   7   2         28.01         21.31        60.01 o
  17   7   2        370.68        531.88       133.40 o
  18   7   2        782.96        891.21       211.06 o
 -18   8   2          9.55        362.92       195.54 o
 -17   8   2        112.58        372.62       171.75 o
 -16   8   2         33.21         -5.40        85.03 o
 -15   8   2        690.75        831.93       116.89 o
 -14   8   2        406.56        306.09        81.87 o
 -13   8   2        237.61        254.08        68.11 o
 -12   8   2       1995.70       2089.46       140.51 o
 -11   8   2          5.75          6.92        39.09 o
 -10   8   2       1214.73       1028.41        80.19 o
  -9   8   2       2412.42       2252.74       121.29 o
  -8   8   2       3351.05       3224.86       151.01 o
  -7   8   2        822.73        696.59       104.12 o
  -6   8   2       3818.97       4060.64       193.19 o
  -5   8   2       4375.67       4162.41       233.11 o
  -4   8   2        107.46        250.00        73.09 o
  -3   8   2       6978.12       8171.65       538.72 o
  -2   8   2       6082.58       6864.07       441.99 o
  -1   8   2        458.01        575.38        58.34 o
   0   8   2       3154.40       3094.86       177.75 o
   1   8   2       3268.42       3822.60       156.07 o
   2   8   2       7056.12       6869.11       208.93 o
   3   8   2        969.39        711.95        81.12 o
   4   8   2        485.51        700.40        73.16 o
   5   8   2        577.81        684.94        73.34 o
   6   8   2        412.54        376.67        66.48 o
   7   8   2       2836.50       2784.51       149.25 o
   8   8   2       1716.47       1772.47       129.82 o
   9   8   2       3188.82       3100.84       160.55 o
  10   8   2        902.22       1120.97       102.92 o
  11   8   2        748.67        772.93       108.19 o
  12   8   2       1154.75       1209.01       132.53 o
  13   8   2       2591.91       2824.65       180.75 o
  14   8   2        262.72        310.82        78.34 o
  15   8   2        298.54        266.82        80.68 o
  16   8   2          5.74         34.85        62.43 o
  17   8   2         52.29         11.11        75.24 o
  18   8   2         41.60       -124.61       175.12 o
 -18   9   2         48.59        317.15       164.97 o
 -17   9   2       1935.76       2563.50       496.23 o
 -16   9   2         42.33        115.40        75.48 o
 -15   9   2        460.27        407.31        90.72 o
 -14   9   2          1.69         31.52        65.63 o
 -13   9   2        208.83        176.13        64.14 o
 -12   9   2       2803.24       2915.82       167.13 o
 -11   9   2        610.03        759.95        87.93 o
 -10   9   2       1754.47       1660.42       121.60 o
  -9   9   2        210.94        180.51        84.33 o
  -8   9   2         17.92        117.00        44.88 o
  -7   9   2       6411.28       5876.17       251.19 o
  -6   9   2       5373.50       5292.95       283.09 o
  -5   9   2       8893.27       9172.76       355.83 o
  -4   9   2       2163.86       2035.87       169.77 o
  -3   9   2      20662.42      21125.76       501.74 o
  -2   9   2       3677.10       3411.62       206.42 o
  -1   9   2        994.98        925.40        71.45 o
   0   9   2       8354.59       7565.23       286.02 o
   1   9   2       9197.07       8070.32       238.51 o
   2   9   2      18691.68      19566.84       370.18 o
   3   9   2       8175.30       7723.91       239.42 o
   4   9   2      18594.21      17620.97       328.98 o
   5   9   2       7931.28       7714.88       229.82 o
   6   9   2       1423.31       1213.95        97.49 o
   7   9   2        443.52        571.61        80.93 o
   8   9   2       5096.45       5266.26       218.81 o
   9   9   2        177.59        241.16        65.62 o
  10   9   2       1029.43       1267.34       111.21 o
  11   9   2        132.57        158.33        80.70 o
  12   9   2        834.79        781.90       104.83 o
  13   9   2       3961.39       3893.93       211.04 o
  14   9   2        524.01        730.79       119.14 o
  15   9   2        250.05        233.05        79.51 o
  16   9   2         51.29         66.15        67.19 o
  17   9   2        154.51         68.53        96.07 o
  18   9   2        329.72       -138.70       167.40 o
 -18  10   2         68.01       -120.25       146.72 o
 -17  10   2        123.02        133.89       110.01 o
 -16  10   2       2297.17       2704.03       264.66 o
 -15  10   2        785.21        672.63       119.03 o
 -14  10   2        304.49        399.03       127.59 o
 -13  10   2        356.66        319.79       107.93 o
 -12  10   2        275.27        395.89        74.85 o
 -11  10   2        802.48        824.98       100.76 o
 -10  10   2          1.16        100.57        49.50 o
  -9  10   2        107.76        141.82        51.30 o
  -8  10   2        483.72        296.77        74.94 o
  -7  10   2       1470.95       1520.59       178.29 o
  -6  10   2       5243.58       5045.12       295.06 o
  -5  10   2       5989.66       6144.34       400.41 o
  -4  10   2        763.63        567.43       106.33 o
  -3  10   2        106.66        172.71        84.36 o
  -2  10   2       3609.01       4106.14       314.20 o
  -1  10   2       7111.55       8130.22       206.48 o
   0  10   2        245.84        242.97        83.66 o
   1  10   2       1217.24       1442.99       116.13 o
   2  10   2       3051.17       3654.46       212.30 o
   3  10   2      11413.02      11611.71       310.66 o
   4  10   2       1963.63       1951.23       136.13 o
   5  10   2          2.90         -3.30        39.55 o
   6  10   2       3274.41       3271.64       162.30 o
   7  10   2       9605.28       9325.92       282.41 o
   8  10   2        115.16        203.90        65.66 o
   9  10   2        869.05        902.23       106.89 o
  10  10   2        778.20        707.97        94.79 o
  11  10   2       1057.60       1261.87       117.74 o
  12  10   2         84.71        173.53        56.35 o
  13  10   2       1139.98       1110.75       139.93 o
  14  10   2        133.30        232.39        64.94 o
  15  10   2        520.40        472.19        94.95 o
  16  10   2        149.85        115.18        82.82 o
  17  10   2        723.94        515.99       135.00 o
  18  10   2          1.65         33.64        91.94 o
 -18  11   2        361.76        108.47       188.23 o
 -17  11   2        103.47        117.12        81.76 o
 -16  11   2        640.58        453.16       176.03 o
 -15  11   2        837.74        895.45       131.02 o
 -14  11   2        137.74         54.39        61.99 o
 -13  11   2          0.80         -0.01        73.58 o
 -12  11   2       1684.54       1471.38       141.35 o
 -11  11   2        332.15        517.90       135.29 o
 -10  11   2        132.74         48.59        50.71 o
  -9  11   2       3414.55       3525.78       165.90 o
  -8  11   2         12.05        -15.00       173.82 o
  -7  11   2       5630.14       5072.38       487.22 o
  -6  11   2        746.42        805.04       251.86 o
  -5  11   2        305.15        319.23       101.44 o
  -4  11   2         59.60        217.38        84.92 o
  -3  11   2        474.20        668.47       120.36 o
  -2  11   2       8697.09       9216.03       354.43 o
  -1  11   2       1203.85       1340.39        88.75 o
   0  11   2        380.85        290.25       115.11 o
   1  11   2       7384.55       8248.59       268.51 o
   2  11   2         23.54        127.09        77.74 o
   3  11   2       4113.74       4482.89       238.76 o
   4  11   2       1159.72       1508.79       149.43 o
   5  11   2        120.16        190.01        52.83 o
   6  11   2        391.78        501.61        77.22 o
   7  11   2       2655.01       2751.47       162.67 o
   8  11   2       1616.29       1611.97       133.95 o
   9  11   2        143.71        134.10        59.05 o
  10  11   2         88.72        176.81        57.47 o
  11  11   2       1973.32       1864.40       139.61 o
  12  11   2          2.36        -17.67        57.01 o
  13  11   2        240.20        173.95        73.99 o
  14  11   2         29.34         65.90        71.52 o
  15  11   2         61.26         82.30        55.04 o
  16  11   2        900.18        998.66       161.62 o
  17  11   2        575.88        414.23       102.87 o
  18  11   2         24.46       -162.67       178.78 o
 -17  12   2        694.28        455.67       147.35 o
 -16  12   2        204.66        168.57       100.89 o
 -15  12   2        949.72       1335.95       194.40 o
 -14  12   2       1429.03       1733.70       171.36 o
 -13  12   2       1102.64       1009.39       132.05 o
 -12  12   2        596.17        548.04        84.23 o
 -11  12   2        327.50        339.45       131.14 o
 -10  12   2        249.27        408.19        83.76 o
  -9  12   2       1182.79       1277.60       132.54 o
  -8  12   2       3964.11       4012.05       295.94 o
  -7  12   2       1631.52       1622.47       193.46 o
  -6  12   2        684.38        916.59       151.22 o
  -5  12   2        329.49        540.25       116.72 o
  -4  12   2        104.23          9.53        81.62 o
  -3  12   2        805.89        636.73       127.98 o
  -2  12   2       7739.47       8168.20       355.18 o
  -1  12   2       2501.76       2570.02       124.71 o
   0  12   2         24.51        122.96        69.48 o
   1  12   2       2020.41       2307.02       157.60 o
   2  12   2      14723.96      14701.34       563.27 o
   3  12   2        134.24        114.17        83.57 o
   4  12   2         19.82        107.45        57.79 o
   5  12   2      10690.92      10109.97       289.70 o
   6  12   2       1948.07       1853.30       134.13 o
   7  12   2        226.31        238.95       101.22 o
   8  12   2        745.27        677.32       100.46 o
   9  12   2        966.55        936.62       107.88 o
  10  12   2       1357.70       1367.52       134.62 o
  11  12   2          6.02        139.70        70.75 o
  12  12   2        521.78        692.16        96.38 o
  13  12   2         18.47        110.77        69.05 o
  14  12   2        105.70         67.40        67.33 o
  15  12   2       1145.48       1065.73       134.78 o
  16  12   2       2284.73       2528.41       225.02 o
  17  12   2         82.75        277.34        95.05 o
 -17  13   2        443.86        364.32       120.00 o
 -16  13   2        157.37         18.34       100.82 o
 -15  13   2        258.13        300.00       120.50 o
 -14  13   2          2.23        109.02        78.86 o
 -13  13   2        119.35        197.04        64.86 o
 -12  13   2        309.39        251.81       117.22 o
 -11  13   2         70.52        176.31        90.31 o
 -10  13   2        202.01        196.58        66.27 o
  -9  13   2        378.37        432.00        92.36 o
  -8  13   2         27.01        168.22        87.76 o
  -7  13   2        595.65        637.65       151.68 o
  -6  13   2       6716.81       6126.77       352.39 o
  -5  13   2        209.06        261.46       105.10 o
  -4  13   2       1436.17       1520.98       176.65 o
  -3  13   2       1267.48       1243.28       165.29 o
  -2  13   2         77.58         36.16        78.27 o
  -1  13   2       2519.23       2408.07       128.11 o
   0  13   2      11693.23      12143.14       433.47 o
   1  13   2        534.21        575.51        91.18 o
   2  13   2       1265.42       1600.57       141.06 o
   3  13   2        511.98        650.96       118.67 o
   4  13   2        518.56        558.52        55.17 o
   5  13   2          2.53        105.44        68.92 o
   6  13   2       4812.78       4797.12       216.33 o
   7  13   2        813.42        862.06       106.20 o
   8  13   2        555.47        530.39        88.30 o
   9  13   2        195.49        240.42        75.84 o
  10  13   2         60.30         25.95        51.75 o
  11  13   2       1893.62       2022.54       169.76 o
  12  13   2         12.54        230.55        69.35 o
  13  13   2        246.19        430.06       105.78 o
  14  13   2          0.01         32.53        85.64 o
  15  13   2        322.60        104.03        69.84 o
  16  13   2        155.31         35.82        79.36 o
  17  13   2       1407.74       1393.17       176.73 o
 -17  14   2         17.30         35.28       110.41 o
 -16  14   2         11.10        -15.65       118.85 o
 -15  14   2         45.86        115.08        89.19 o
 -14  14   2        743.46        720.35       142.73 o
 -13  14   2        493.55        602.19       104.66 o
 -12  14   2        177.31        263.42       137.44 o
 -11  14   2       2908.81       3149.85       250.80 o
 -10  14   2       1566.19       1689.88       148.27 o
  -9  14   2       1299.58       1310.69       155.55 o
  -8  14   2          8.28        141.46       112.54 o
  -7  14   2         87.24        150.35       134.55 o
  -6  14   2        395.10        434.09       127.66 o
  -5  14   2       3820.93       4394.88       305.04 o
  -4  14   2          0.47         68.67        81.65 o
  -3  14   2      12008.34      11557.20       541.74 o
  -2  14   2         27.45        -12.92       241.99 o
  -1  14   2      10969.77      10207.80       256.58 o
   0  14   2       1116.18       1333.63       172.42 o
   1  14   2       1160.97       1031.04       130.04 o
   2  14   2       1190.84       1356.80       144.17 o
   3  14   2        813.40        904.88       144.12 o
   4  14   2       1235.44        933.16        77.07 o
   5  14   2      12985.67      12235.04       469.88 o
   6  14   2        754.41        936.44       120.98 o
   7  14   2        542.77        621.53        93.55 o
   8  14   2       3697.67       3779.15       208.08 o
   9  14   2       2379.81       2550.94       179.18 o
  10  14   2       1903.99       1775.20       157.47 o
  11  14   2        253.97        412.83       107.15 o
  12  14   2        334.36        379.09        82.29 o
  13  14   2        677.56        848.36       133.06 o
  14  14   2       1437.29       1363.34       183.87 o
  15  14   2         59.61         87.79        78.89 o
  16  14   2         14.82         77.12        77.26 o
  17  14   2         10.05        -27.81        63.91 o
 -17  15   2        253.95        182.88       194.88 o
 -16  15   2        302.86        180.99       166.99 o
 -15  15   2         15.16        158.98       114.45 o
 -14  15   2        131.95        162.92       117.20 o
 -13  15   2        909.60        710.71       121.86 o
 -12  15   2        297.46        252.48       109.46 o
 -11  15   2       1304.30       1763.93       196.42 o
 -10  15   2       3254.24       3341.97       206.68 o
  -9  15   2          5.40        212.06       119.60 o
  -8  15   2         89.62        156.34       113.13 o
  -7  15   2       1726.28       2185.65       244.96 o
  -6  15   2        548.22        559.00       137.88 o
  -5  15   2       1460.07       1488.72       193.80 o
  -4  15   2        267.50        336.77       118.25 o
  -3  15   2       1159.67       1296.12       182.52 o
  -2  15   2         68.55         30.90       101.80 o
  -1  15   2         24.26         36.09        52.67 o
   0  15   2      17360.24      16580.87       550.96 o
   1  15   2       6252.02       6361.25       344.65 o
   2  15   2        610.06        587.75       116.06 o
   3  15   2       3784.32       3737.33       443.90 o
   4  15   2       1508.24       1528.37       180.15 o
   5  15   2        778.29        608.45       135.18 o
   6  15   2        885.94        989.62       133.83 o
   7  15   2        563.79        609.62        91.59 o
   8  15   2        327.10        474.43        87.99 o
   9  15   2        129.02        184.70        76.92 o
  10  15   2       1267.22       1109.97       128.73 o
  11  15   2        963.67       1097.11       147.28 o
  12  15   2       1265.13       1260.54       144.95 o
  13  15   2         13.64         -9.99        73.04 o
  14  15   2        194.30        123.61        66.37 o
  15  15   2        213.80        168.47        85.71 o
  16  15   2        385.11        113.44        86.19 o
  17  15   2        574.56        137.97       154.13 o
 -17  16   2         92.76        606.28       278.91 o
 -16  16   2         80.37        277.94       134.35 o
 -15  16   2        192.71        155.15       127.87 o
 -14  16   2       2057.02       2188.65       233.40 o
 -13  16   2        371.26        470.98       133.55 o
 -12  16   2          5.98         89.51        84.86 o
 -11  16   2       1813.45       1783.83       196.08 o
 -10  16   2       1981.86       1896.89       201.04 o
  -9  16   2         28.07        273.40       170.31 o
  -8  16   2        587.89        674.86       226.46 o
  -7  16   2        114.54          1.62        96.04 o
  -6  16   2       1545.43       1474.81       193.24 o
  -5  16   2       1490.41       1704.22       208.07 o
  -4  16   2        478.28        524.65       141.94 o
  -3  16   2        503.78        641.89       153.82 o
  -2  16   2       1418.83       1494.80       486.36 o
  -1  16   2      12593.29      11788.61       450.94 o
   0  16   2        886.31        990.38       105.84 o
   1  16   2       2752.69       2452.28       227.53 o
   2  16   2       5035.82       4691.12       266.77 o
   3  16   2       4760.30       5454.80       277.66 o
   4  16   2        634.21        807.12       149.37 o
   5  16   2        355.49        374.06       149.39 o
   6  16   2       1263.81        917.76       137.04 o
   7  16   2          6.94         15.98        71.22 o
   8  16   2       3457.45       2990.46       249.44 o
   9  16   2         10.87         84.62        89.97 o
  10  16   2         37.64         36.76        66.02 o
  11  16   2        446.52        528.40       105.62 o
  12  16   2          6.43         94.57        95.51 o
  13  16   2       1356.77       1651.69       176.59 o
  14  16   2        119.82        -20.46        73.45 o
  15  16   2         75.05        164.10       108.92 o
  16  16   2        434.73        521.27       149.95 o
 -16  17   2         13.45         98.57       125.75 o
 -15  17   2       1044.61       1218.48       198.92 o
 -14  17   2       1249.31       1168.59       173.80 o
 -13  17   2       2088.08       2436.78       245.42 o
 -12  17   2        392.55        464.69       117.71 o
 -11  17   2        119.16         62.46        65.07 o
 -10  17   2         60.00        228.78        96.34 o
  -9  17   2        975.67        899.50       190.26 o
  -8  17   2        926.83       1204.55       185.45 o
  -7  17   2        335.82        440.56       139.74 o
  -6  17   2        350.10        398.03       127.25 o
  -5  17   2        663.83        703.40       155.93 o
  -4  17   2       1114.75       1454.71       199.54 o
  -3  17   2       4258.82       4591.52       321.53 o
  -2  17   2       1067.47        943.16       174.73 o
  -1  17   2        683.62        969.82       156.92 o
   0  17   2       2884.94       2810.14       151.59 o
   1  17   2      10513.13      10864.43       478.88 o
   2  17   2        779.29        824.27       162.11 o
   3  17   2        378.04        593.29       124.14 o
   4  17   2         44.94        -20.20        82.92 o
   5  17   2        363.04        436.62       113.97 o
   6  17   2       2041.98       1646.78       203.82 o
   7  17   2       3123.75       3214.06       232.31 o
   8  17   2        164.51        327.76       101.75 o
   9  17   2       1544.76       1888.92       194.96 o
  10  17   2        126.97        -46.04        69.73 o
  11  17   2        457.95        484.83       115.95 o
  12  17   2        494.48        998.39       400.61 o
  13  17   2          1.30         30.70        76.44 o
  14  17   2          8.90         85.05        86.59 o
  15  17   2         94.90        299.54       157.17 o
 -16  18   2         91.98        285.37       246.58 o
 -15  18   2         18.80         52.49        86.53 o
 -14  18   2         71.21        124.02       121.07 o
 -13  18   2         65.22        166.31       113.74 o
 -12  18   2          0.60         36.19        70.72 o
 -11  18   2         70.02        351.08       107.60 o
 -10  18   2        182.07        207.15        91.63 o
  -9  18   2       1510.97       1253.99       215.08 o
  -8  18   2       2230.01       2165.28       269.36 o
  -7  18   2          0.37        102.99       131.94 o
  -6  18   2       1607.37       1556.75       225.62 o
  -5  18   2         83.67        172.66       170.83 o
  -4  18   2        377.41        479.22       121.83 o
  -3  18   2        459.37        297.34       126.02 o
  -2  18   2        614.86        871.75       145.54 o
  -1  18   2       4110.35       4356.23       318.58 o
   0  18   2        364.49        417.12        71.27 o
   1  18   2       1244.76       1694.13       472.51 o
   2  18   2          0.83        137.68        99.31 o
   3  18   2       1257.22       1146.74       149.68 o
   4  18   2        809.01        946.88       142.33 o
   5  18   2        114.32        178.46       110.90 o
   6  18   2        786.62        983.85       137.19 o
   7  18   2       1750.68       1791.37       228.24 o
   8  18   2         54.56         60.42        70.78 o
   9  18   2          1.91        149.25        88.05 o
  10  18   2       1014.83       1102.47       165.19 o
  11  18   2        173.41        174.95        83.67 o
  12  18   2         60.40        246.67       142.64 o
  13  18   2         95.01        237.61       139.85 o
  14  18   2        133.79        324.22       146.87 o
  15  18   2        403.02        250.93       277.80 o
 -15  19   2        697.94        578.02       260.01 o
 -14  19   2        528.76        782.82       156.22 o
 -13  19   2          3.95        150.82       106.86 o
 -12  19   2        439.52        625.52       143.38 o
 -11  19   2        113.75         80.19       101.15 o
 -10  19   2        764.89        975.44       163.58 o
  -9  19   2         74.91        311.23       217.28 o
  -8  19   2          4.94        267.12       130.36 o
  -7  19   2        196.14        525.73       142.08 o
  -6  19   2        390.25        409.17       155.60 o
  -5  19   2       3121.15       3184.19       307.71 o
  -4  19   2       1998.92       1986.76       243.82 o
  -3  19   2       1989.39       2318.89       254.19 o
  -2  19   2        424.05        508.12       112.50 o
  -1  19   2        222.31        147.66       116.04 o
   0  19   2      13500.76      12436.05       542.08 o
   1  19   2        564.41        467.85       231.71 o
   2  19   2       2075.99       2079.67       251.00 o
   3  19   2        984.08       1242.84       160.56 o
   4  19   2          3.25        189.72        88.32 o
   5  19   2       2467.37       2754.03       271.42 o
   6  19   2          7.87         91.93        72.93 o
   7  19   2         58.66         93.93       136.57 o
   8  19   2         15.59         65.49        77.15 o
   9  19   2       1161.18       1280.01       167.77 o
  10  19   2        273.25        256.78       123.37 o
  11  19   2        128.50        119.22        84.17 o
  12  19   2         99.36        211.49       143.58 o
  13  19   2        314.03         61.46       376.01 o
  14  19   2        823.06        585.20       147.89 o
 -15  20   2        190.12        468.24       229.96 o
 -14  20   2          3.30         45.33       108.68 o
 -13  20   2        921.50        780.70       170.73 o
 -12  20   2       1880.34       2076.93       240.66 o
 -11  20   2         68.39        164.00       151.96 o
 -10  20   2         22.01        187.62        99.68 o
  -9  20   2         35.47        369.42       146.40 o
  -8  20   2        578.10        501.11       138.74 o
  -7  20   2        109.35        157.78       104.49 o
  -6  20   2        257.57        401.39       134.16 o
  -5  20   2          0.55         95.13       189.27 o
  -4  20   2        300.65        767.23       274.54 o
  -3  20   2       1304.24       1325.44       200.12 o
  -2  20   2       1499.55       1774.92       241.06 o
  -1  20   2        782.21        831.76       326.09 o
   0  20   2        120.56        488.01       151.06 o
   1  20   2        624.53        449.44       138.82 o
   2  20   2       2514.96       2257.10       251.51 o
   3  20   2         31.35        149.15        97.51 o
   4  20   2        676.86        615.56       147.63 o
   5  20   2        444.16        392.09       148.68 o
   6  20   2        278.15        355.85       101.34 o
   7  20   2         15.41        146.54       106.14 o
   8  20   2          4.62         52.43       103.98 o
   9  20   2         92.66        118.14        78.34 o
  10  20   2         10.20       -121.29       121.29 o
  11  20   2         19.78         33.41       170.08 o
  12  20   2       1365.52       1680.71       271.91 o
  13  20   2         17.71         46.71       133.41 o
  14  20   2        272.90        341.58       124.91 o
 -14  21   2         14.49         11.91       149.11 o
 -13  21   2        121.27        284.60       115.78 o
 -12  21   2        108.16        -25.40        90.19 o
 -11  21   2         78.98         12.47        75.27 o
 -10  21   2        175.28        479.90       136.56 o
  -9  21   2       1575.01       2014.30       269.54 o
  -8  21   2        887.57       1469.36       302.31 o
  -7  21   2       1701.78       1707.14       246.35 o
  -6  21   2          0.13        271.99       129.79 o
  -5  21   2        604.39        966.98       196.87 o
  -4  21   2        704.25        637.41       160.97 o
  -3  21   2         40.30        109.23       122.44 o
  -2  21   2         55.13        411.85       129.08 o
  -1  21   2          2.00         51.80       246.22 o
   0  21   2        366.26        293.94       122.55 o
   1  21   2         39.40        -13.54        88.29 o
   2  21   2        131.05        172.81       107.90 o
   3  21   2        820.80        754.88       166.23 o
   4  21   2        193.53        302.43       118.08 o
   5  21   2          5.09        109.24        89.39 o
   6  21   2        353.23        544.65       131.11 o
   7  21   2          0.70         33.79        82.05 o
   8  21   2        428.82        465.89       121.02 o
   9  21   2         90.05         99.87        91.86 o
  10  21   2       2002.14       1938.50       226.66 o
  11  21   2         33.83        -81.32       149.09 o
  12  21   2         74.87          1.56       105.96 o
  13  21   2        173.93        112.04       120.53 o
 -13  22   2        422.08        185.00       102.00 o
 -12  22   2        110.34        -63.79        89.03 o
 -11  22   2        266.25        280.72       122.52 o
 -10  22   2        895.62       1062.07       174.88 o
  -9  22   2          0.44        197.43       135.81 o
  -8  22   2       3221.50       4016.23       473.64 o
  -7  22   2        447.09        437.93       140.93 o
  -6  22   2         12.93        176.97       196.55 o
  -5  22   2       3182.79       2863.10       308.47 o
  -4  22   2       1468.06       1338.96       174.09 o
  -3  22   2         91.42        147.36        98.26 o
  -2  22   2        266.46        442.94       154.70 o
  -1  22   2         84.23         -2.28       100.05 o
   0  22   2        143.55        119.86       158.62 o
   1  22   2        366.88        498.44       163.96 o
   2  22   2        578.68        784.88       192.87 o
   3  22   2         48.63        461.71       183.33 o
   4  22   2        417.33        357.03       107.36 o
   5  22   2         19.01         12.19       165.55 o
   6  22   2       1407.94       1618.20       174.27 o
   7  22   2         24.35         51.17        89.46 o
   8  22   2        607.75        688.80       146.65 o
   9  22   2        733.06        638.45       130.24 o
  10  22   2       1230.43       1429.36       191.29 o
  11  22   2        522.53        568.58       172.26 o
  12  22   2        163.83        389.45       149.66 o
  13  22   2          5.84       -202.35       202.35 o
 -13  23   2        631.44        593.73       200.09 o
 -12  23   2        266.18         58.56       110.95 o
 -11  23   2        551.93        359.63       122.18 o
 -10  23   2         18.89        110.63       121.79 o
  -9  23   2        604.30       1109.67       243.54 o
  -8  23   2         59.41        186.01       105.03 o
  -7  23   2        290.47        306.87       138.22 o
  -6  23   2         23.50         51.71       105.09 o
  -5  23   2        200.09        394.21       152.30 o
  -4  23   2       1039.42        910.82       155.85 o
  -3  23   2        226.68        276.12       104.96 o
  -2  23   2       2341.91       2767.36       339.14 o
  -1  23   2        987.17       1230.33       264.43 o
   0  23   2       1573.70       1807.79       240.38 o
   1  23   2          4.96         14.34       104.62 o
   2  23   2        676.87        656.70       151.05 o
   3  23   2          1.72        148.77       105.29 o
   4  23   2        783.96        949.80       313.16 o
   5  23   2        323.82        466.83       194.05 o
   6  23   2        105.08        194.99        94.22 o
   7  23   2         42.33        112.25        73.48 o
   8  23   2        264.49        359.08       119.21 o
   9  23   2         56.70         85.38       104.88 o
  10  23   2       1277.98        952.41       216.97 o
  11  23   2        122.40         76.45       142.54 o
  12  23   2        170.84        383.04       287.72 o
 -12  24   2        210.13        364.24       150.62 o
 -11  24   2        947.49        868.42       178.61 o
 -10  24   2         18.90         76.14       101.97 o
  -9  24   2         20.47         88.41       117.01 o
  -8  24   2         12.43        169.13       125.40 o
  -7  24   2        804.36        816.74       497.56 o
  -6  24   2        696.53        647.99       346.71 o
  -5  24   2        257.79        379.80       131.71 o
  -4  24   2       1791.81       1755.85       212.93 o
  -3  24   2       1411.63       1452.25       238.02 o
  -2  24   2        889.41        829.88       188.08 o
  -1  24   2        552.93        647.23       169.03 o
   0  24   2         69.91        192.41       189.61 o
   1  24   2       3390.38       3096.42       318.55 o
   2  24   2       2255.21       2598.37       303.79 o
   3  24   2        871.31       1066.80       206.97 o
   4  24   2       2132.73       2226.63       408.58 o
   5  24   2       1122.91        927.06       215.16 o
   6  24   2        970.94       1110.42       147.32 o
   7  24   2        149.14         79.10       164.80 o
   8  24   2        439.72        559.93       122.33 o
   9  24   2         85.39         37.59       136.16 o
  10  24   2        211.93        346.61       164.92 o
  11  24   2        269.04        239.14       128.20 o
 -12  25   2         11.88        -36.89       167.43 o
 -11  25   2          0.24         66.35       100.03 o
 -10  25   2        623.04        626.94       145.03 o
  -9  25   2        915.29       1003.91       224.84 o
  -8  25   2        315.94        225.39       136.07 o
  -7  25   2        771.15        837.32       296.44 o
  -6  25   2        760.51       1384.96       203.33 o
  -5  25   2        135.99         81.48       182.38 o
  -4  25   2         21.31        117.54       111.96 o
  -3  25   2        264.42        600.36       166.64 o
  -2  25   2       1636.53       1409.05       240.48 o
  -1  25   2         84.61         35.57       129.18 o
   0  25   2         20.50       -143.44       169.31 o
   1  25   2        277.87        276.47       134.45 o
   2  25   2        330.31        323.19       140.33 o
   3  25   2        412.58        457.36       180.47 o
   4  25   2       1394.94       1715.00       251.41 o
   5  25   2        365.67        587.94       181.53 o
   6  25   2         51.51         67.24        83.44 o
   7  25   2       1785.04       2213.14       264.11 o
   8  25   2        354.26        299.32        98.32 o
   9  25   2        643.24        480.66       113.24 o
  10  25   2          1.76         32.43       227.28 o
 -12  26   2        932.24        821.39       306.69 o
 -11  26   2        497.85        290.01       200.06 o
 -10  26   2          2.59        120.85       100.00 o
  -9  26   2          8.40        -35.96        92.11 o
  -8  26   2        320.03        151.17       244.37 o
  -7  26   2         64.42         35.59       104.08 o
  -6  26   2        489.17        595.89       151.78 o
  -5  26   2        120.76        208.69       126.93 o
  -4  26   2       1259.75       1184.03       276.51 o
  -3  26   2        112.03        439.98       180.22 o
  -2  26   2        236.13        567.93       173.34 o
  -1  26   2        545.21        475.98       215.46 o
   0  26   2        496.56        281.57       185.50 o
   1  26   2        327.71        280.16       125.62 o
   2  26   2          8.19        187.80       355.20 o
   3  26   2        868.29        839.51       385.13 o
   4  26   2        234.44        273.04       146.61 o
   5  26   2        181.85        103.79       106.49 o
   6  26   2        200.14        345.06       154.38 o
   7  26   2        239.86        234.99       131.23 o
   8  26   2         23.55        232.31       110.42 o
   9  26   2        220.44        431.14       125.73 o
 -11  27   2         11.21        214.70       150.51 o
 -10  27   2        460.27        171.30       150.08 o
  -9  27   2       1141.10       1264.69       196.52 o
  -8  27   2       1592.42       1884.38       279.68 o
  -7  27   2          0.95        -41.84       171.52 o
  -6  27   2         20.85        -64.01       102.18 o
  -5  27   2       1032.64       1069.03       224.50 o
  -4  27   2       1691.43       1796.90       282.52 o
  -3  27   2         30.37        195.22       123.81 o
  -2  27   2        906.52        930.01       217.16 o
  -1  27   2       1031.21       1044.13       218.81 o
   0  27   2        545.40        329.02       160.82 o
   1  27   2        130.66        289.74       150.26 o
   2  27   2         43.70        -11.28       352.42 o
   3  27   2        600.48        740.62       400.51 o
   4  27   2       2599.39       2994.21       350.11 o
   5  27   2         69.16        153.09       100.76 o
   6  27   2         48.30        -96.46       142.20 o
   7  27   2         35.71          6.67        78.45 o
   8  27   2        240.96        128.92        87.85 o
 -10  28   2        171.64        -78.22       130.55 o
  -9  28   2        635.24        319.93       177.41 o
  -8  28   2        389.03        589.41       291.09 o
  -7  28   2         90.47        -10.24       129.85 o
  -6  28   2         42.20        339.61       143.48 o
  -5  28   2        704.43        915.73       299.56 o
  -4  28   2       1101.74       1641.51       277.94 o
  -3  28   2        203.39        386.91       200.69 o
  -2  28   2          0.22        229.56       143.66 o
  -1  28   2         68.61        245.63       206.39 o
   0  28   2       2046.45       2329.04       314.81 o
   1  28   2          1.05       -174.82       174.82 o
   2  28   2        530.77        248.69       141.02 o
   3  28   2        474.09        489.74       164.98 o
   4  28   2        142.97         -8.71       149.08 o
   5  28   2        170.60        336.57       235.23 o
   6  28   2          7.58        174.60       111.79 o
   7  28   2          6.81        203.86       229.58 o
  -8  29   2        236.46        300.78       208.54 o
  -7  29   2          3.26       -223.17       223.17 o
  -6  29   2         42.79         34.98        99.04 o
  -5  29   2        976.89       1165.77       242.18 o
  -4  29   2        703.30        720.45       200.44 o
  -3  29   2       1503.24       1583.36       274.29 o
  -2  29   2         37.32        266.08       168.71 o
  -1  29   2       1119.27       1467.82       252.55 o
   0  29   2        170.74        167.90       216.14 o
   1  29   2         41.15        158.38       161.54 o
   2  29   2        207.01        127.31       103.76 o
   3  29   2        467.59        126.35       136.61 o
   4  29   2        700.21        822.70       240.24 o
   5  29   2        285.25        387.54       150.34 o
   6  29   2        764.70        530.49       165.17 o
   7  29   2        168.05        -39.86       138.73 o
  -7  30   2        104.74       -206.04       206.04 o
  -6  30   2         90.01         30.37       149.25 o
  -5  30   2        231.80       -171.16       171.16 o
  -4  30   2        340.21        553.71       279.74 o
  -3  30   2        638.29        577.03       192.75 o
  -2  30   2         65.26         80.28       113.44 o
  -1  30   2         61.14         63.64       151.08 o
   0  30   2        333.93        325.80       145.35 o
   1  30   2        178.44        256.11       290.83 o
   2  30   2        586.57        307.98       321.19 o
   3  30   2        817.64       1079.91       240.42 o
   4  30   2        974.66       1036.05       327.84 o
   5  30   2        176.96        249.58       194.93 o
   6  30   2         41.50         80.19       187.15 o
  -3  31   2        317.51        870.09       312.03 o
  -2  31   2        123.79        150.58       113.83 o
  -1  31   2          3.87         94.23       151.08 o
   0  31   2        143.24        238.46       183.42 o
   1  31   2        173.20        511.74       329.07 o
   2  31   2        105.68         14.75       127.94 o
   3  31   2       1382.78       1689.17       412.92 o
   4  31   2        821.94        427.20       231.23 o
   5  31   2          9.35        -93.15       221.34 o
   6  31   2         32.67       -252.45       252.45 o
 -19   1   3         14.97        335.52       206.05 o
 -18   1   3        313.13        207.71       125.62 o
 -17   1   3        164.99        317.67       145.89 o
 -16   1   3        119.94         16.67       109.05 o
 -15   1   3        918.90        739.65       293.01 o
 -14   1   3         52.39         65.05        48.04 o
 -13   1   3        152.19        178.33        70.06 o
 -12   1   3        135.52         87.90        45.16 o
 -11   1   3        818.63        738.30        77.32 o
 -10   1   3        788.53        826.01        58.94 o
  -9   1   3        966.36       1033.55        62.60 o
  -8   1   3        802.59        796.41        44.33 o
  -7   1   3       5614.00       5710.42       105.51 o
  -6   1   3       9410.51       9071.22       118.38 o
  -5   1   3          6.21         40.90        14.68 o
  -4   1   3       1367.02       1634.78        40.45 o
  -3   1   3        567.76        502.22        36.13 o
  -2   1   3      71495.52      66534.96       602.69 o
  -1   1   3        423.63        353.21        14.21 o
   0   1   3        185.12        305.46        20.72 o
   1   1   3      48156.39      51900.80       324.04 o
   2   1   3       3637.60       3625.65        57.40 o
   3   1   3      35705.64      33898.66       266.26 o
   4   1   3      15664.87      15442.07       124.59 o
   5   1   3      15463.97      15016.89       305.89 o
   6   1   3       2341.85       2357.05       106.15 o
   7   1   3       9821.20       9965.73       253.82 o
   8   1   3        249.02        389.70        62.36 o
   9   1   3        462.29        441.48       105.44 o
  10   1   3       5190.76       5342.76       227.72 o
  11   1   3         13.40        100.00        65.75 o
  12   1   3       1536.21       1678.67       143.30 o
  13   1   3        353.83        489.51        83.99 o
  14   1   3        210.31        178.92        67.34 o
  15   1   3         31.17         -4.92        55.64 o
  16   1   3         11.41        -56.33        62.54 o
  17   1   3        143.88        133.89        69.62 o
  18   1   3          5.40          8.61       145.55 o
 -19   2   3        210.71        210.02       201.65 o
 -18   2   3         70.26         51.16       105.09 o
 -17   2   3        100.04        183.40       134.97 o
 -16   2   3         88.26        106.24        93.40 o
 -15   2   3        317.23        454.61       144.45 o
 -14   2   3       3245.23       3409.52       329.79 o
 -13   2   3          5.41         76.45        40.94 o
 -12   2   3         36.90         81.47        41.24 o
 -11   2   3        395.82        432.13        61.15 o
 -10   2   3       4613.25       4571.67       133.28 o
  -9   2   3        643.26        716.81        58.59 o
  -8   2   3       1783.71       1580.06        73.62 o
  -7   2   3      19614.54      19076.16       212.54 o
  -6   2   3        764.08        768.47        42.48 o
  -5   2   3      18573.52      17720.20       172.78 o
  -4   2   3        701.14        748.10        46.26 o
  -3   2   3         15.44         84.90        23.29 o
  -2   2   3          1.53         25.56        24.37 o
  -1   2   3        146.63         73.92         9.57 o
   0   2   3      15029.49      17207.84       110.54 o
   1   2   3       1676.15       2205.54        46.98 o
   2   2   3      15303.27      14698.52       151.77 o
   3   2   3      12149.86      11825.04       108.29 o
   4   2   3      40835.41      39671.54       294.73 o
   5   2   3       1966.18       1958.26        73.61 o
   6   2   3       2957.75       3406.35        94.76 o
   7   2   3       2025.58       2101.09       108.81 o
   8   2   3       3357.86       3369.85       145.12 o
   9   2   3      14755.33      14759.65       316.56 o
  10   2   3        538.16        351.36        69.31 o
  11   2   3       1882.69       2036.80       150.63 o
  12   2   3       2217.13       2342.90       165.53 o
  13   2   3         68.77        102.26        63.45 o
  14   2   3        375.60        225.38        74.98 o
  15   2   3         83.44         26.67        49.96 o
  16   2   3          2.80        -47.26        60.40 o
  17   2   3        198.89        142.23        76.12 o
  18   2   3          1.74         26.19       164.08 o
 -19   3   3        155.37         15.85       102.47 o
 -18   3   3        369.17        415.51       197.36 o
 -17   3   3        443.23        600.46       172.42 o
 -16   3   3        462.23        558.79       148.39 o
 -15   3   3        436.69        347.89       111.34 o
 -14   3   3       1389.74       1470.80       138.70 o
 -13   3   3         33.13         27.25        36.54 o
 -12   3   3       2894.17       2975.98       150.48 o
 -11   3   3       2387.92       2283.00       151.19 o
 -10   3   3         60.35        104.36        42.73 o
  -9   3   3         29.57         95.96        29.07 o
  -8   3   3        188.14        159.05        30.01 o
  -7   3   3       7103.92       6907.48       145.02 o
  -6   3   3      41870.91      40029.26       424.38 o
  -5   3   3      12657.82      12172.94       151.32 o
  -4   3   3       2232.31       1709.78        62.25 o
  -3   3   3       1864.47       2216.70       120.56 o
  -2   3   3      29330.75      27064.35       283.38 o
  -1   3   3         36.05         63.86        14.20 o
   0   3   3       4127.94       5143.71        63.07 o
   1   3   3      37343.48      39657.61       354.30 o
   2   3   3       2129.47       1657.17        44.35 o
   3   3   3       7016.53       6425.66       114.44 o
   4   3   3      21142.37      21816.70       287.74 o
   5   3   3       7756.30       7622.36       120.49 o
   6   3   3       1019.56       1042.00        49.03 o
   7   3   3       3437.55       3511.23       112.80 o
   8   3   3        721.64        632.72        49.28 o
   9   3   3       3769.03       3631.26       160.86 o
  10   3   3       4325.21       4217.90       181.83 o
  11   3   3         68.25        108.67        47.47 o
  12   3   3       2327.20       2202.63       163.29 o
  13   3   3        923.29       1034.97       120.01 o
  14   3   3       4576.27       4779.48       258.26 o
  15   3   3        274.78        367.28        88.39 o
  16   3   3        620.74        602.55       124.45 o
  17   3   3        173.91         95.09        81.57 o
  18   3   3          0.56        -40.89        92.80 o
 -19   4   3        269.12        123.52        95.98 o
 -18   4   3        353.37        180.44       301.86 o
 -17   4   3        572.16        395.56       136.71 o
 -16   4   3        125.64         16.82        86.51 o
 -15   4   3         20.17         13.66        78.46 o
 -14   4   3          7.52         -9.67        66.70 o
 -13   4   3        110.56         91.64        41.11 o
 -12   4   3       4907.54       4895.56       196.30 o
 -11   4   3        841.99        961.18        89.27 o
 -10   4   3       1731.42       1682.19        92.10 o
  -9   4   3         29.52         84.85        33.73 o
  -8   4   3        771.37        661.48        52.69 o
  -7   4   3       3945.41       4177.90       101.59 o
  -6   4   3        711.25        745.90        49.62 o
  -5   4   3       4782.83       4299.61        99.85 o
  -4   4   3      18474.82      16937.50       308.29 o
  -3   4   3      22937.01      21238.44       322.81 o
  -2   4   3      14642.25      14869.74       195.30 o
  -1   4   3      13155.76      12882.23       188.92 o
   0   4   3      11992.19      13508.03       197.09 o
   1   4   3       5889.70       5562.30        89.62 o
   2   4   3      20203.39      21926.92       228.35 o
   3   4   3       1489.23       1601.05        62.75 o
   4   4   3       7553.60       6912.63       124.72 o
   5   4   3        125.63        318.43        37.15 o
   6   4   3        809.57        842.11        51.23 o
   7   4   3          2.47         54.20        28.08 o
   8   4   3       1786.08       1664.90        86.42 o
   9   4   3        871.31        798.59        54.01 o
  10   4   3       1011.62       1106.38        98.53 o
  11   4   3       2337.58       2498.96       152.75 o
  12   4   3        562.31        583.40        93.85 o
  13   4   3        358.17        399.54        80.02 o
  14   4   3        854.32        977.86       123.32 o
  15   4   3          0.12        169.32        77.29 o
  16   4   3         85.43         33.69        66.53 o
  17   4   3        710.16        750.10       133.73 o
  18   4   3        186.78         54.92       103.95 o
 -18   5   3          1.74       -133.20       133.20 o
 -17   5   3         62.29        371.85       180.74 o
 -16   5   3         62.99         45.28        80.80 o
 -15   5   3        214.73        282.66       126.96 o
 -14   5   3         73.87        117.57        53.64 o
 -13   5   3        350.36        322.82        72.00 o
 -12   5   3         81.30         51.82        44.85 o
 -11   5   3       2548.82       2481.55       146.74 o
 -10   5   3        986.82       1074.53        73.02 o
  -9   5   3       1012.34        893.01        65.72 o
  -8   5   3       1091.64       1166.26        70.68 o
  -7   5   3       2684.71       2418.57        94.84 o
  -6   5   3       7866.80       7226.23       148.78 o
  -5   5   3       3022.84       2847.38       116.13 o
  -4   5   3      17781.21      17649.74       325.75 o
  -3   5   3       3953.83       3664.40       184.10 o
  -2   5   3       1942.36       1947.18        97.44 o
  -1   5   3       4377.50       4588.04       108.27 o
   0   5   3        810.90        987.53        50.42 o
   1   5   3       2692.11       2957.48        87.86 o
   2   5   3       6067.40       6168.46       204.83 o
   3   5   3       9815.58      10355.68       172.01 o
   4   5   3      17002.35      17003.15       268.32 o
   5   5   3       7501.29       6863.17       184.86 o
   6   5   3       4283.33       4177.52       125.31 o
   7   5   3      10882.39      10845.25       214.89 o
   8   5   3      21432.66      20795.88       360.48 o
   9   5   3       2401.39       2345.02       153.69 o
  10   5   3        815.56        665.74        82.11 o
  11   5   3         46.52          9.71        46.05 o
  12   5   3         13.23         13.01        50.74 o
  13   5   3         20.56        120.94        63.28 o
  14   5   3       5170.95       5847.76       288.96 o
  15   5   3         33.13        -11.22        58.84 o
  16   5   3        183.14        107.09        72.68 o
  17   5   3        229.03        324.23       115.36 o
  18   5   3        176.98        357.84       207.68 o
 -18   6   3        562.05        725.12       244.78 o
 -17   6   3         88.13         68.48        97.39 o
 -16   6   3        185.25        -69.28       101.44 o
 -15   6   3        222.08        401.46       106.16 o
 -14   6   3        854.62        988.79       123.95 o
 -13   6   3        105.87        169.95        50.63 o
 -12   6   3       5125.82       5387.96       210.65 o
 -11   6   3        607.98        580.96        75.75 o
 -10   6   3       1186.61       1161.32        79.27 o
  -9   6   3       4711.84       4441.26       142.89 o
  -8   6   3       3989.22       3998.01       145.38 o
  -7   6   3       2382.12       2367.16       121.05 o
  -6   6   3          7.08         18.08        35.59 o
  -5   6   3       3259.11       2984.20       151.36 o
  -4   6   3       3134.96       3215.61       197.73 o
  -3   6   3       4288.75       4102.21       199.46 o
  -2   6   3       1383.90       1520.45        89.76 o
  -1   6   3        591.61        746.55        90.98 o
   0   6   3       4974.24       5147.27       110.30 o
   1   6   3      12001.79      12167.83       187.99 o
   2   6   3        146.51        296.11        67.80 o
   3   6   3          1.22         47.69        36.78 o
   4   6   3        951.40       1015.71        74.43 o
   5   6   3        710.88        742.77        69.31 o
   6   6   3        693.30        613.08        90.09 o
   7   6   3       2156.04       2078.65       125.95 o
   8   6   3        737.24        855.06        62.46 o
   9   6   3       7464.79       7245.92       144.63 o
  10   6   3       1821.35       1728.11       198.79 o
  11   6   3       2075.54       2022.77       140.96 o
  12   6   3         98.48        176.06        86.12 o
  13   6   3        296.46        385.83        77.53 o
  14   6   3        623.19        763.50       120.59 o
  15   6   3        974.67       1204.50       167.49 o
  16   6   3        130.81        170.25        92.72 o
  17   6   3        259.55        151.71       104.73 o
  18   6   3         77.32        473.89       261.62 o
 -18   7   3          6.51       -104.23       128.84 o
 -17   7   3          2.01         59.17       112.70 o
 -16   7   3         12.95        217.04       106.64 o
 -15   7   3          2.18        -21.85        89.20 o
 -14   7   3       1586.22       1712.10       156.00 o
 -13   7   3        332.73        415.24        69.90 o
 -12   7   3       2486.06       2733.01       154.53 o
 -11   7   3       1603.78       1710.76       118.73 o
 -10   7   3       2474.97       2216.05       110.25 o
  -9   7   3        115.69        144.33        36.79 o
  -8   7   3        195.03        213.65        43.30 o
  -7   7   3        636.87        674.12        72.39 o
  -6   7   3       6769.85       6618.95       235.83 o
  -5   7   3       1701.98       1828.49       162.33 o
  -4   7   3       1987.04       1941.99       157.54 o
  -3   7   3       4594.78       4383.40       215.80 o
  -2   7   3       6133.50       6203.52       180.16 o
  -1   7   3       2203.51       2378.14        87.87 o
   0   7   3      39626.44      37405.34       482.42 o
   1   7   3       3576.20       3784.23       129.96 o
   2   7   3      32841.09      31645.96       557.10 o
   3   7   3       3307.39       3349.75       129.79 o
   4   7   3       8268.54       8147.99       206.72 o
   5   7   3       1043.60        859.39        77.86 o
   6   7   3       1137.18        907.33        85.28 o
   7   7   3          0.35         75.33        45.51 o
   8   7   3      13649.52      12763.74       362.82 o
   9   7   3        927.05        873.01        88.98 o
  10   7   3       3567.83       3422.29       198.31 o
  11   7   3       1645.97       1731.82       151.10 o
  12   7   3        258.82        403.16       101.53 o
  13   7   3        156.55        253.65        67.24 o
  14   7   3         18.41         74.33        57.03 o
  15   7   3        284.24        393.49        87.01 o
  16   7   3        155.02        217.04        84.80 o
  17   7   3          2.25        -86.51        86.51 o
  18   7   3         45.45        100.84       125.59 o
 -18   8   3        280.52        336.16       183.93 o
 -17   8   3        502.72        357.78       156.88 o
 -16   8   3       1857.42       2300.53       235.46 o
 -15   8   3          5.30         42.75        97.39 o
 -14   8   3       1612.26       1784.93       161.22 o
 -13   8   3       1836.69       1875.03       147.60 o
 -12   8   3         23.31         44.12        41.69 o
 -11   8   3        883.97        937.85        93.66 o
 -10   8   3       6289.25       6129.89       182.66 o
  -9   8   3       1812.31       2032.60       118.10 o
  -8   8   3       2849.51       3108.31       155.03 o
  -7   8   3       1959.70       1910.69       140.11 o
  -6   8   3         99.49        314.54        72.24 o
  -5   8   3       1496.03       1479.00       153.01 o
  -4   8   3       4358.49       4210.21       233.51 o
  -3   8   3      18808.85      18243.78       457.18 o
  -2   8   3       5339.83       4946.71       329.30 o
  -1   8   3       1311.71       1397.88        76.77 o
   0   8   3        143.74         93.31        77.52 o
   1   8   3         14.22         82.95        43.76 o
   2   8   3        210.14        273.77        54.46 o
   3   8   3        160.37        198.65        45.29 o
   4   8   3       8511.41       7883.76       314.94 o
   5   8   3      10731.01      10167.64       252.45 o
   6   8   3        660.54        701.75        76.03 o
   7   8   3      20053.54      20550.43       395.69 o
   8   8   3      10313.87       9563.50       284.01 o
   9   8   3       1399.49       1351.26       105.98 o
  10   8   3       1333.46       1557.50       120.62 o
  11   8   3        332.40        295.32        75.18 o
  12   8   3        426.09        474.50        86.01 o
  13   8   3         95.53         46.03        56.05 o
  14   8   3        157.89        168.62        61.77 o
  15   8   3        399.12        483.65        95.21 o
  16   8   3       1748.73       1637.61       167.95 o
  17   8   3        445.01        357.49       114.65 o
  18   8   3        333.13        524.09       226.87 o
 -18   9   3          4.25         -8.49       143.00 o
 -17   9   3        120.08        251.17       164.75 o
 -16   9   3          7.23        -58.08        84.05 o
 -15   9   3        224.87        180.99        91.23 o
 -14   9   3       1149.96       1212.70       138.44 o
 -13   9   3         82.65        150.88       106.78 o
 -12   9   3        806.29        727.07        87.51 o
 -11   9   3       2111.99       1890.00       128.02 o
 -10   9   3         21.88        113.87        60.65 o
  -9   9   3       2186.04       2018.69       122.06 o
  -8   9   3       6102.02       6314.09       263.85 o
  -7   9   3       1332.57       1239.11       122.72 o
  -6   9   3          6.43        -41.51        73.70 o
  -5   9   3       1218.33        862.33       129.70 o
  -4   9   3       2411.62       2467.04       200.27 o
  -3   9   3          5.40         94.49        83.37 o
  -2   9   3       1716.76       1889.01       153.11 o
  -1   9   3       3682.81       3863.14       106.59 o
   0   9   3        869.62        666.79       126.80 o
   1   9   3       3471.76       3474.04       139.68 o
   2   9   3       5213.35       4981.61       188.61 o
   3   9   3        824.34        793.31        77.07 o
   4   9   3       1925.72       2281.81       122.49 o
   5   9   3      16351.22      17045.32       338.00 o
   6   9   3       9855.62       9780.65       267.93 o
   7   9   3       2437.55       2455.31       183.93 o
   8   9   3        828.36        939.25        99.68 o
   9   9   3       2711.18       2445.83       159.93 o
  10   9   3       8793.04       8459.75       269.60 o
  11   9   3         39.82         62.70        53.08 o
  12   9   3         96.48        100.04        67.49 o
  13   9   3        251.22        171.51        56.22 o
  14   9   3          0.35         46.10        55.31 o
  15   9   3          5.19        -10.78        63.00 o
  16   9   3        499.12        398.18       103.67 o
  17   9   3         91.73        -75.47        93.62 o
  18   9   3        432.33        207.18       202.32 o
 -18  10   3         60.79         47.82       107.38 o
 -17  10   3       1110.07       1534.59       265.52 o
 -16  10   3       1468.59       1563.56       202.71 o
 -15  10   3        533.20        653.35       139.96 o
 -14  10   3         11.04        117.69        70.89 o
 -13  10   3        314.11        223.05        75.73 o
 -12  10   3        430.92        448.84        88.91 o
 -11  10   3         31.46        146.89        51.00 o
 -10  10   3      11466.27      11068.02       289.34 o
  -9  10   3        892.11       1016.02       107.74 o
  -8  10   3       1298.41       1133.59       145.55 o
  -7  10   3        247.39        178.71       234.14 o
  -6  10   3        382.47        413.03       133.39 o
  -5  10   3      13546.88      13501.47       886.21 o
  -4  10   3        458.49        399.50        95.30 o
  -3  10   3        479.73        747.40       122.80 o
  -2  10   3       6603.31       6305.87       202.96 o
  -1  10   3       9649.45       8693.68       159.47 o
   0  10   3      51542.96      54248.85      1001.62 o
   1  10   3        378.16        746.17       129.03 o
   2  10   3        172.88        214.72        67.93 o
   3  10   3        502.73        676.37        75.92 o
   4  10   3      11027.78      10724.44       268.77 o
   5  10   3       2977.80       3100.27       152.99 o
   6  10   3       3187.85       3055.42       158.04 o
   7  10   3       2473.78       2480.92       151.94 o
   8  10   3        207.80        181.65        62.64 o
   9  10   3         27.49         19.38        55.22 o
  10  10   3        470.47        520.21        80.56 o
  11  10   3        556.40        646.03        89.85 o
  12  10   3       2454.48       2613.64       197.59 o
  13  10   3       1170.74       1097.29       158.73 o
  14  10   3          2.27          8.79        54.05 o
  15  10   3         20.28        -11.84        55.52 o
  16  10   3          0.06         23.13        62.58 o
  17  10   3         73.37        -73.12       102.65 o
  18  10   3       2248.38       2868.73       515.56 o
 -18  11   3        157.48        156.07       168.52 o
 -17  11   3         79.03         10.44       124.86 o
 -16  11   3         65.21          6.65        81.62 o
 -15  11   3       1411.47       1706.88       255.52 o
 -14  11   3        284.70        411.49        94.85 o
 -13  11   3         56.11        114.36        49.61 o
 -12  11   3        325.79        368.48        93.29 o
 -11  11   3        122.47        172.61        96.30 o
 -10  11   3       3022.50       3099.96       175.55 o
  -9  11   3          1.93         53.43        76.13 o
  -8  11   3      12125.18      11939.45       379.02 o
  -7  11   3         10.69         14.92        74.20 o
  -6  11   3       3440.75       3474.15       258.10 o
  -5  11   3          3.48         81.36       121.91 o
  -4  11   3        673.80        751.28       131.40 o
  -3  11   3       2234.11       2435.52       197.57 o
  -2  11   3      19086.11      18871.79       396.16 o
  -1  11   3       2701.23       2705.76        90.04 o
   0  11   3       3780.59       3850.81       236.98 o
   1  11   3          3.60        110.36        61.72 o
   2  11   3       1421.24       1126.69       111.28 o
   3  11   3       7734.00       7697.43       264.62 o
   4  11   3       1822.26       1576.79       112.36 o
   5  11   3        111.73        155.85        48.50 o
   6  11   3         42.04         93.42        54.44 o
   7  11   3          0.82        -43.52        43.79 o
   8  11   3         89.33        259.44        72.71 o
   9  11   3        264.75        417.41        76.23 o
  10  11   3        502.25        425.95       101.47 o
  11  11   3        705.96        735.66        94.29 o
  12  11   3        936.41       1202.40       121.01 o
  13  11   3         17.75        -63.67        63.67 o
  14  11   3         13.94         -0.80       100.64 o
  15  11   3         83.52         80.35        94.57 o
  16  11   3        588.81        447.01        99.98 o
  17  11   3        252.39        262.29       113.89 o
 -17  12   3       1004.19       1169.09       191.04 o
 -16  12   3        422.75        478.88       132.21 o
 -15  12   3        323.48        538.74       179.05 o
 -14  12   3        153.15        294.55       121.29 o
 -13  12   3        259.80        282.49       100.19 o
 -12  12   3         53.75        166.54        64.52 o
 -11  12   3        205.78        248.60        85.47 o
 -10  12   3        343.79        435.91        97.05 o
  -9  12   3        957.46       1162.00       135.64 o
  -8  12   3       9161.64       8652.20       432.58 o
  -7  12   3          0.23         -2.09        86.93 o
  -6  12   3        375.06        312.36       102.66 o
  -5  12   3        872.41        941.31       144.61 o
  -4  12   3        521.39        384.82       109.04 o
  -3  12   3       8498.40       8647.38       370.11 o
  -2  12   3       1121.38        914.86        85.56 o
  -1  12   3       2936.58       2527.25        84.78 o
   0  12   3       8152.30       7423.14       333.08 o
   1  12   3        243.61        263.62        94.13 o
   2  12   3       1980.22       1904.24       145.92 o
   3  12   3         17.26        114.87        52.78 o
   4  12   3       1808.66       1938.11       130.11 o
   5  12   3       6833.18       7310.34       251.34 o
   6  12   3      13083.09      13289.20       344.13 o
   7  12   3        983.57       1227.80       113.26 o
   8  12   3        315.24        388.58        83.18 o
   9  12   3       2741.99       2559.55       171.80 o
  10  12   3       3867.12       3683.72       212.55 o
  11  12   3         40.15        187.40        66.72 o
  12  12   3          0.05          2.26        47.91 o
  13  12   3       1436.38       1591.60       169.35 o
  14  12   3          4.13        -72.65        72.65 o
  15  12   3          2.36        -27.23        70.01 o
  16  12   3         70.69         63.83        65.69 o
  17  12   3         97.28        -94.42        94.42 o
 -17  13   3          1.26         42.73       100.64 o
 -16  13   3         51.04        -22.39       123.39 o
 -15  13   3        800.48        671.47       207.64 o
 -14  13   3        464.02        455.52       120.06 o
 -13  13   3        739.18        701.32       137.83 o
 -12  13   3        199.43        288.35       156.45 o
 -11  13   3        282.08        203.40        86.87 o
 -10  13   3       3195.82       3022.01       187.85 o
  -9  13   3       2863.90       2979.96       209.94 o
  -8  13   3       1384.85       1212.63       181.51 o
  -7  13   3         33.76        223.46       115.67 o
  -6  13   3        615.86       1020.36       160.63 o
  -5  13   3       3085.70       3027.75       249.12 o
  -4  13   3       3572.64       3424.82       260.83 o
  -3  13   3       4731.48       4345.14       277.77 o
  -2  13   3       4964.63       4924.40       191.84 o
  -1  13   3         53.35         72.50        31.62 o
   0  13   3        167.51         81.50        78.80 o
   1  13   3       1913.37       1791.83       176.75 o
   2  13   3       1069.03       1035.12       116.39 o
   3  13   3       2078.06       2267.36       191.58 o
   4  13   3         56.41         14.18        60.66 o
   5  13   3      13984.79      13345.90       347.45 o
   6  13   3         49.00         87.08        54.05 o
   7  13   3       5439.64       5577.83       241.62 o
   8  13   3       4249.57       4132.84       215.08 o
   9  13   3          0.52         94.25        62.99 o
  10  13   3        541.68        577.26       100.75 o
  11  13   3       3760.62       3812.64       226.40 o
  12  13   3       3827.30       4443.81       265.86 o
  13  13   3         12.25         31.44        70.16 o
  14  13   3        297.01        391.09       107.08 o
  15  13   3        314.77        244.19        78.17 o
  16  13   3        165.93        225.26        90.62 o
  17  13   3         55.58        118.72       149.65 o
 -17  14   3        380.19        221.00       124.50 o
 -16  14   3        675.31        864.94       226.23 o
 -15  14   3          2.82        -99.86        99.86 o
 -14  14   3        167.41        272.20       134.62 o
 -13  14   3         36.52         12.09        77.77 o
 -12  14   3        734.03        569.18       149.96 o
 -11  14   3        666.08        676.14       123.89 o
 -10  14   3         44.02         67.27        63.02 o
  -9  14   3       3511.15       3911.82       246.25 o
  -8  14   3          6.50        231.20       134.63 o
  -7  14   3       2643.01       2495.47       242.18 o
  -6  14   3        152.15        257.30       205.63 o
  -5  14   3       5086.69       5158.75       330.09 o
  -4  14   3        704.90        505.71       141.17 o
  -3  14   3       5044.37       4473.50       295.51 o
  -2  14   3         24.87         90.85        84.29 o
  -1  14   3       1274.50       1572.24       114.16 o
   0  14   3       2169.74       1790.78       234.36 o
   1  14   3        184.35        400.00       284.68 o
   2  14   3       3834.55       3637.90       217.81 o
   3  14   3       2409.74       2155.94       201.52 o
   4  14   3         27.34         28.96        18.85 o
   5  14   3         89.39         71.46        64.68 o
   6  14   3       3494.72       3210.57       183.86 o
   7  14   3       2814.78       2715.18       176.05 o
   8  14   3       1075.95       1148.86       121.34 o
   9  14   3        946.59        879.71       111.69 o
  10  14   3        205.67        228.35        72.28 o
  11  14   3          1.07         30.10        67.74 o
  12  14   3         85.89        284.03        99.45 o
  13  14   3        140.95         86.79        73.83 o
  14  14   3          0.65        -63.08        64.81 o
  15  14   3        313.99        406.17       116.21 o
  16  14   3          0.57         93.65        74.37 o
  17  14   3        244.65        119.80       168.86 o
 -17  15   3        290.89        432.83       236.92 o
 -16  15   3        252.93        479.29       143.54 o
 -15  15   3        570.96        555.00       139.03 o
 -14  15   3        153.40        103.40       100.34 o
 -13  15   3       1925.84       2066.29       222.61 o
 -12  15   3       1173.79       1301.44       177.91 o
 -11  15   3         45.45        137.96       101.78 o
 -10  15   3       1189.50       1112.31       152.83 o
  -9  15   3         13.92        307.63       148.19 o
  -8  15   3        772.74        564.70       150.82 o
  -7  15   3       1160.67       1452.22       217.53 o
  -6  15   3       3026.22       2699.74       254.96 o
  -5  15   3       5680.86       5737.61       349.89 o
  -4  15   3         76.42        145.20       109.00 o
  -3  15   3       2587.33       2959.40       262.35 o
  -2  15   3       9277.43       9560.95       432.12 o
  -1  15   3        878.41        904.55        93.46 o
   0  15   3       3747.92       3882.52       274.74 o
   1  15   3       1148.13       1325.18       180.65 o
   2  15   3       1239.61       1360.20       141.08 o
   3  15   3        575.62        829.61       166.28 o
   4  15   3       1561.14       1963.75       206.38 o
   5  15   3        226.29        306.80        97.33 o
   6  15   3       3741.19       3446.69       198.80 o
   7  15   3       6274.57       6404.98       273.28 o
   8  15   3        382.59        593.74       102.29 o
   9  15   3        324.74        309.98        93.69 o
  10  15   3          4.21        125.96        76.90 o
  11  15   3        552.76        297.61        90.66 o
  12  15   3          1.88        267.61       119.51 o
  13  15   3        154.71        149.44        71.18 o
  14  15   3         43.21         55.75        78.23 o
  15  15   3       1707.89       1824.30       196.00 o
  16  15   3        300.45        170.94        96.94 o
  17  15   3        102.59       -126.63       172.82 o
 -17  16   3        666.66        216.53       164.92 o
 -16  16   3        426.16        549.62       163.17 o
 -15  16   3         65.62        151.06       100.44 o
 -14  16   3        109.21        158.73        91.75 o
 -13  16   3       1007.48        903.97       151.06 o
 -12  16   3          4.98         34.05       110.67 o
 -11  16   3        165.42        178.84       163.74 o
 -10  16   3        199.69        385.76        93.20 o
  -9  16   3        568.51        515.65       228.16 o
  -8  16   3          4.97         86.22       117.42 o
  -7  16   3        603.41        589.02       192.53 o
  -6  16   3        772.61        993.32       177.20 o
  -5  16   3        406.32        572.98       145.45 o
  -4  16   3         92.24        125.47       104.67 o
  -3  16   3       1088.77       1180.03       179.27 o
  -2  16   3       1148.22       1401.49       197.32 o
  -1  16   3       3436.11       3425.74       156.44 o
   0  16   3        493.59        577.22       244.74 o
   1  16   3       1440.68       1432.97       185.66 o
   2  16   3       1163.19       1256.25       144.97 o
   3  16   3       2756.78       2496.41       199.48 o
   4  16   3        950.53       1344.18       180.87 o
   5  16   3       1406.52       1524.28       169.37 o
   6  16   3       1241.58       1403.61       152.59 o
   7  16   3       1961.35       2313.31       197.18 o
   8  16   3        977.77       1093.10       125.62 o
   9  16   3        361.13        403.56        91.89 o
  10  16   3         96.19         97.41        68.49 o
  11  16   3        449.79        455.75        95.37 o
  12  16   3          0.47        194.88       108.89 o
  13  16   3          1.40         -2.79        82.84 o
  14  16   3          3.76          9.27        77.08 o
  15  16   3         30.89        -65.64        65.64 o
  16  16   3        512.82        512.53       133.57 o
 -17  17   3          6.07        201.80       167.41 o
 -16  17   3        230.02        159.37       197.82 o
 -15  17   3         53.30         49.79        99.83 o
 -14  17   3         33.43         53.42        85.26 o
 -13  17   3        954.62       1206.90       181.11 o
 -12  17   3        449.29        575.94       142.86 o
 -11  17   3         43.66        114.72       169.01 o
 -10  17   3         87.64        -15.15        89.07 o
  -9  17   3        824.19        946.89       183.33 o
  -8  17   3       3332.58       3281.11       312.37 o
  -7  17   3        838.87        560.77       145.34 o
  -6  17   3        436.66        537.14       143.07 o
  -5  17   3       4674.63       4563.88       606.74 o
  -4  17   3       8109.05       8169.48       442.07 o
  -3  17   3       1122.93       1353.26       346.71 o
  -2  17   3        100.68         61.96       111.21 o
  -1  17   3       9257.79       8606.34       244.33 o
   0  17   3        826.46       1039.41       154.92 o
   1  17   3       8962.01       8476.77       430.02 o
   2  17   3       3644.40       3609.06       277.55 o
   3  17   3        198.51        382.75        97.70 o
   4  17   3       1104.79       1135.57       245.51 o
   5  17   3        810.95        986.99       148.84 o
   6  17   3       1643.76       1654.44       252.79 o
   7  17   3        716.84        776.94       126.23 o
   8  17   3        554.84        615.22       126.26 o
   9  17   3        264.40        172.69        72.78 o
  10  17   3          2.41        120.30       100.33 o
  11  17   3          4.09         -4.04        72.69 o
  12  17   3        489.89        377.47       122.14 o
  13  17   3          0.20         15.10        85.96 o
  14  17   3       1896.91       2165.70       216.31 o
  15  17   3        420.37        176.92       110.75 o
  16  17   3          0.82       -172.56       201.29 o
 -16  18   3        154.06        420.84       250.87 o
 -15  18   3         19.67        -31.93        82.82 o
 -14  18   3        251.92        302.02       109.69 o
 -13  18   3         17.34        246.34       108.78 o
 -12  18   3        661.43        748.15       178.33 o
 -11  18   3        224.14         95.90       105.41 o
 -10  18   3         66.01        195.89       105.69 o
  -9  18   3        129.05        176.60       132.23 o
  -8  18   3        289.49        615.61       150.38 o
  -7  18   3       5105.71       5139.10       374.96 o
  -6  18   3        826.65        867.33       183.39 o
  -5  18   3        483.74        423.89       128.63 o
  -4  18   3       4448.52       4417.78       339.47 o
  -3  18   3        242.91        391.09       255.33 o
  -2  18   3        383.00        307.11       130.87 o
  -1  18   3       3066.72       2919.81       176.47 o
   0  18   3       2018.83       2150.03       146.44 o
   1  18   3       1036.14       1007.31       202.34 o
   2  18   3       1016.65       1111.14       175.40 o
   3  18   3       1133.11       1228.19       160.30 o
   4  18   3         70.29        -47.06       160.76 o
   5  18   3         98.53        130.85        80.98 o
   6  18   3       2785.83       3195.59       234.21 o
   7  18   3       2765.18       3112.15       237.25 o
   8  18   3        533.79        655.93       118.82 o
   9  18   3        142.50         96.66        71.39 o
  10  18   3        143.03        103.90        74.75 o
  11  18   3        974.22       1447.66       254.45 o
  12  18   3        110.35        303.47       154.83 o
  13  18   3        509.26        392.43       251.84 o
  14  18   3        402.07        412.17       153.02 o
  15  18   3        263.44        192.79       131.13 o
 -16  19   3         92.41        141.43       164.10 o
 -15  19   3       1135.95       1202.19       532.04 o
 -14  19   3          1.28        -52.85        98.13 o
 -13  19   3        395.87        290.69       172.05 o
 -12  19   3         20.33        238.55       113.88 o
 -11  19   3         84.83        199.84       111.42 o
 -10  19   3        556.76        618.86       133.15 o
  -9  19   3          8.46        354.80       159.79 o
  -8  19   3       2222.24       2584.25       286.09 o
  -7  19   3        472.54        641.61       179.00 o
  -6  19   3       1236.51       1240.83       201.13 o
  -5  19   3        938.49       1079.92       180.58 o
  -4  19   3        488.42        505.22       152.50 o
  -3  19   3        906.92       1052.83       186.08 o
  -2  19   3        210.30        305.11       102.46 o
  -1  19   3       8781.47       8402.43       453.86 o
   0  19   3       1783.96       1752.98       213.54 o
   1  19   3       2940.17       2998.38       275.74 o
   2  19   3        213.16         57.14        89.43 o
   3  19   3        376.23        434.17       117.09 o
   4  19   3       4140.07       4103.82       265.73 o
   5  19   3        113.90        136.72        76.69 o
   6  19   3        127.44         33.60        76.68 o
   7  19   3       1094.57        826.02       140.54 o
   8  19   3        256.13        319.34        90.61 o
   9  19   3        173.34        286.76       108.67 o
  10  19   3         64.74        148.13       133.29 o
  11  19   3        871.15       1055.05       211.22 o
  12  19   3       1769.33       1926.91       298.39 o
  13  19   3         99.90        261.52       145.55 o
  14  19   3        276.71        302.27       120.87 o
 -15  20   3        152.59         71.38       122.42 o
 -14  20   3        706.56        983.37       232.22 o
 -13  20   3         72.70        -52.83        97.14 o
 -12  20   3          0.30         25.00       102.68 o
 -11  20   3         39.27         95.26        81.54 o
 -10  20   3        342.94        440.59       163.47 o
  -9  20   3       6365.54       6872.73       475.58 o
  -8  20   3        100.15        432.00       147.43 o
  -7  20   3       2525.28       2921.81       307.36 o
  -6  20   3        274.93        491.98       165.21 o
  -5  20   3        215.11         94.68       145.28 o
  -4  20   3        250.20        336.94       158.56 o
  -3  20   3         96.79        182.15       103.27 o
  -2  20   3       1824.58       2000.76       201.60 o
  -1  20   3        262.50        339.91       138.70 o
   0  20   3        754.62        782.26       254.61 o
   1  20   3       1826.27       1564.93       202.80 o
   2  20   3       2684.06       2338.73       248.18 o
   3  20   3       6192.41       6020.49       398.41 o
   4  20   3        453.34        801.34       147.91 o
   5  20   3        287.67        321.92       129.36 o
   6  20   3          0.80         73.38        64.81 o
   7  20   3         39.04         11.89        77.72 o
   8  20   3       1187.20       1212.10       234.26 o
   9  20   3        903.01        923.62       147.60 o
  10  20   3        585.10        561.68       178.06 o
  11  20   3       3684.13       4525.27       426.04 o
  12  20   3       3303.51       3789.92       399.20 o
  13  20   3         16.10        350.37       148.06 o
  14  20   3         68.47         99.01       116.65 o
 -14  21   3        278.82        373.15       150.59 o
 -13  21   3        426.89        336.27       122.07 o
 -12  21   3         95.45        218.58        98.21 o
 -11  21   3        118.51        299.78       140.51 o
 -10  21   3        307.95        604.18       174.37 o
  -9  21   3        966.60        749.97       168.37 o
  -8  21   3       2199.66       2449.95       300.11 o
  -7  21   3          0.30        -42.11       153.72 o
  -6  21   3       1049.64       1432.03       307.07 o
  -5  21   3       3837.29       3820.05       345.77 o
  -4  21   3         83.94         90.52       108.50 o
  -3  21   3        428.27        563.75       128.89 o
  -2  21   3        271.89        486.47       165.35 o
  -1  21   3        513.66        563.01       149.13 o
   0  21   3        437.05        270.89       131.10 o
   1  21   3         15.46        455.60       156.10 o
   2  21   3         16.48        180.87       168.71 o
   3  21   3       1081.95       1302.01       212.92 o
   4  21   3       1382.16       1344.93       170.88 o
   5  21   3        511.36        497.49       101.19 o
   6  21   3        675.32        850.89       128.27 o
   7  21   3         12.63          1.67        71.05 o
   8  21   3       1382.57       1324.78       180.01 o
   9  21   3       1259.36       1429.53       188.50 o
  10  21   3        857.72        916.25       214.53 o
  11  21   3       2232.78       2872.96       359.36 o
  12  21   3         87.53         83.91       138.15 o
  13  21   3        136.68        599.45       222.26 o
  14  21   3         20.22        102.61       124.68 o
 -14  22   3        651.36        322.82       162.79 o
 -13  22   3        112.35        162.96       111.20 o
 -12  22   3        101.67         39.60        98.76 o
 -11  22   3        122.40        173.78        98.62 o
 -10  22   3        619.52        623.22       184.30 o
  -9  22   3       2161.32       2221.78       345.76 o
  -8  22   3        835.01        974.24       201.53 o
  -7  22   3          6.61         20.87        83.77 o
  -6  22   3        197.33        338.89       374.81 o
  -5  22   3       1338.37       1401.57       519.40 o
  -4  22   3        308.14        790.45       187.33 o
  -3  22   3        368.83        448.28       136.55 o
  -2  22   3        500.67        732.97       313.47 o
  -1  22   3       8877.16       9272.63       518.53 o
   0  22   3         29.93        206.65       109.37 o
   1  22   3        378.54        365.17       399.50 o
   2  22   3        419.29        390.49       140.27 o
   3  22   3         38.65         49.95       107.82 o
   4  22   3       2136.15       2119.96       247.61 o
   5  22   3        484.29        495.22       119.51 o
   6  22   3       2418.66       2138.13       217.38 o
   7  22   3        729.11        731.46       118.19 o
   8  22   3          0.72        364.41       113.61 o
   9  22   3        430.16        490.45       120.41 o
  10  22   3       1126.44        878.13       445.56 o
  11  22   3        403.82        338.17       146.48 o
  12  22   3        581.13        306.05       199.26 o
  13  22   3         43.14         39.43       222.93 o
  14  22   3       1147.10        221.08       148.68 o
 -14  23   3        158.11        144.61       189.87 o
 -13  23   3         21.88        170.01       139.88 o
 -12  23   3         12.83        153.09        90.26 o
 -11  23   3        440.44        556.92       152.30 o
 -10  23   3          1.30         83.28        96.97 o
  -9  23   3          0.36         21.36       136.24 o
  -8  23   3        217.96        308.52       119.84 o
  -7  23   3        429.86        715.60       176.86 o
  -6  23   3        115.36        224.75       186.53 o
  -5  23   3          0.35         36.48       118.02 o
  -4  23   3       5218.67       5414.48       350.69 o
  -3  23   3       1096.29       1206.76       181.57 o
  -2  23   3       2102.68       2262.67       280.77 o
  -1  23   3        199.99        183.71       132.31 o
   0  23   3       5161.38       5165.17       444.46 o
   1  23   3        200.78        138.14       108.79 o
   2  23   3       1448.83       1360.54       218.61 o
   3  23   3        321.95        562.54       371.09 o
   4  23   3       1126.82       1131.29       202.26 o
   5  23   3       1815.60       2084.28       196.40 o
   6  23   3        771.35        737.45       129.44 o
   7  23   3         71.12         99.27        94.24 o
   8  23   3       1010.78       1235.61       160.47 o
   9  23   3         22.34        105.67       211.43 o
  10  23   3          0.88        -91.22       133.74 o
  11  23   3         19.37        224.82       224.84 o
  12  23   3        668.64        862.26       319.13 o
 -13  24   3        292.81        221.17       222.48 o
 -12  24   3        131.39         55.44       137.02 o
 -11  24   3          2.98         29.62        98.98 o
 -10  24   3        596.59        950.50       184.51 o
  -9  24   3        246.50        165.95       219.37 o
  -8  24   3          6.71        159.77       150.33 o
  -7  24   3        194.99        164.74       234.61 o
  -6  24   3         20.93        396.96       159.15 o
  -5  24   3        718.75        862.91       198.16 o
  -4  24   3       3612.71       3907.27       309.45 o
  -3  24   3       2757.86       3196.32       341.46 o
  -2  24   3        266.02        416.09       174.62 o
  -1  24   3          7.41        206.35       162.29 o
   0  24   3         12.97         32.89       119.15 o
   1  24   3         21.04         12.95       120.74 o
   2  24   3         42.14        -93.67       196.37 o
   3  24   3       1103.09        985.49       188.72 o
   4  24   3         25.80        -31.51       116.10 o
   5  24   3        654.62        563.95       106.10 o
   6  24   3       1420.33       1764.06       235.90 o
   7  24   3       2171.66       2268.08       209.77 o
   8  24   3        258.30        275.92        93.54 o
   9  24   3         16.76        408.26       170.54 o
  10  24   3        166.95        255.82       193.38 o
  11  24   3        296.84        368.32       159.44 o
 -13  25   3         47.70        321.06       215.21 o
 -12  25   3        857.94        568.45       275.43 o
 -11  25   3        141.77        146.39       108.84 o
 -10  25   3        191.40        168.58       104.20 o
  -9  25   3         91.77        -48.08        91.96 o
  -8  25   3        157.29        280.03       144.44 o
  -7  25   3        420.06        451.86       249.84 o
  -6  25   3       3296.35       3311.01       352.46 o
  -5  25   3        296.80        517.45       152.14 o
  -4  25   3          7.86        -24.80        89.37 o
  -3  25   3          6.03        371.78       159.35 o
  -2  25   3         49.49        -54.58       106.12 o
  -1  25   3         40.79        228.47       209.06 o
   0  25   3        107.56         51.72       110.61 o
   1  25   3        424.29        353.88       118.31 o
   2  25   3          0.15        117.76       118.70 o
   3  25   3        105.84         -7.39       108.47 o
   4  25   3         27.77         81.04       128.99 o
   5  25   3        608.46        640.26       195.00 o
   6  25   3       2903.24       3141.88       243.43 o
   7  25   3        485.22        370.22       109.52 o
   8  25   3        392.08        633.86       120.24 o
   9  25   3        102.21        184.89       113.70 o
  10  25   3        471.60        532.57       174.90 o
 -12  26   3        698.93        687.51       289.55 o
 -11  26   3        389.21        861.81       304.88 o
 -10  26   3        236.77        408.45       166.88 o
  -9  26   3         28.36        115.98       323.65 o
  -8  26   3          7.43        138.20       302.64 o
  -7  26   3         15.95        -25.58       114.32 o
  -6  26   3        735.61        736.13       177.90 o
  -5  26   3         99.18        -94.44       104.58 o
  -4  26   3        215.17        299.62       161.20 o
  -3  26   3          8.77        152.56       137.22 o
  -2  26   3       2577.84       2936.09       334.64 o
  -1  26   3       2276.63       2446.60       311.44 o
   0  26   3        565.91        570.41       145.25 o
   1  26   3         86.90        129.21       252.27 o
   2  26   3       1694.92       1818.75       267.22 o
   3  26   3        557.99        572.01       168.93 o
   4  26   3        234.50        216.10       113.70 o
   5  26   3       1162.11       1147.48       182.10 o
   6  26   3        598.30        558.64       182.39 o
   7  26   3         48.59         58.45        90.29 o
   8  26   3        401.61        160.00       128.77 o
   9  26   3        422.09        353.47       121.14 o
 -11  27   3         34.51        -79.67       154.93 o
 -10  27   3       1270.06       1168.41       315.51 o
  -9  27   3         80.60         42.00       420.01 o
  -8  27   3        518.97        151.13       107.99 o
  -7  27   3        855.34        926.93       192.59 o
  -6  27   3        272.42        513.07       150.02 o
  -5  27   3        499.96        666.76       188.48 o
  -4  27   3        406.10        630.37       194.26 o
  -3  27   3        410.79        477.75       168.42 o
  -2  27   3         90.41        407.36       207.99 o
  -1  27   3        697.15        878.34       232.03 o
   0  27   3        155.97         49.18       122.02 o
   1  27   3       5069.08       5392.51       450.23 o
   2  27   3        196.33        386.74       251.03 o
   3  27   3       1316.43       1209.68       249.15 o
   4  27   3        625.11        483.88       141.16 o
   5  27   3        412.40        269.93       115.65 o
   6  27   3          8.53         91.23       110.99 o
   7  27   3        285.56        214.19       104.73 o
   8  27   3          0.80         69.69        96.17 o
 -10  28   3        309.53        416.23       233.99 o
  -9  28   3        305.14        150.77       137.41 o
  -8  28   3         25.95       -205.44       205.44 o
  -7  28   3       1850.60       1707.55       241.49 o
  -6  28   3        191.47        129.32       105.07 o
  -5  28   3        220.00        220.93       128.62 o
  -4  28   3         12.35         34.25       168.07 o
  -3  28   3        183.74        453.05       177.83 o
  -2  28   3         57.41         96.12       165.30 o
  -1  28   3       1114.58        697.81       178.93 o
   0  28   3       1734.18       1819.77       289.99 o
   1  28   3        140.63        -26.58       341.48 o
   2  28   3        311.37        442.84       196.19 o
   3  28   3         58.98        -36.58       121.67 o
   4  28   3        976.58       1120.45       193.20 o
   5  28   3         63.07        173.24       122.06 o
   6  28   3         15.29        -99.25        99.25 o
   7  28   3        663.84        748.97       209.80 o
  -8  29   3          5.03       -215.01       215.01 o
  -7  29   3         54.88          1.05       136.67 o
  -6  29   3          0.01        211.55       157.33 o
  -5  29   3        284.17         52.59       155.66 o
  -4  29   3        510.47        450.88       185.74 o
  -3  29   3         16.41        347.93       155.43 o
  -2  29   3        300.25        289.10       151.50 o
  -1  29   3        209.96        226.37       406.05 o
   0  29   3       1773.59       1260.34       530.34 o
   1  29   3         27.04        -26.91       331.01 o
   2  29   3        615.62        372.13       158.89 o
   3  29   3        710.89        696.48       261.64 o
   4  29   3          5.38         -5.75       163.95 o
   5  29   3         80.23        110.98       106.79 o
   6  29   3         13.57        -43.92       139.80 o
  -6  30   3         39.18         -6.24       176.96 o
  -5  30   3        533.06        205.42       131.11 o
  -4  30   3         26.59        -21.08       171.99 o
  -3  30   3       1035.48       1163.43       376.62 o
  -2  30   3        137.01        197.52       131.84 o
  -1  30   3         54.67        -21.93       111.29 o
   0  30   3        138.44        263.42       160.57 o
   1  30   3        519.32        473.71       297.21 o
   2  30   3          0.11       -160.91       170.62 o
   3  30   3        150.71        -29.14       132.20 o
   4  30   3        124.83        234.23       198.03 o
   5  30   3        244.72        283.21       211.24 o
  -2  31   3        381.53        113.39       179.02 o
  -1  31   3        121.86        -37.38       178.63 o
   0  31   3        130.92        -54.23       151.67 o
   1  31   3        698.35        804.40       312.37 o
   2  31   3        159.02        254.02       238.43 o
   3  31   3        152.78        355.37       226.78 o
   4  31   3          0.77         19.31       141.05 o
   5  31   3         53.65        267.70       228.75 o
 -19   0   4         20.87        -60.68       188.83 o
 -18   0   4       1344.99       1742.26       400.33 o
 -17   0   4       4580.65       4929.23       621.20 o
 -16   0   4        502.84        458.76       209.75 o
 -15   0   4       3389.50       4305.13       551.54 o
 -14   0   4        284.52        478.91       200.61 o
 -13   0   4        199.30        213.82       159.52 o
 -12   0   4      14345.14      15139.16       512.54 o
 -11   0   4       3007.22       3262.41       177.13 o
 -10   0   4       3729.63       3622.51       142.54 o
  -9   0   4      13811.96      12699.66       248.42 o
  -8   0   4       5892.43       5644.01       156.48 o
  -7   0   4      12726.51      12347.15       213.80 o
  -6   0   4        460.70        464.09        41.32 o
  -5   0   4       1209.76       1848.70        68.74 o
  -4   0   4       5392.11       5654.55       171.82 o
  -3   0   4          8.72         83.28        43.02 o
  -2   0   4       6369.42       6452.18       159.25 o
  -1   0   4      70695.79      67958.62       863.72 o
   0   0   4     238168.80     236699.48      3432.95 o
   1   0   4      32666.09      32862.16       339.66 o
   2   0   4      46147.89      45179.52       312.06 o
   3   0   4      17240.22      17512.54       205.76 o
   4   0   4       3184.25       3577.83        96.37 o
   5   0   4       4921.40       4318.51       131.51 o
   6   0   4        169.30        152.28        26.23 o
   7   0   4      13729.39      13565.02       422.58 o
   8   0   4       9781.46       9232.34       373.61 o
   9   0   4         77.94        133.57        69.70 o
  10   0   4        710.30        644.99       127.81 o
  11   0   4       1345.50       1297.82       176.63 o
  12   0   4       6481.94       6776.39       398.84 o
  13   0   4        161.46        261.15       109.92 o
  14   0   4       5952.48       7014.93       444.73 o
  15   0   4         24.07        -75.17        80.68 o
  16   0   4         63.89        -50.15        89.08 o
  17   0   4          5.29        -40.42       172.67 o
 -19   1   4         13.41        -27.63       126.96 o
 -18   1   4        261.87        430.05       337.25 o
 -17   1   4        175.23        305.80       165.01 o
 -16   1   4        441.11        429.26       146.72 o
 -15   1   4        247.78        129.42       124.20 o
 -14   1   4        123.69         53.73        98.79 o
 -13   1   4        926.56        931.67        98.21 o
 -12   1   4       1285.73       1077.12        95.86 o
 -11   1   4       1481.54       1505.78        83.06 o
 -10   1   4       1458.45       1345.31        75.16 o
  -9   1   4       2366.24       2417.40        78.31 o
  -8   1   4        205.01        177.74        25.39 o
  -7   1   4         42.26         79.12        19.42 o
  -6   1   4       1243.55        989.08        38.98 o
  -5   1   4        106.04        182.69        19.82 o
  -4   1   4        123.26        133.85        22.93 o
  -3   1   4      26716.01      26913.54       298.34 o
  -2   1   4         91.36        147.26        29.11 o
  -1   1   4          5.99         69.74        16.60 o
   0   1   4       1079.69       1524.73        39.17 o
   1   1   4       3827.52       4366.19        73.01 o
   2   1   4       2042.34       2370.56        46.19 o
   3   1   4         76.24        107.72        14.38 o
   4   1   4      12083.96      12941.70       154.40 o
   5   1   4       2011.32       1776.98        53.54 o
   6   1   4       4407.99       4311.64       113.08 o
   7   1   4       2623.12       2568.08       130.77 o
   8   1   4        313.19        178.38        83.88 o
   9   1   4       7131.04       6965.53       245.50 o
  10   1   4         30.57         80.73        67.58 o
  11   1   4      10206.53      10066.41       325.37 o
  12   1   4       5539.49       5984.06       265.11 o
  13   1   4        169.28        123.55        52.95 o
  14   1   4       1773.68       1731.91       159.87 o
  15   1   4        180.98        302.13        85.88 o
  16   1   4        436.39        446.17       114.47 o
  17   1   4        305.35        292.58       116.93 o
 -19   2   4        151.36          9.56       192.63 o
 -18   2   4        406.17        735.98       206.34 o
 -17   2   4       2588.80       2851.58       342.29 o
 -16   2   4        132.70        -62.19       189.09 o
 -15   2   4         90.24        100.15        92.15 o
 -14   2   4       1199.84       1597.12       238.54 o
 -13   2   4        374.74        461.79        65.88 o
 -12   2   4       3547.39       3658.73       159.56 o
 -11   2   4       1142.99        993.84        73.28 o
 -10   2   4        148.28        171.05        35.47 o
  -9   2   4        913.92        816.94        58.17 o
  -8   2   4        322.85        352.66        34.93 o
  -7   2   4        644.77        625.66        61.91 o
  -6   2   4       2085.59       2033.44        69.76 o
  -5   2   4        270.51        223.58        18.80 o
  -4   2   4      24506.84      25196.43       597.77 o
  -3   2   4       5844.45       5514.44       142.54 o
  -2   2   4      20270.40      20623.59       135.84 o
  -1   2   4       7243.12       7141.03        72.51 o
   0   2   4        954.28       1081.77        30.53 o
   1   2   4       5244.83       4971.82        77.98 o
   2   2   4        814.90        789.42        37.07 o
   3   2   4      10972.03      10830.93       155.92 o
   4   2   4      32826.56      35129.44       263.23 o
   5   2   4       3856.28       3793.97       101.82 o
   6   2   4      13952.53      13759.16       173.50 o
   7   2   4        220.29        223.17        28.89 o
   8   2   4       5849.30       5919.49       214.29 o
   9   2   4       1249.86       1166.32       131.07 o
  10   2   4        538.81        560.01        87.42 o
  11   2   4        886.03        946.88       109.91 o
  12   2   4       3168.08       3059.53       190.39 o
  13   2   4        219.29        347.50        86.53 o
  14   2   4       1086.58        989.90       162.63 o
  15   2   4       1897.11       1884.21       171.98 o
  16   2   4        198.07         67.88        79.17 o
  17   2   4         38.31         23.18        58.92 o
 -19   3   4         14.20       -114.54       114.54 o
 -18   3   4        409.25        684.66       193.73 o
 -17   3   4        265.61        263.32       134.18 o
 -16   3   4       1714.91       1936.68       684.19 o
 -15   3   4         96.63        213.95       151.46 o
 -14   3   4        724.19        885.84       136.14 o
 -13   3   4       1398.24       1379.22       104.38 o
 -12   3   4        114.25        128.39        38.03 o
 -11   3   4        136.63        173.89        36.63 o
 -10   3   4       2974.93       2915.16       112.11 o
  -9   3   4        246.57        230.23        37.88 o
  -8   3   4       8694.67       8303.38       166.37 o
  -7   3   4          2.31         23.52        18.60 o
  -6   3   4         26.27        104.65        24.63 o
  -5   3   4      50655.40      48489.82       600.40 o
  -4   3   4        202.24        211.15        33.44 o
  -3   3   4       8394.09       8723.21       193.06 o
  -2   3   4       4675.01       5096.72        67.10 o
  -1   3   4      49750.56      50798.31       448.61 o
   0   3   4       1039.68       1069.44        35.55 o
   1   3   4       2792.79       3109.63        62.36 o
   2   3   4      12069.77      12111.09       247.74 o
   3   3   4      28788.85      28959.62       433.56 o
   4   3   4         59.22         26.41        20.11 o
   5   3   4      27953.56      26906.29       266.23 o
   6   3   4       6529.13       6086.81       124.92 o
   7   3   4        262.56        203.63        23.68 o
   8   3   4        164.49        184.27        34.20 o
   9   3   4       5603.43       5134.40       194.94 o
  10   3   4        609.37        649.17        85.59 o
  11   3   4       2496.58       2906.84       180.07 o
  12   3   4       1135.64        927.31       107.08 o
  13   3   4          1.89         63.48        56.27 o
  14   3   4         10.72         12.57        57.37 o
  15   3   4        108.00          3.87        61.59 o
  16   3   4       2434.38       2596.44       210.84 o
  17   3   4       1537.53       1571.50       202.53 o
 -19   4   4        331.55        365.33       238.41 o
 -18   4   4         83.55          8.35       105.86 o
 -17   4   4        722.75        839.59       234.73 o
 -16   4   4        671.59        459.72       149.13 o
 -15   4   4       2111.25       2378.41       331.76 o
 -14   4   4          4.29        -39.77        67.73 o
 -13   4   4        286.20        327.27        61.02 o
 -12   4   4        102.17        117.85        49.25 o
 -11   4   4       3921.37       3946.05       136.08 o
 -10   4   4        918.42        960.96        69.16 o
  -9   4   4       4371.20       4128.44       128.55 o
  -8   4   4       1206.26       1193.14        67.31 o
  -7   4   4       3906.26       3780.77       120.25 o
  -6   4   4       1898.95       1651.43        93.77 o
  -5   4   4       1682.46       1655.91        93.00 o
  -4   4   4      34609.90      34196.70       572.07 o
  -3   4   4         38.67        135.74        28.78 o
  -2   4   4          1.93         18.64        24.26 o
  -1   4   4       8253.84       8452.35       107.56 o
   0   4   4       1664.29       1594.33        54.29 o
   1   4   4      41698.49      41831.00       387.54 o
   2   4   4        477.97        433.61        35.62 o
   3   4   4       5886.25       5306.30       121.85 o
   4   4   4      20743.27      21371.98       267.19 o
   5   4   4       6937.55       7334.24       157.92 o
   6   4   4       5822.86       6012.05       133.52 o
   7   4   4        212.97        273.27        32.10 o
   8   4   4        707.36        639.48        56.67 o
   9   4   4       1145.89       1157.37        67.71 o
  10   4   4       2799.65       2762.86       154.17 o
  11   4   4       3093.66       3178.01       189.83 o
  12   4   4       1115.49       1325.50       175.99 o
  13   4   4        192.95        230.54        77.03 o
  14   4   4         92.96         48.64        57.12 o
  15   4   4       2723.02       3249.75       227.69 o
  16   4   4          7.94         -3.93        60.69 o
  17   4   4        554.01        461.55       128.30 o
 -18   5   4         34.48         53.43       193.31 o
 -17   5   4        151.00         95.25       106.80 o
 -16   5   4       3383.19       3604.49       369.40 o
 -15   5   4       1035.73        861.59       144.52 o
 -14   5   4        354.83        419.10       121.07 o
 -13   5   4        588.99        626.59        94.64 o
 -12   5   4        141.04        199.05        53.73 o
 -11   5   4        701.20        690.30        70.60 o
 -10   5   4         40.81         83.04        38.31 o
  -9   5   4         48.71         91.66        29.81 o
  -8   5   4      22672.48      22411.59       290.90 o
  -7   5   4       2298.17       2214.56        98.66 o
  -6   5   4          7.01         12.92        26.10 o
  -5   5   4      17338.31      16687.66       347.28 o
  -4   5   4       4977.10       4375.17       173.34 o
  -3   5   4      17034.80      16680.92       219.98 o
  -2   5   4       2582.39       2215.97        77.07 o
  -1   5   4       1977.47       1805.03        62.16 o
   0   5   4       2387.50       2271.68        90.03 o
   1   5   4      18567.55      18975.53       269.09 o
   2   5   4       6009.60       5700.28       135.55 o
   3   5   4      21269.52      21444.41       392.42 o
   4   5   4       7658.58       7742.78       203.08 o
   5   5   4          9.19         -1.73        42.77 o
   6   5   4       3538.04       3851.84       169.11 o
   7   5   4        105.41        120.66        30.81 o
   8   5   4       1652.81       1719.70        99.37 o
   9   5   4       1750.03       1578.30        87.25 o
  10   5   4      10874.86      11371.17       307.08 o
  11   5   4       1637.12       1543.86       124.54 o
  12   5   4       1750.56       1937.23       156.78 o
  13   5   4       1133.53       1319.11       140.48 o
  14   5   4        943.21       1236.15       139.21 o
  15   5   4        153.61        171.54       165.65 o
  16   5   4        732.56        595.53       118.89 o
  17   5   4         50.67        -93.91        93.91 o
 -18   6   4          9.29         77.27        93.85 o
 -17   6   4         48.91         45.64       135.78 o
 -16   6   4        372.53        537.58       506.57 o
 -15   6   4        149.58        333.82       133.75 o
 -14   6   4        166.23        198.61        99.61 o
 -13   6   4        396.99        261.78        86.38 o
 -12   6   4       1956.14       1905.53       143.29 o
 -11   6   4       2103.03       2222.54       108.63 o
 -10   6   4          1.53         53.49        31.55 o
  -9   6   4         13.12         34.96        30.46 o
  -8   6   4       1844.97       1852.23        85.78 o
  -7   6   4         12.52         38.78        27.32 o
  -6   6   4       2868.82       2723.80       134.86 o
  -5   6   4        100.21        205.53        63.51 o
  -4   6   4         44.96        271.75        63.85 o
  -3   6   4         62.95        125.50        51.40 o
  -2   6   4       2096.36       2483.20       118.19 o
  -1   6   4       8453.90       9186.62       151.18 o
   0   6   4        439.07        301.57        34.78 o
   1   6   4      16341.17      17579.20       384.80 o
   2   6   4      18260.24      20552.78       277.76 o
   3   6   4       3762.66       4240.36       133.90 o
   4   6   4       1350.72       1316.84        82.42 o
   5   6   4      11209.40      11255.89       243.56 o
   6   6   4       5901.66       5647.76       186.28 o
   7   6   4       9728.33       9463.33       241.02 o
   8   6   4        415.16        483.16        63.29 o
   9   6   4       1365.58       1466.66        99.19 o
  10   6   4       1177.24       1118.74       104.38 o
  11   6   4       5006.36       4632.71       210.85 o
  12   6   4        931.40        994.55       110.44 o
  13   6   4          6.60        134.66        69.32 o
  14   6   4        102.33        149.04        61.45 o
  15   6   4         26.03        138.67        71.45 o
  16   6   4          1.44        134.46        75.19 o
  17   6   4        310.28        203.52       120.45 o
 -18   7   4         85.89        124.09       171.68 o
 -17   7   4       1096.90       1067.13       222.05 o
 -16   7   4        285.65         63.22       144.75 o
 -15   7   4        267.66        395.89       199.05 o
 -14   7   4       1675.17       1842.34       159.82 o
 -13   7   4       2132.67       2290.67       170.45 o
 -12   7   4       5688.53       5808.81       217.04 o
 -11   7   4         14.58         45.73        30.74 o
 -10   7   4       3390.87       3358.80       132.54 o
  -9   7   4         47.34         90.36        43.47 o
  -8   7   4       3565.04       3331.29       116.48 o
  -7   7   4       2506.39       2488.95       104.00 o
  -6   7   4        421.68        511.16       106.68 o
  -5   7   4          8.73        281.07       102.75 o
  -4   7   4        409.62        441.93        83.54 o
  -3   7   4      26443.06      28468.84       551.25 o
  -2   7   4        807.27        748.38       106.73 o
  -1   7   4       6803.14       6155.84       217.93 o
   0   7   4      72022.95      72843.05      1011.61 o
   1   7   4      12672.12      13925.71       254.28 o
   2   7   4      32367.31      30283.62       325.75 o
   3   7   4        184.86        264.12        46.92 o
   4   7   4       2466.94       2279.34       111.81 o
   5   7   4       1631.29       1894.13       106.64 o
   6   7   4       3173.32       3428.35       148.49 o
   7   7   4         58.30         91.48        46.53 o
   8   7   4       6943.55       6649.11       211.57 o
   9   7   4      11866.81      12239.24       280.31 o
  10   7   4       1938.33       1975.00       159.36 o
  11   7   4       1040.44       1185.95       113.83 o
  12   7   4        387.14        324.44        70.39 o
  13   7   4       1044.09       1052.68       126.28 o
  14   7   4        721.52        646.82       114.03 o
  15   7   4        731.07        777.01       124.13 o
  16   7   4        985.35       1655.99       210.15 o
  17   7   4        391.56        319.60       127.70 o
 -18   8   4        195.39         18.19       115.00 o
 -17   8   4       1500.35       2078.87       302.83 o
 -16   8   4          0.35        -14.59       193.40 o
 -15   8   4          3.86         30.95       153.52 o
 -14   8   4        167.70        135.83        58.39 o
 -13   8   4         92.39        191.70        69.01 o
 -12   8   4         14.46         60.77        49.28 o
 -11   8   4       2614.23       2238.14       116.43 o
 -10   8   4      15801.00      15323.34       285.65 o
  -9   8   4       4899.24       5211.37       241.85 o
  -8   8   4      10634.18      10696.90       232.74 o
  -7   8   4       2287.84       2376.50       160.89 o
  -6   8   4          0.83        132.70        59.68 o
  -5   8   4      15020.90      14194.82       522.39 o
  -4   8   4        922.36       1187.81       133.63 o
  -3   8   4       5843.26       5631.24       274.52 o
  -2   8   4          1.20         48.26        62.94 o
  -1   8   4      37838.94      38819.83       813.54 o
   0   8   4         18.27         49.79        47.48 o
   1   8   4        136.71        179.23        27.97 o
   2   8   4        333.58        616.12        56.33 o
   3   8   4       7718.38       7183.96       194.89 o
   4   8   4      15578.92      15118.76       352.70 o
   5   8   4          1.27         44.29        60.63 o
   6   8   4        880.01        813.13        79.68 o
   7   8   4       1937.91       1995.20       124.96 o
   8   8   4        238.19        263.98        65.69 o
   9   8   4       1062.84       1046.97       100.66 o
  10   8   4       1525.68       1644.55       146.09 o
  11   8   4        955.89        847.65       112.91 o
  12   8   4        718.71        866.87       111.13 o
  13   8   4        730.58        897.64       107.31 o
  14   8   4       1227.55       1357.26       130.81 o
  15   8   4          9.72        105.88        89.76 o
  16   8   4        127.11        143.42        74.93 o
  17   8   4        188.01        166.32        87.68 o
 -18   9   4        445.54        601.63       188.85 o
 -17   9   4        178.07         70.54       284.96 o
 -16   9   4        115.01          3.10        78.09 o
 -15   9   4        166.75        133.45        87.21 o
 -14   9   4        633.97        541.31       129.26 o
 -13   9   4        763.06        802.28       108.18 o
 -12   9   4        136.39        143.57        71.14 o
 -11   9   4       1781.90       1849.83       108.26 o
 -10   9   4         24.62         37.75        68.50 o
  -9   9   4        547.92        766.18       109.77 o
  -8   9   4       2435.04       2523.29       177.95 o
  -7   9   4        437.97        409.53        85.83 o
  -6   9   4         59.83        231.94        62.64 o
  -5   9   4        704.10        611.15       112.77 o
  -4   9   4        604.89        434.21       164.82 o
  -3   9   4       1256.11       1457.23       170.76 o
  -2   9   4       4015.49       4110.59       167.94 o
  -1   9   4        221.64        247.69        44.01 o
   0   9   4       2615.33       2949.01       184.87 o
   1   9   4      13810.98      13620.73       176.67 o
   2   9   4          1.89         47.31        38.91 o
   3   9   4       7321.27       6826.26       200.90 o
   4   9   4        887.16        942.00       109.69 o
   5   9   4        137.05        221.19        51.95 o
   6   9   4        458.17        525.03        76.68 o
   7   9   4       2546.53       2808.67       154.35 o
   8   9   4       2885.55       2669.16       160.07 o
   9   9   4        841.30        895.40       106.91 o
  10   9   4       1645.66       1719.93       128.26 o
  11   9   4          8.30        158.05        67.94 o
  12   9   4          6.88         35.68        63.88 o
  13   9   4       2156.31       2192.63       166.51 o
  14   9   4        216.88        213.77        76.43 o
  15   9   4        505.11        274.92        81.21 o
  16   9   4         78.61        232.42        90.77 o
  17   9   4         32.18         15.42        90.30 o
 -18  10   4          4.92         38.38       191.39 o
 -17  10   4          0.93       -140.65       182.68 o
 -16  10   4        301.97        218.49       115.50 o
 -15  10   4       1840.35       2065.70       232.05 o
 -14  10   4         14.93        113.81        77.98 o
 -13  10   4       1550.12       1340.01       177.39 o
 -12  10   4        308.37        552.89        94.17 o
 -11  10   4        199.26        230.44        58.77 o
 -10  10   4       3179.51       3046.87       179.34 o
  -9  10   4       5116.16       5069.20       255.47 o
  -8  10   4       9124.47       8716.65       320.49 o
  -7  10   4        515.97        310.68       113.61 o
  -6  10   4        403.15        375.93       100.22 o
  -5  10   4       8946.36       8323.57       377.34 o
  -4  10   4        528.01        655.59       111.19 o
  -3  10   4          0.30         31.28        84.83 o
  -2  10   4      14478.60      13519.51       405.62 o
  -1  10   4       7695.45       7152.10       163.43 o
   0  10   4        185.89        297.01        89.44 o
   1  10   4       3258.76       3207.71       141.36 o
   2  10   4      12370.83      12080.64       244.51 o
   3  10   4       2735.50       2686.15       175.31 o
   4  10   4         18.95         45.27        53.18 o
   5  10   4        505.30        537.80        74.91 o
   6  10   4       5466.89       5575.27       262.77 o
   7  10   4       6308.58       6784.71       370.14 o
   8  10   4        611.44        607.82        90.19 o
   9  10   4       1996.63       1806.25       179.75 o
  10  10   4       1732.05       1848.56       133.12 o
  11  10   4        529.87        447.46        99.54 o
  12  10   4        174.50        116.10        57.46 o
  13  10   4        655.34        589.44        97.45 o
  14  10   4          6.17         92.38        60.35 o
  15  10   4       1423.11       1622.49       156.95 o
  16  10   4        192.68         64.39        71.33 o
  17  10   4        961.84        742.67       312.47 o
 -17  11   4        200.44        336.03       160.16 o
 -16  11   4        135.31        126.91       103.07 o
 -15  11   4        591.13        691.70       179.29 o
 -14  11   4        445.05        621.99       158.26 o
 -13  11   4        375.18        563.01       134.58 o
 -12  11   4        327.20        337.05        88.94 o
 -11  11   4       1587.58       1693.58       141.32 o
 -10  11   4         86.93         78.83        87.78 o
  -9  11   4       2396.64       2459.44       188.28 o
  -8  11   4        222.34        295.53        86.12 o
  -7  11   4         48.97        216.51        74.85 o
  -6  11   4       1183.16       1182.89       165.48 o
  -5  11   4       1345.18       1485.62       179.36 o
  -4  11   4       5410.10       5479.64       306.27 o
  -3  11   4      12830.36      12592.75       431.25 o
  -2  11   4        547.27        716.63        83.65 o
  -1  11   4       1817.78       1560.15        74.24 o
   0  11   4      18059.66      17310.08       483.55 o
   1  11   4       1630.52       1856.07       165.56 o
   2  11   4       2928.94       2982.31        83.52 o
   3  11   4      15610.93      15375.45       366.90 o
   4  11   4       2598.69       2469.26       159.81 o
   5  11   4       4515.44       3996.14       179.72 o
   6  11   4        197.33        225.21        61.25 o
   7  11   4       6521.26       6449.67       243.46 o
   8  11   4        513.06        443.95        92.54 o
   9  11   4         12.49        -73.73        73.73 o
  10  11   4        441.17        428.70        79.37 o
  11  11   4        803.52        909.04       103.20 o
  12  11   4        214.89        353.07        89.36 o
  13  11   4        637.05        658.76       114.92 o
  14  11   4        172.73        271.64        86.20 o
  15  11   4          1.26         50.04        67.08 o
  16  11   4        123.51        151.47        77.85 o
  17  11   4         63.61        -38.55       101.36 o
 -17  12   4        379.67        300.60       146.43 o
 -16  12   4        173.44         65.25        94.00 o
 -15  12   4         38.49         18.37       102.44 o
 -14  12   4       1430.66       1700.32       198.93 o
 -13  12   4        392.47        399.64       108.55 o
 -12  12   4         19.36         83.43        69.86 o
 -11  12   4       2712.09       3278.40       199.50 o
 -10  12   4        271.80        279.95        94.89 o
  -9  12   4       3282.79       3537.03       228.96 o
  -8  12   4         66.39        185.75        79.41 o
  -7  12   4       3134.75       3086.85       264.95 o
  -6  12   4       4044.54       4267.83       301.64 o
  -5  12   4        683.43        804.17       140.97 o
  -4  12   4       1833.99       2301.11       207.90 o
  -3  12   4         96.25        196.95        97.16 o
  -2  12   4      25327.55      23607.55       345.15 o
  -1  12   4        546.65        503.58        81.29 o
   0  12   4        177.13         99.07        73.93 o
   1  12   4        410.18        336.51        91.08 o
   2  12   4       2663.41       2603.36       179.07 o
   3  12   4        266.67        191.04        48.58 o
   4  12   4       5356.60       5227.96       205.41 o
   5  12   4        899.21        866.78       111.62 o
   6  12   4       5099.49       4886.98       210.35 o
   7  12   4       2558.09       2719.27       253.86 o
   8  12   4         39.92         89.75        57.14 o
   9  12   4        432.71        483.95        83.60 o
  10  12   4        514.77        462.16        89.01 o
  11  12   4       1806.30       1957.25       145.71 o
  12  12   4        366.85        460.11        99.57 o
  13  12   4        673.39       1041.67       132.43 o
  14  12   4         18.52         22.88        58.33 o
  15  12   4       1051.64        682.43       129.46 o
  16  12   4        255.94        333.88        99.88 o
  17  12   4        720.05        421.54       165.37 o
 -17  13   4          4.74         62.07       137.11 o
 -16  13   4         23.28        -52.92       101.11 o
 -15  13   4        162.41        -30.39       102.97 o
 -14  13   4        201.73        128.47       111.45 o
 -13  13   4        192.40        135.27       162.85 o
 -12  13   4         47.57         10.97        91.86 o
 -11  13   4         29.53        -47.50        89.03 o
 -10  13   4       3521.88       3752.73       334.12 o
  -9  13   4       2083.96       2052.36       183.03 o
  -8  13   4          6.21        103.40        83.97 o
  -7  13   4       1234.72       1178.69       174.25 o
  -6  13   4       3080.34       3057.09       269.69 o
  -5  13   4        542.19        589.93       134.93 o
  -4  13   4       9691.22       9439.64       418.39 o
  -3  13   4         14.10         20.25        93.93 o
  -2  13   4       5755.96       5769.92       311.74 o
  -1  13   4        253.02        370.24        64.35 o
   0  13   4        471.92        427.62       188.90 o
   1  13   4         25.53        122.89       149.75 o
   2  13   4        618.06        708.13       101.58 o
   3  13   4        342.12        397.98        60.26 o
   4  13   4       2235.63       2216.71       142.13 o
   5  13   4         23.88         90.64        60.21 o
   6  13   4       1644.54       1647.48       132.81 o
   7  13   4         19.47        166.47        70.45 o
   8  13   4       1437.66       1372.95       127.02 o
   9  13   4        485.77        647.82        94.19 o
  10  13   4        210.13        197.84        75.85 o
  11  13   4        167.93        114.19        78.92 o
  12  13   4        444.40        668.06       118.65 o
  13  13   4         39.86          7.40        58.69 o
  14  13   4        914.98       1189.96       163.50 o
  15  13   4        448.53        203.25        82.13 o
  16  13   4        172.37        149.61        79.20 o
  17  13   4         29.63       -140.89       140.89 o
 -17  14   4          1.88        161.03       156.51 o
 -16  14   4        357.56        543.72       183.06 o
 -15  14   4        140.54        140.13        94.99 o
 -14  14   4        511.28        781.18       219.52 o
 -13  14   4        345.83        226.67        93.77 o
 -12  14   4        168.41        259.33       103.77 o
 -11  14   4        810.43        793.96       125.46 o
 -10  14   4       1729.20       1636.01       171.30 o
  -9  14   4       1077.47       1075.70       137.59 o
  -8  14   4       2802.23       2747.12       272.93 o
  -7  14   4       4481.44       4394.30       329.06 o
  -6  14   4        349.77        315.51       129.15 o
  -5  14   4        241.48        163.52       119.59 o
  -4  14   4        101.02        483.17       123.53 o
  -3  14   4       5649.71       5386.24       318.60 o
  -2  14   4       1910.87       1677.65       142.76 o
  -1  14   4        238.93        302.81        60.10 o
   0  14   4        290.84        298.78       289.00 o
   1  14   4       8611.92       8192.88       369.35 o
   2  14   4        614.90        623.68       157.24 o
   3  14   4       6124.00       5912.36       231.00 o
   4  14   4       1323.54       1391.56       123.86 o
   5  14   4       5786.32       5280.80       227.90 o
   6  14   4       1126.77       1213.18       116.80 o
   7  14   4       5018.07       4941.05       238.79 o
   8  14   4       1124.50        985.72       116.91 o
   9  14   4        253.62        322.83        83.70 o
  10  14   4       1949.28       2011.06       164.83 o
  11  14   4        351.13        419.29       110.77 o
  12  14   4         21.61         69.48        67.23 o
  13  14   4        365.41        299.98        91.69 o
  14  14   4        705.80        591.94       119.31 o
  15  14   4         14.86         98.68       100.92 o
  16  14   4        339.43        253.79        94.35 o
 -17  15   4        188.77        131.40       187.78 o
 -16  15   4         39.83         24.22        89.25 o
 -15  15   4        441.20        400.25       122.43 o
 -14  15   4          0.15        114.48        99.52 o
 -13  15   4          0.40         80.87        73.58 o
 -12  15   4        888.91       1147.66       167.12 o
 -11  15   4       2841.44       3080.04       201.77 o
 -10  15   4         10.67         71.64        71.26 o
  -9  15   4       6005.06       6571.60       370.71 o
  -8  15   4        907.39       1218.33       198.58 o
  -7  15   4         23.48        112.19        98.25 o
  -6  15   4       2732.71       2334.58       248.27 o
  -5  15   4        925.80        870.72       150.92 o
  -4  15   4       1007.13        975.63       173.13 o
  -3  15   4      12236.20      11357.06       475.51 o
  -2  15   4        748.61        808.23       120.73 o
  -1  15   4       4576.17       3992.28       193.08 o
   0  15   4       4084.87       4496.40       297.46 o
   1  15   4      13689.61      13227.95       487.77 o
   2  15   4       5426.01       5144.17       415.89 o
   3  15   4       6853.49       6598.29       288.99 o
   4  15   4      10908.75      10411.53       318.44 o
   5  15   4       1731.05       1748.90       143.03 o
   6  15   4       4769.82       4542.93       221.79 o
   7  15   4        562.45        782.97       102.17 o
   8  15   4        558.11        613.47        96.47 o
   9  15   4        127.97         65.59        59.00 o
  10  15   4        150.83        241.12        85.00 o
  11  15   4        319.25        353.18       105.64 o
  12  15   4         33.39        -54.14        59.27 o
  13  15   4       1348.76       1454.02       168.28 o
  14  15   4         73.29        170.22        75.51 o
  15  15   4         42.12         65.82        82.90 o
  16  15   4          7.82        -84.97        95.88 o
 -17  16   4         35.52         82.57       149.67 o
 -16  16   4          8.85       -130.46       130.46 o
 -15  16   4         30.06        167.13       142.11 o
 -14  16   4        115.90        145.09        96.36 o
 -13  16   4         87.42        365.04       114.43 o
 -12  16   4       2557.79       2686.81       247.97 o
 -11  16   4          1.89         -9.60        62.37 o
 -10  16   4          1.48        216.48        86.13 o
  -9  16   4       2644.96       2900.00       232.80 o
  -8  16   4       1766.89       1848.97       472.97 o
  -7  16   4          0.03         16.21       117.20 o
  -6  16   4        252.01        569.77       288.69 o
  -5  16   4       1110.24       1080.09       272.75 o
  -4  16   4        341.54        241.84       115.10 o
  -3  16   4       2742.26       2951.71       265.57 o
  -2  16   4       1257.08       1285.61       116.68 o
  -1  16   4       2714.97       2867.74       169.61 o
   0  16   4        881.85       1180.13       169.55 o
   1  16   4       2930.81       2938.93       246.04 o
   2  16   4        452.15        311.65       115.36 o
   3  16   4       3577.35       3171.05       240.43 o
   4  16   4         31.04        114.08        92.08 o
   5  16   4       6826.53       6996.23       318.23 o
   6  16   4       1128.17       1039.09       116.93 o
   7  16   4       1552.52       1672.00       149.22 o
   8  16   4        596.00        693.01       104.54 o
   9  16   4         28.45         33.62        67.00 o
  10  16   4          1.54         98.67        66.46 o
  11  16   4        335.75        398.04       127.95 o
  12  16   4         76.45        242.87       105.79 o
  13  16   4        354.66        606.71       140.14 o
  14  16   4         26.49         84.16        86.11 o
  15  16   4       1137.22       1003.48       158.04 o
  16  16   4        276.66        319.77       179.62 o
 -17  17   4          3.18        334.88       223.03 o
 -16  17   4          0.16        174.41       146.57 o
 -15  17   4        507.40        684.84       272.15 o
 -14  17   4       1422.52       1440.67       201.92 o
 -13  17   4          5.83          8.30        80.01 o
 -12  17   4        353.79        540.64       131.61 o
 -11  17   4       3042.55       3380.43       276.27 o
 -10  17   4         96.21         86.45        82.86 o
  -9  17   4        686.31        653.31       126.46 o
  -8  17   4        799.03       1166.69       205.42 o
  -7  17   4       4626.15       5176.47       377.13 o
  -6  17   4        144.33         90.47       128.36 o
  -5  17   4        911.00       1032.06       185.79 o
  -4  17   4       3227.12       3264.13       282.24 o
  -3  17   4       3409.38       3123.63       274.98 o
  -2  17   4       1023.29       1140.24       354.07 o
  -1  17   4       3857.74       3223.49       178.21 o
   0  17   4       1293.02       1243.14       200.74 o
   1  17   4        174.89         55.18        87.64 o
   2  17   4       3027.76       3205.45       264.47 o
   3  17   4       1521.21       1855.66       179.32 o
   4  17   4        395.86        273.00        95.01 o
   5  17   4         10.62        150.96        68.07 o
   6  17   4        548.89        800.12       123.08 o
   7  17   4       2930.38       2951.49       224.28 o
   8  17   4        227.44        208.49        80.28 o
   9  17   4        981.98        924.20       117.61 o
  10  17   4        973.02        865.26       146.47 o
  11  17   4          3.75         13.63        91.24 o
  12  17   4         39.95        106.44        82.07 o
  13  17   4        161.15        161.73       141.02 o
  14  17   4          0.59         55.94        79.91 o
  15  17   4        151.98         97.28        93.15 o
 -16  18   4         16.03        355.83       159.32 o
 -15  18   4        120.12         28.09        95.82 o
 -14  18   4          0.07        -27.87       101.80 o
 -13  18   4       2402.48       3061.57       285.18 o
 -12  18   4         70.57        102.09        91.92 o
 -11  18   4         14.29         49.50        71.16 o
 -10  18   4       1345.06       1330.06       175.83 o
  -9  18   4       1763.73       2262.18       291.51 o
  -8  18   4         67.33        261.58       218.96 o
  -7  18   4        669.70        564.65       139.06 o
  -6  18   4       7349.92       7271.83       439.94 o
  -5  18   4        207.69        126.69        99.60 o
  -4  18   4       3243.69       3246.80       507.76 o
  -3  18   4       1958.23       1814.29       228.35 o
  -2  18   4       4782.57       4528.09       341.08 o
  -1  18   4       6450.63       5791.64       217.21 o
   0  18   4       1871.81       2018.28       145.39 o
   1  18   4       7020.96       6684.16       384.04 o
   2  18   4       1792.57       1816.79       221.94 o
   3  18   4       5735.20       5734.55       295.62 o
   4  18   4        395.10        692.06       112.72 o
   5  18   4        326.77        489.90       104.51 o
   6  18   4        855.53       1122.06       188.36 o
   7  18   4        135.97        209.23        82.77 o
   8  18   4       2024.76       2629.86       220.56 o
   9  18   4        335.39        361.35        98.99 o
  10  18   4         12.23         66.46       116.40 o
  11  18   4        835.44        992.90       168.22 o
  12  18   4         79.69        216.62       136.85 o
  13  18   4       1512.08       1802.43       304.33 o
  14  18   4          1.09        -79.14        79.14 o
  15  18   4         76.94          8.95        86.86 o
 -16  19   4          0.02        243.77       121.65 o
 -15  19   4         48.19         27.65        98.12 o
 -14  19   4        129.77        159.54       206.81 o
 -13  19   4        181.59        196.49       102.57 o
 -12  19   4       1688.06       1420.39       203.93 o
 -11  19   4        399.77        429.43       143.04 o
 -10  19   4       1879.73       2052.21       212.01 o
  -9  19   4        330.43        451.20       149.08 o
  -8  19   4        197.64        198.77       128.84 o
  -7  19   4        578.35       1147.04       207.90 o
  -6  19   4          9.23         69.24       113.24 o
  -5  19   4        471.91        543.44       161.42 o
  -4  19   4       1914.08       1871.09       237.96 o
  -3  19   4      11177.86      10686.42       528.17 o
  -2  19   4        536.12        688.80       326.06 o
  -1  19   4       3925.93       3775.15       332.88 o
   0  19   4          3.77        107.70        63.35 o
   1  19   4       1168.59        870.69       176.00 o
   2  19   4       7490.71       7461.52       431.07 o
   3  19   4        160.73        210.04       109.84 o
   4  19   4        533.45        738.67       106.31 o
   5  19   4        103.17        120.69        68.36 o
   6  19   4        129.79        -38.53        70.58 o
   7  19   4         16.46          8.99        70.50 o
   8  19   4          0.73        139.71        95.69 o
   9  19   4        382.65        388.51       114.38 o
  10  19   4         54.19        200.39       125.85 o
  11  19   4         51.34        290.92       175.65 o
  12  19   4        146.40        312.79       158.45 o
  13  19   4       1124.16       1000.50       192.89 o
  14  19   4        179.90        264.99       110.64 o
  15  19   4         11.18       -118.21       216.63 o
 -15  20   4        471.98        399.43       163.34 o
 -14  20   4        260.71        788.79       174.26 o
 -13  20   4         91.15        217.38       115.13 o
 -12  20   4        691.68        560.50       146.03 o
 -11  20   4         49.74         15.61       110.27 o
 -10  20   4        915.44       1048.68       161.52 o
  -9  20   4         83.59        246.18       150.74 o
  -8  20   4        525.58        856.26       226.02 o
  -7  20   4         48.36        144.25       159.98 o
  -6  20   4        700.61        397.88       125.04 o
  -5  20   4        255.55        440.66       137.68 o
  -4  20   4        200.31        148.59       149.59 o
  -3  20   4        111.58        208.88       126.14 o
  -2  20   4          0.22         70.98        91.21 o
  -1  20   4         66.82         83.38       270.16 o
   0  20   4       5288.67       4972.94       363.89 o
   1  20   4       1027.95       1054.43       183.34 o
   2  20   4         40.21         77.14       166.76 o
   3  20   4         85.71        418.22       198.65 o
   4  20   4        758.57        755.64       112.22 o
   5  20   4        165.90        206.61        90.35 o
   6  20   4        326.91        463.97       112.82 o
   7  20   4        152.69        358.39        92.82 o
   8  20   4        302.21        360.35       139.54 o
   9  20   4        563.90        591.92       156.00 o
  10  20   4        804.93       1098.29       224.79 o
  11  20   4        277.96        329.23       132.55 o
  12  20   4        217.70        145.16       216.11 o
  13  20   4          0.76         27.73       156.55 o
  14  20   4        311.81         88.63        97.46 o
  15  20   4         46.46         54.41       121.73 o
 -15  21   4         64.11         51.07       124.50 o
 -14  21   4         38.04        149.40        99.45 o
 -13  21   4         70.29        248.18       132.62 o
 -12  21   4        103.19        144.02       131.67 o
 -11  21   4         11.62         34.43       100.42 o
 -10  21   4       1429.41       1494.88       197.89 o
  -9  21   4         71.78         -1.08        88.63 o
  -8  21   4       2153.39       2535.38       305.28 o
  -7  21   4        782.92        848.89       180.27 o
  -6  21   4        185.57        337.96       211.16 o
  -5  21   4         24.09        276.79       153.76 o
  -4  21   4        101.19         98.34        91.89 o
  -3  21   4        227.22        504.67       143.62 o
  -2  21   4        666.17        655.36       134.93 o
  -1  21   4        452.81        638.50       173.15 o
   0  21   4        902.30       1200.97       194.83 o
   1  21   4         41.39         80.34       101.72 o
   2  21   4        200.12        183.31       163.40 o
   3  21   4       1584.17       1939.86       252.50 o
   4  21   4        148.08        120.05        81.14 o
   5  21   4         12.22        230.23       171.38 o
   6  21   4         49.01        127.61        67.60 o
   7  21   4       2352.01       2376.12       199.85 o
   8  21   4        282.27        196.15       104.44 o
   9  21   4        812.81        734.94       182.31 o
  10  21   4         68.69        219.72       140.91 o
  11  21   4        245.50        563.11       202.04 o
  12  21   4        415.09        605.21       197.30 o
  13  21   4          1.96        -65.87       153.49 o
  14  21   4        106.25       -305.50       305.50 o
 -15  22   4         29.98        128.18       178.27 o
 -14  22   4        108.11        197.03       143.26 o
 -13  22   4       1535.94       1508.23       232.29 o
 -12  22   4        138.18        223.35       119.91 o
 -11  22   4         25.23        104.02       104.61 o
 -10  22   4        948.91       1161.31       184.43 o
  -9  22   4          0.11         43.29       242.44 o
  -8  22   4       1262.19       1239.02       222.62 o
  -7  22   4       2831.78       2996.19       507.63 o
  -6  22   4        198.24        375.53       145.91 o
  -5  22   4        198.12        260.60       141.35 o
  -4  22   4         42.83        100.15       129.25 o
  -3  22   4       3001.26       3275.11       263.95 o
  -2  22   4       3693.19       3490.35       412.67 o
  -1  22   4         11.96         40.55       106.70 o
   0  22   4        231.68        391.65       155.97 o
   1  22   4       1145.39       1263.14       207.31 o
   2  22   4         78.61          3.44       108.91 o
   3  22   4        247.00        473.38       164.63 o
   4  22   4       1097.62       1274.36       172.32 o
   5  22   4          2.76         62.01        61.08 o
   6  22   4       1299.93       1477.31       163.96 o
   7  22   4        932.04        701.07       117.16 o
   8  22   4         33.05         97.38        79.63 o
   9  22   4        672.23        851.67       193.12 o
  10  22   4        397.92        529.25       182.39 o
  11  22   4         57.66         86.96       151.35 o
  12  22   4       1481.66       2207.41       507.37 o
 -14  23   4        976.88        622.03       283.54 o
 -13  23   4        172.94        160.28       132.94 o
 -12  23   4         22.18        190.35       222.44 o
 -11  23   4       1064.97        934.74       174.81 o
 -10  23   4        697.73        500.62       133.49 o
  -9  23   4         20.14        231.39       136.96 o
  -8  23   4        121.08         61.68       201.37 o
  -7  23   4          1.38        147.60       119.16 o
  -6  23   4         98.75         22.38       101.94 o
  -5  23   4        184.36        131.88       133.28 o
  -4  23   4        715.41       1227.65       437.38 o
  -3  23   4         94.47        207.39       108.76 o
  -2  23   4        419.89        704.25       189.12 o
  -1  23   4       2365.16       2455.59       282.62 o
   0  23   4        588.10        902.32       243.73 o
   1  23   4       1624.09       1679.28       239.08 o
   2  23   4       3331.28       3397.23       327.47 o
   3  23   4         31.70        162.90       150.18 o
   4  23   4          5.34        163.63        92.61 o
   5  23   4          0.21        -27.19        96.10 o
   6  23   4        548.96        618.69       126.58 o
   7  23   4        109.00         82.31        75.51 o
   8  23   4        297.96        278.80       128.68 o
   9  23   4         49.02         41.18       104.98 o
  10  23   4        716.68        993.06       192.65 o
  11  23   4        174.21        270.14       250.21 o
  12  23   4         44.04        236.38       234.60 o
 -13  24   4        284.24         17.07       199.24 o
 -12  24   4         53.43          7.44       116.22 o
 -11  24   4          0.21        222.65       121.23 o
 -10  24   4          7.11         68.11        97.57 o
  -9  24   4       3870.19       3924.32       395.73 o
  -8  24   4        161.91        242.55       148.40 o
  -7  24   4        594.18        858.96       660.08 o
  -6  24   4        862.91       1092.76       224.53 o
  -5  24   4        232.22        186.09       129.30 o
  -4  24   4         48.07        251.65       119.12 o
  -3  24   4        135.40        536.02       180.94 o
  -2  24   4          1.24         66.24       130.29 o
  -1  24   4        991.70       1162.22       226.59 o
   0  24   4        399.48        484.85       149.89 o
   1  24   4       3090.36       3277.16       329.76 o
   2  24   4         24.74        -24.25       101.82 o
   3  24   4         47.55        -15.71       139.81 o
   4  24   4        850.76        834.39       147.71 o
   5  24   4        135.96         67.26        79.04 o
   6  24   4        349.63        402.57       157.44 o
   7  24   4         33.95         30.09        73.73 o
   8  24   4       1512.85       1872.01       240.66 o
   9  24   4        213.05        325.98       140.01 o
  10  24   4        567.39        879.37       176.28 o
  11  24   4        689.76       1325.93       275.78 o
 -12  25   4        514.00        515.75       258.86 o
 -11  25   4        149.25        163.21       100.61 o
 -10  25   4        221.12        289.59       113.08 o
  -9  25   4        724.47        658.66       217.03 o
  -8  25   4          0.33         41.94       182.31 o
  -7  25   4        227.57        626.77       193.41 o
  -6  25   4          0.14         10.16       171.77 o
  -5  25   4         29.06        154.35       103.94 o
  -4  25   4       1031.22       1179.96       185.36 o
  -3  25   4       1027.16        982.30       205.03 o
  -2  25   4       1344.64       1594.62       259.97 o
  -1  25   4        144.24        332.02       176.95 o
   0  25   4         73.65         37.17       104.90 o
   1  25   4       1632.54       1288.05       216.38 o
   2  25   4        364.04        257.94       201.58 o
   3  25   4          0.41        174.02       121.47 o
   4  25   4          8.72        -77.73        94.59 o
   5  25   4         44.69        116.39        86.75 o
   6  25   4          9.51         75.36        94.88 o
   7  25   4          0.42        -25.80        73.45 o
   8  25   4        108.47        147.81        97.65 o
   9  25   4         14.05         96.40       101.01 o
  10  25   4       1939.84       2151.35       377.89 o
 -11  26   4         24.77        106.72       172.36 o
 -10  26   4        518.46        258.46       251.94 o
  -9  26   4        704.98        756.93       237.49 o
  -8  26   4         20.65        178.58       146.57 o
  -7  26   4         17.57        141.94       122.80 o
  -6  26   4         37.97        -18.15       140.61 o
  -5  26   4        152.02        142.36        95.49 o
  -4  26   4        881.94        844.65       289.34 o
  -3  26   4          5.06         22.36       109.49 o
  -2  26   4        722.97        716.61       274.21 o
  -1  26   4        247.52        207.21       125.00 o
   0  26   4        627.22        815.59       190.27 o
   1  26   4        693.34        561.43       174.08 o
   2  26   4          0.29        -23.73        97.69 o
   3  26   4       1753.35       2006.42       317.88 o
   4  26   4          3.41       -126.77       126.77 o
   5  26   4        129.83        246.43        89.07 o
   6  26   4       1347.25       1432.99       283.54 o
   7  26   4        849.94       1026.46       183.62 o
   8  26   4        927.52        956.97       174.10 o
   9  26   4        234.48        248.64       133.50 o
 -10  27   4        411.64        586.04       269.83 o
  -9  27   4          0.47         21.61       188.00 o
  -8  27   4        627.87        381.35       153.12 o
  -7  27   4       1232.33       1118.66       275.84 o
  -6  27   4        791.09        823.53       221.86 o
  -5  27   4          2.06          8.16       156.88 o
  -4  27   4         40.38        -56.23       115.92 o
  -3  27   4        375.24        419.23       186.79 o
  -2  27   4        161.64         78.51       136.64 o
  -1  27   4        165.41        306.57       146.13 o
   0  27   4          8.49        162.15       285.11 o
   1  27   4        278.39       -134.20       158.34 o
   2  27   4       2502.94       2366.84       300.84 o
   3  27   4        282.79        384.04       129.85 o
   4  27   4        523.00        500.43       131.35 o
   5  27   4        183.68         81.42       126.26 o
   6  27   4        557.75        384.20       130.95 o
   7  27   4         66.19         96.79       158.39 o
   8  27   4         17.90        195.74       115.13 o
  -9  28   4        139.59         35.86       185.83 o
  -8  28   4       1372.92       1167.25       371.60 o
  -7  28   4        270.49        354.31       158.50 o
  -6  28   4       1956.85       2526.72       279.39 o
  -5  28   4         73.20        316.25       253.87 o
  -4  28   4        263.53        484.20       189.29 o
  -3  28   4         88.14         87.07       302.91 o
  -2  28   4         96.96        477.81       196.46 o
  -1  28   4        444.68        203.29       264.21 o
   0  28   4          0.18        140.26       136.67 o
   1  28   4         19.98       -182.81       182.81 o
   2  28   4        322.54        336.58       290.18 o
   3  28   4         11.93        102.03       108.59 o
   4  28   4         21.87       -109.93       109.93 o
   5  28   4        210.34        432.33       147.49 o
   6  28   4          2.18        186.77       128.98 o
  -8  29   4          1.03        138.57       173.24 o
  -7  29   4       1409.34       1328.62       374.87 o
  -6  29   4        674.03        831.19       222.84 o
  -5  29   4        956.10        955.64       230.85 o
  -4  29   4         54.24         65.91       141.21 o
  -3  29   4        149.80        117.61       146.64 o
  -2  29   4        126.44        109.35       128.72 o
  -1  29   4        110.18         -4.41       133.23 o
   0  29   4         81.68        -30.01       333.76 o
   1  29   4        596.64        281.73       129.68 o
   2  29   4        803.71        726.40       167.50 o
   3  29   4         50.12         -3.34       102.76 o
   4  29   4        148.83        200.79       114.23 o
   5  29   4         26.32          5.58       157.69 o
  -5  30   4        201.78        230.92       236.12 o
  -4  30   4        325.10         72.76       128.08 o
  -3  30   4        432.67        682.55       182.28 o
  -2  30   4        108.41        190.84       147.57 o
  -1  30   4         35.80         53.41       120.95 o
   0  30   4        128.64        225.78       324.13 o
   1  30   4        595.66        816.87       241.87 o
   2  30   4       1448.89       1419.71       205.78 o
   3  30   4         13.90         65.99       107.06 o
   4  30   4       1050.38        366.41       161.67 o
  -3  31   4         42.89        172.00       217.33 o
  -2  31   4        640.47        477.59       260.02 o
  -1  31   4        477.22       -175.88       237.80 o
   0  31   4         29.70       -280.74       280.74 o
   1  31   4         28.38        212.23       139.92 o
   2  31   4        108.40        335.86       156.47 o
   3  31   4        956.74        619.20       263.91 o
   4  31   4         16.22        146.55       156.91 o
   0  32   4         21.26       -114.13       157.58 o
 -19   1   5        198.95         14.05       105.12 o
 -18   1   5         24.74        114.58        93.36 o
 -17   1   5       2088.96       2359.02       321.73 o
 -16   1   5         64.64        -46.17       142.45 o
 -15   1   5        572.62        559.99       153.32 o
 -14   1   5        667.06        664.83       180.27 o
 -13   1   5         20.92         97.01        62.14 o
 -12   1   5         51.13        126.50        42.09 o
 -11   1   5       1227.73       1432.97        81.32 o
 -10   1   5       2738.80       2768.70        94.50 o
  -9   1   5       4505.58       4358.42       102.32 o
  -8   1   5       4089.87       3847.28        88.92 o
  -7   1   5       5345.52       5386.11        87.92 o
  -6   1   5       5868.97       5734.38        86.13 o
  -5   1   5          0.63         60.22        19.34 o
  -4   1   5       1316.82       1099.96        49.67 o
  -3   1   5      20576.28      18277.40       266.48 o
  -2   1   5        203.68        271.11        26.08 o
  -1   1   5       2090.90       2006.72        44.69 o
   0   1   5       4484.00       5254.83        79.60 o
   1   1   5          3.70         36.16        20.95 o
   2   1   5        124.15        196.73        19.04 o
   3   1   5      10597.93      11249.34       130.09 o
   4   1   5       3044.05       2651.53        66.76 o
   5   1   5        575.44        684.30        34.39 o
   6   1   5        243.21        197.40        26.60 o
   7   1   5      16119.19      15469.39       346.90 o
   8   1   5         31.03         55.73        44.62 o
   9   1   5       3585.12       3461.69       175.16 o
  10   1   5        163.61        238.21        58.73 o
  11   1   5         57.87        128.61        62.78 o
  12   1   5        122.03        122.88        80.47 o
  13   1   5       1543.40       1532.37       146.33 o
  14   1   5        358.75         80.90        55.32 o
  15   1   5         78.99         91.70        79.08 o
  16   1   5          4.53        -40.20        83.98 o
  17   1   5         23.71         72.78        91.09 o
  18   1   5         66.72        204.49       155.25 o
 -19   2   5        841.93        770.97       279.68 o
 -18   2   5         35.31        150.57       154.70 o
 -17   2   5        966.26       1227.77       231.26 o
 -16   2   5          8.58         33.58        94.06 o
 -15   2   5        311.59        680.04       178.61 o
 -14   2   5        341.13        499.01       137.07 o
 -13   2   5       1248.08       1541.92       158.98 o
 -12   2   5         34.77         45.73        35.72 o
 -11   2   5        382.45        326.91        46.24 o
 -10   2   5        367.86        444.02        48.08 o
  -9   2   5       1538.67       1613.21        73.38 o
  -8   2   5      16928.36      15724.37       193.93 o
  -7   2   5       5250.16       4927.94        96.53 o
  -6   2   5       9640.10      10201.16       119.21 o
  -5   2   5      17263.93      16412.44       242.04 o
  -4   2   5        839.72        908.63        56.14 o
  -3   2   5        844.50        678.14        59.91 o
  -2   2   5       4346.55       4900.24        82.65 o
  -1   2   5      10142.00      10664.04        99.72 o
   0   2   5      13110.41      14875.03       164.58 o
   1   2   5      26610.21      26146.15       213.23 o
   2   2   5       1678.70       1922.77        57.51 o
   3   2   5      28101.77      29413.37       420.11 o
   4   2   5      18642.06      18177.92       225.46 o
   5   2   5       6382.81       6166.61       101.25 o
   6   2   5       1928.85       1764.82        68.76 o
   7   2   5        618.36        616.11        40.50 o
   8   2   5          1.97         58.20        23.37 o
   9   2   5      12772.45      12603.54       331.76 o
  10   2   5         74.47        127.66        50.11 o
  11   2   5         90.52         58.38        54.23 o
  12   2   5          9.97         51.86        50.46 o
  13   2   5        880.71        887.59       114.36 o
  14   2   5        687.53        860.35       152.61 o
  15   2   5        125.06          5.76        65.56 o
  16   2   5         30.59        119.57        95.77 o
  17   2   5          0.21        255.79       131.84 o
  18   2   5          0.02         22.81       134.27 o
 -19   3   5          0.04        449.12       226.62 o
 -18   3   5          0.58          3.22       133.47 o
 -17   3   5       1310.20       1346.15       249.21 o
 -16   3   5        229.85        348.41       127.35 o
 -15   3   5          1.28         30.90        90.20 o
 -14   3   5       1944.35       1963.31       183.29 o
 -13   3   5        881.62        851.99        99.25 o
 -12   3   5       1017.51       1098.85        88.39 o
 -11   3   5         53.35        151.73        37.64 o
 -10   3   5         72.35         55.50        39.69 o
  -9   3   5        113.01         93.93        31.74 o
  -8   3   5       2106.69       2145.49        78.20 o
  -7   3   5       7389.25       6696.97       135.94 o
  -6   3   5      15040.33      14447.66       204.87 o
  -5   3   5         39.85         55.81        23.78 o
  -4   3   5      49159.18      50467.55      1196.97 o
  -3   3   5      14140.28      15634.43       194.23 o
  -2   3   5      11406.14      11145.73       157.38 o
  -1   3   5       2292.14       2096.15        52.69 o
   0   3   5      29630.09      29845.56       476.49 o
   1   3   5        168.82        177.40        23.35 o
   2   3   5      29125.61      29830.78       228.73 o
   3   3   5        965.75       1186.71        63.40 o
   4   3   5      12737.37      14241.52       256.88 o
   5   3   5        384.71        366.90        50.84 o
   6   3   5       4421.19       4465.92       108.85 o
   7   3   5       9309.31       8414.11       145.62 o
   8   3   5         94.88        152.47        37.89 o
   9   3   5       4655.60       4585.30       203.23 o
  10   3   5       1389.17       1592.84       132.19 o
  11   3   5        499.77        516.04        85.69 o
  12   3   5        343.67        431.38       111.90 o
  13   3   5        399.81        466.19        95.70 o
  14   3   5        644.61        679.58       107.54 o
  15   3   5        331.22        273.31        87.11 o
  16   3   5        169.87        120.51       153.63 o
  17   3   5         66.29        -21.10        99.81 o
  18   3   5        206.36        614.82       305.32 o
 -18   4   5        531.21        654.56       203.56 o
 -17   4   5        185.58        215.60       157.06 o
 -16   4   5       1258.86       1478.24       246.14 o
 -15   4   5        127.53        145.20       116.65 o
 -14   4   5        973.09        860.69       133.45 o
 -13   4   5        112.47        116.97        49.82 o
 -12   4   5        114.29        155.02        52.14 o
 -11   4   5       4378.35       4428.21       143.80 o
 -10   4   5       1003.31        898.47        66.65 o
  -9   4   5        863.54        800.75        60.03 o
  -8   4   5       5221.95       4810.52       139.24 o
  -7   4   5       2216.58       2031.96        89.70 o
  -6   4   5         30.03         87.43        39.65 o
  -5   4   5      44629.60      43689.52       480.24 o
  -4   4   5         95.15        145.09        29.87 o
  -3   4   5       8699.30       7894.11       137.99 o
  -2   4   5      12383.70      11147.12       136.91 o
  -1   4   5      56524.72      58882.87       565.84 o
   0   4   5       6655.22       6734.94       109.00 o
   1   4   5        267.16        331.84        32.72 o
   2   4   5       8969.32      10092.70       164.62 o
   3   4   5       4525.77       4597.48       114.53 o
   4   4   5       4816.39       4140.08        89.56 o
   5   4   5       1980.64       1986.23        78.29 o
   6   4   5       2607.59       2255.52       105.46 o
   7   4   5       2467.72       2212.36        85.84 o
   8   4   5        101.55        117.80        37.42 o
   9   4   5      15726.83      15584.73       248.36 o
  10   4   5       1076.81       1242.13       156.79 o
  11   4   5       2374.88       2641.04       175.36 o
  12   4   5          5.31        -30.19        58.07 o
  13   4   5        591.92        567.51       106.52 o
  14   4   5        630.65        776.88       115.12 o
  15   4   5         25.96         76.21        68.76 o
  16   4   5        417.80        390.78       117.04 o
  17   4   5        490.15        501.66       172.34 o
  18   4   5         27.44       -133.37       180.54 o
 -18   5   5        162.68         84.84       116.16 o
 -17   5   5        578.38        580.98       249.04 o
 -16   5   5         37.02        -20.37       143.35 o
 -15   5   5        655.14        787.97       179.76 o
 -14   5   5        836.92        815.42       135.93 o
 -13   5   5       2781.38       2860.80       176.78 o
 -12   5   5       1036.13        999.94        87.49 o
 -11   5   5        124.00        166.09        40.33 o
 -10   5   5        925.86        966.46        82.98 o
  -9   5   5      27381.67      26758.05       530.23 o
  -8   5   5        213.50        264.06        48.57 o
  -7   5   5       2182.49       2120.20       150.95 o
  -6   5   5       1025.66        935.04        92.61 o
  -5   5   5        695.73        733.40        84.84 o
  -4   5   5       3873.53       4276.23       120.22 o
  -3   5   5      20832.32      20062.65       250.13 o
  -2   5   5        207.20        191.96        26.20 o
  -1   5   5        350.71        458.56        35.81 o
   0   5   5      14951.35      15992.33       178.68 o
   1   5   5       9266.94       9920.38       206.34 o
   2   5   5       1246.51       1686.50        64.03 o
   3   5   5          5.87         40.60        31.03 o
   4   5   5       1952.88       2257.43        72.60 o
   5   5   5        694.35        702.84        45.17 o
   6   5   5       9173.87       8980.56       213.72 o
   7   5   5       1430.18       1458.82        92.47 o
   8   5   5       7799.43       8386.20       214.35 o
   9   5   5        366.14        400.04        50.87 o
  10   5   5       2760.49       2711.52       155.79 o
  11   5   5         19.64         65.87        52.75 o
  12   5   5       3270.35       3255.76       202.62 o
  13   5   5        151.97        240.25        94.35 o
  14   5   5          1.00          9.56        81.51 o
  15   5   5       2342.75       2469.97       202.17 o
  16   5   5        492.24        498.17       136.56 o
  17   5   5          6.13       -136.83       136.83 o
  18   5   5         41.83       -214.10       214.10 o
 -18   6   5         13.83         -2.88       103.64 o
 -17   6   5          8.87        234.14       514.28 o
 -16   6   5         63.65        -37.38       103.33 o
 -15   6   5        412.11        383.98       131.55 o
 -14   6   5         81.26         75.90        90.94 o
 -13   6   5       1014.47       1136.81       118.41 o
 -12   6   5         10.50         91.61        53.29 o
 -11   6   5        744.43        856.49        72.40 o
 -10   6   5       9752.38       9557.37       212.36 o
  -9   6   5        313.43        202.90        56.82 o
  -8   6   5        408.65        450.22        84.92 o
  -7   6   5       3863.40       4212.33       200.88 o
  -6   6   5        224.98        231.13        62.43 o
  -5   6   5       1134.78       1301.14       111.63 o
  -4   6   5        137.39        201.94        38.85 o
  -3   6   5       4052.25       3477.60       103.55 o
  -2   6   5       6582.17       6101.87       140.06 o
  -1   6   5      11772.19      11975.89       211.61 o
   0   6   5      16994.38      18033.63       210.41 o
   1   6   5        399.59        285.49        54.79 o
   2   6   5        160.14        189.50        32.16 o
   3   6   5      17786.86      16735.02       295.64 o
   4   6   5          5.68         92.22        26.66 o
   5   6   5       1023.36       1002.43        70.26 o
   6   6   5        233.80        299.59        45.74 o
   7   6   5       2861.51       2943.11       116.12 o
   8   6   5         60.79         69.61        36.64 o
   9   6   5        122.53        175.84        49.51 o
  10   6   5        415.12        570.48        81.91 o
  11   6   5       8854.78       8703.23       289.09 o
  12   6   5         60.68         81.92        62.56 o
  13   6   5         44.36          7.32        71.54 o
  14   6   5          8.65         69.97        68.81 o
  15   6   5        598.92        943.03       151.31 o
  16   6   5        366.82        136.69       104.16 o
  17   6   5        637.78        516.09       159.34 o
  18   6   5        245.24         54.13       135.77 o
 -18   7   5         49.02       -121.82       131.78 o
 -17   7   5        529.40        402.65       153.72 o
 -16   7   5        427.54        643.58       194.79 o
 -15   7   5        560.23        576.27       147.25 o
 -14   7   5         69.01         60.62        86.04 o
 -13   7   5        526.52        509.51        84.37 o
 -12   7   5        489.39        549.55        72.82 o
 -11   7   5       1197.93       1144.92        81.46 o
 -10   7   5        782.02        732.04        72.55 o
  -9   7   5       4408.31       4352.73       176.48 o
  -8   7   5         24.66         66.78        59.40 o
  -7   7   5       1387.23       1345.81       170.76 o
  -6   7   5        715.61        662.36       111.43 o
  -5   7   5       6801.79       6224.90       254.27 o
  -4   7   5         73.80        101.45        32.46 o
  -3   7   5       2767.63       2543.60       100.69 o
  -2   7   5         60.45        169.21        47.57 o
  -1   7   5       5274.25       4687.51       149.58 o
   0   7   5       2378.18       2696.76        91.77 o
   1   7   5       1178.15       1076.83        92.91 o
   2   7   5       1537.87       1500.89        76.94 o
   3   7   5       3156.23       2924.05       117.22 o
   4   7   5        590.73        765.33        66.91 o
   5   7   5       8056.57       8025.85       209.91 o
   6   7   5        598.47        684.08        66.75 o
   7   7   5        284.65        385.71        61.63 o
   8   7   5         73.12        147.18        42.65 o
   9   7   5        981.20        940.63        85.38 o
  10   7   5       1175.98       1159.32       122.44 o
  11   7   5       1845.66       2038.73       145.71 o
  12   7   5         25.49        143.22        60.99 o
  13   7   5        276.03        300.38        77.23 o
  14   7   5         77.82         83.34        66.84 o
  15   7   5          3.74         15.44        87.98 o
  16   7   5        171.90        139.63        73.89 o
  17   7   5        294.75        364.65       161.53 o
  18   7   5         68.82       -137.16       148.37 o
 -18   8   5        539.78        728.55       199.99 o
 -17   8   5         11.07        140.85       400.09 o
 -16   8   5        517.56        290.29       120.44 o
 -15   8   5        418.50        373.15       114.21 o
 -14   8   5        585.07        633.44       156.29 o
 -13   8   5        571.75        549.16       111.49 o
 -12   8   5        203.32        264.06        91.63 o
 -11   8   5       1199.17       1170.73        96.38 o
 -10   8   5        351.57        256.50        55.27 o
  -9   8   5       1684.58       1603.10       149.57 o
  -8   8   5        306.90        240.33        50.57 o
  -7   8   5       1482.21       1251.66        65.70 o
  -6   8   5        417.94        727.33        97.84 o
  -5   8   5      17336.47      16875.27       397.99 o
  -4   8   5        951.76        849.78        97.70 o
  -3   8   5       3327.99       3138.85       160.47 o
  -2   8   5      10817.84      11374.24       227.15 o
  -1   8   5       5729.70       5837.75       193.96 o
   0   8   5       2393.87       2604.14       113.49 o
   1   8   5        607.86        493.12        70.21 o
   2   8   5         36.17         60.92        31.71 o
   3   8   5      48528.43      48803.26       924.51 o
   4   8   5        950.62        771.86        70.67 o
   5   8   5       2394.82       2600.24       129.08 o
   6   8   5       1119.41       1219.03        98.56 o
   7   8   5       2336.79       2370.46       138.32 o
   8   8   5         31.98         72.19        47.52 o
   9   8   5       1221.38       1193.41       100.52 o
  10   8   5       1270.47       1210.08       126.02 o
  11   8   5       2743.43       2684.00       189.71 o
  12   8   5        202.89        191.74        58.47 o
  13   8   5        134.32        135.73        59.06 o
  14   8   5        114.76        261.33       145.38 o
  15   8   5         21.34          0.73        63.15 o
  16   8   5          0.34         38.29        87.70 o
  17   8   5        275.51        171.75       119.78 o
  18   8   5         23.24        115.75       204.04 o
 -18   9   5         13.20        -22.05       118.37 o
 -17   9   5        300.11        235.92       233.69 o
 -16   9   5        764.57        889.36       504.51 o
 -15   9   5          2.17         97.60        80.54 o
 -14   9   5          0.66        -15.81        75.81 o
 -13   9   5         99.80        378.34       116.08 o
 -12   9   5        788.61        784.09       126.96 o
 -11   9   5        972.97        992.71        92.73 o
 -10   9   5       2510.05       2424.92       157.76 o
  -9   9   5       1306.52       1091.93       278.97 o
  -8   9   5       1230.29       1123.01       124.99 o
  -7   9   5       3046.19       2951.07       189.26 o
  -6   9   5       4009.78       3753.18       202.04 o
  -5   9   5        648.12        847.46       103.43 o
  -4   9   5       1811.50       2172.76       180.50 o
  -3   9   5       4503.32       4119.70       180.10 o
  -2   9   5        577.35        598.12        73.98 o
  -1   9   5       1021.27        871.40        87.23 o
   0   9   5       1183.11       1431.62        92.65 o
   1   9   5       1965.43       2324.28       102.76 o
   2   9   5        168.11        189.35        48.07 o
   3   9   5         80.26        113.34        45.91 o
   4   9   5        839.88        800.69        77.57 o
   5   9   5         20.38        122.33        43.64 o
   6   9   5         47.95        108.57        50.49 o
   7   9   5      12089.75      11760.50       303.88 o
   8   9   5       3352.63       3296.66       171.48 o
   9   9   5       1582.19       1698.51       112.50 o
  10   9   5         80.54        153.03        74.10 o
  11   9   5         35.83        -73.59        73.59 o
  12   9   5         70.19         78.97        53.88 o
  13   9   5       1123.84       1351.02       132.44 o
  14   9   5        798.35        705.29       104.35 o
  15   9   5         90.52         50.39        72.30 o
  16   9   5        193.96        -35.32        94.36 o
  17   9   5          0.78         23.82       206.68 o
  18   9   5          6.09       -110.70       158.80 o
 -18  10   5        724.53        659.85       270.71 o
 -17  10   5        137.23        325.36       173.85 o
 -16  10   5       1306.42       1597.29       268.33 o
 -15  10   5          7.44         17.72        69.54 o
 -14  10   5        111.30         34.20        95.25 o
 -13  10   5       7470.90       8362.58       401.08 o
 -12  10   5       2665.20       2660.50       224.65 o
 -11  10   5        160.46        299.46        64.52 o
 -10  10   5        182.80        163.07       124.76 o
  -9  10   5          6.00         -0.53        64.15 o
  -8  10   5         66.21        252.91        82.56 o
  -7  10   5        633.89        751.44       119.81 o
  -6  10   5        619.66        719.36       104.64 o
  -5  10   5       8413.54       7585.07       286.23 o
  -4  10   5       1641.94       1361.16       156.23 o
  -3  10   5        747.19        632.22        82.08 o
  -2  10   5       1018.96       1037.24       127.06 o
  -1  10   5        897.22        889.59       127.13 o
   0  10   5        677.81        809.87        90.97 o
   1  10   5         90.30        146.32        30.15 o
   2  10   5      11130.72      10158.73       227.20 o
   3  10   5       3542.02       3750.94       142.69 o
   4  10   5        729.12        822.37        81.80 o
   5  10   5       3510.28       3385.99       159.45 o
   6  10   5      20852.23      21521.38       404.47 o
   7  10   5         28.08        142.70        52.32 o
   8  10   5       2800.64       2852.86       164.52 o
   9  10   5        777.37        955.72        90.52 o
  10  10   5       2407.68       2463.83       191.72 o
  11  10   5       2197.57       2513.07       194.00 o
  12  10   5         50.82         85.24        73.30 o
  13  10   5        116.37        112.60        81.97 o
  14  10   5       1510.91       1359.85       139.79 o
  15  10   5         98.93        137.36        84.97 o
  16  10   5          1.29         -7.35        84.03 o
  17  10   5         65.31        -58.44       135.39 o
 -17  11   5         29.26        -16.15       105.75 o
 -16  11   5        254.41        301.88       125.88 o
 -15  11   5          1.14        145.53       127.91 o
 -14  11   5        193.63        318.87       242.03 o
 -13  11   5        423.54        622.71       132.51 o
 -12  11   5        111.66        181.76        86.05 o
 -11  11   5         27.29         99.63        47.35 o
 -10  11   5        804.75        786.12       143.88 o
  -9  11   5       3986.22       3936.66       233.87 o
  -8  11   5       1612.61       1571.34       153.67 o
  -7  11   5       4546.31       4447.22       237.54 o
  -6  11   5       5476.24       5270.50       254.14 o
  -5  11   5       7456.32       7444.29       369.63 o
  -4  11   5        324.24        401.50        91.12 o
  -3  11   5        592.46        535.43        80.19 o
  -2  11   5       1424.00       1446.21       109.29 o
  -1  11   5      12225.85      11775.81       477.18 o
   0  11   5         32.48        154.00        47.60 o
   1  11   5        215.04        128.21        56.94 o
   2  11   5         82.77        108.67        28.45 o
   3  11   5       4564.40       4343.57       159.78 o
   4  11   5       2077.31       2204.00       131.18 o
   5  11   5        527.11        390.41        80.52 o
   6  11   5        208.95        171.07        59.59 o
   7  11   5       5334.02       5348.68       231.29 o
   8  11   5         46.91        136.58        64.14 o
   9  11   5       6519.83       6370.12       257.21 o
  10  11   5          1.13         38.87        40.47 o
  11  11   5       1101.16       1393.63       153.19 o
  12  11   5        356.28        391.75        85.64 o
  13  11   5       2755.87       2588.72       208.33 o
  14  11   5        541.08        475.16        93.17 o
  15  11   5       1568.90       1411.12       168.19 o
  16  11   5         59.50         32.64        93.24 o
  17  11   5         20.87         59.33        94.62 o
 -17  12   5         36.07        102.50       127.94 o
 -16  12   5          0.14        -73.08        93.69 o
 -15  12   5        149.34        -30.00       102.14 o
 -14  12   5          1.89         67.91       100.79 o
 -13  12   5       2877.67       3344.54       373.54 o
 -12  12   5       1884.69       1713.69       198.78 o
 -11  12   5         50.82        -17.59        65.96 o
 -10  12   5        341.19        543.90       112.45 o
  -9  12   5        222.46        202.54        78.72 o
  -8  12   5       3650.04       3445.20       223.95 o
  -7  12   5       1545.65       1527.74       154.03 o
  -6  12   5        326.84        440.50       130.55 o
  -5  12   5       1069.88        906.21       144.71 o
  -4  12   5       5897.81       5842.96       448.50 o
  -3  12   5       3326.40       3340.47       212.58 o
  -2  12   5      23265.83      21674.00       461.70 o
  -1  12   5      13218.74      12959.78       361.26 o
   0  12   5        182.86        152.29        67.74 o
   1  12   5       1308.71       1294.25       115.92 o
   2  12   5      17481.13      17060.95       214.43 o
   3  12   5       1359.52       1267.97        96.52 o
   4  12   5       4179.20       3749.15       177.07 o
   5  12   5         91.84         80.37        71.01 o
   6  12   5          5.10        116.22        55.88 o
   7  12   5       1653.54       1644.71       132.48 o
   8  12   5          0.60         -5.34        49.01 o
   9  12   5        234.82        255.34        74.43 o
  10  12   5        636.04        793.90       134.23 o
  11  12   5         60.12        190.90        82.25 o
  12  12   5        760.14        906.18       136.32 o
  13  12   5          6.43         20.07        76.58 o
  14  12   5        652.80        691.05       109.01 o
  15  12   5          5.51         30.85        91.32 o
  16  12   5          3.27        -81.86       127.55 o
  17  12   5         26.79         74.37       105.88 o
 -17  13   5        302.49         79.03       111.71 o
 -16  13   5          7.67        -72.95       135.68 o
 -15  13   5        258.18        354.69       116.22 o
 -14  13   5        875.18       1102.90       167.22 o
 -13  13   5        239.78        133.52        98.20 o
 -12  13   5        140.07        129.96       105.28 o
 -11  13   5       2891.22       3210.49       200.15 o
 -10  13   5        895.89        925.93       129.52 o
  -9  13   5       5666.26       5512.64       291.38 o
  -8  13   5          6.19          4.95        97.03 o
  -7  13   5       4915.67       4780.73       260.93 o
  -6  13   5          3.20         71.09        88.65 o
  -5  13   5       3728.48       3820.22       284.90 o
  -4  13   5        861.16        822.59       276.19 o
  -3  13   5       2166.34       2125.08       214.00 o
  -2  13   5       3069.02       3009.93       166.88 o
  -1  13   5      41138.18      38585.79      1016.22 o
   0  13   5       6586.18       6910.17       346.37 o
   1  13   5        298.43        426.51        93.37 o
   2  13   5        433.26        504.87        67.82 o
   3  13   5         65.58        139.38        57.03 o
   4  13   5       7216.37       7135.07       224.01 o
   5  13   5       1822.90       1802.48       133.46 o
   6  13   5       1026.81       1365.68       119.97 o
   7  13   5       1039.55       1274.50       132.38 o
   8  13   5        203.64        159.69        57.39 o
   9  13   5         62.65        119.27        60.22 o
  10  13   5       1556.57       1662.89       241.41 o
  11  13   5          6.19        158.40        89.88 o
  12  13   5        254.93        305.84        96.25 o
  13  13   5        343.84        375.43       120.62 o
  14  13   5        501.24        594.44       100.96 o
  15  13   5        697.36        511.47       116.15 o
  16  13   5        126.41        -40.22       106.94 o
 -17  14   5         90.88       -194.63       194.63 o
 -16  14   5         30.58         58.41       101.47 o
 -15  14   5         31.21        -38.00       128.55 o
 -14  14   5          5.77         61.29        77.88 o
 -13  14   5       1021.24        853.40       138.60 o
 -12  14   5        330.84        288.26        76.29 o
 -11  14   5        367.04        295.68       100.93 o
 -10  14   5        212.61        330.12        91.57 o
  -9  14   5       1029.40       1061.38       141.63 o
  -8  14   5       3576.46       3574.72       240.61 o
  -7  14   5       4037.87       4259.89       324.68 o
  -6  14   5       1556.98       1769.89       273.57 o
  -5  14   5      11046.46      11511.67       521.05 o
  -4  14   5       2695.38       3059.65       256.48 o
  -3  14   5       1848.10       2450.41       235.84 o
  -2  14   5        298.24        355.94        47.96 o
  -1  14   5       3355.29       3401.63       187.25 o
   0  14   5        556.94        477.51       154.30 o
   1  14   5       9054.00       9169.87       397.94 o
   2  14   5       1006.70       1011.41       105.84 o
   3  14   5       8757.33       8483.38       247.77 o
   4  14   5       1071.35       1163.86       104.80 o
   5  14   5        118.72        221.31        56.74 o
   6  14   5         99.20         59.73        65.59 o
   7  14   5       2171.75       2218.86       157.39 o
   8  14   5        160.49        281.05        77.29 o
   9  14   5       1679.06       1875.35       155.95 o
  10  14   5       1167.87       1355.46       224.24 o
  11  14   5        864.65       1123.91       163.20 o
  12  14   5          8.63          9.46        76.08 o
  13  14   5         28.72        106.09        74.39 o
  14  14   5        357.20        151.13        75.07 o
  15  14   5         19.33        -49.21        98.20 o
  16  14   5         31.05         -5.43        95.26 o
 -16  15   5        629.44        665.31       154.23 o
 -15  15   5         89.36        314.75       115.48 o
 -14  15   5        346.14        266.17       104.44 o
 -13  15   5        132.40        259.78       103.92 o
 -12  15   5         21.84        114.80        94.38 o
 -11  15   5         17.78         -6.34        66.49 o
 -10  15   5        804.15       1033.27       147.53 o
  -9  15   5       3960.32       4167.20       269.01 o
  -8  15   5      12553.42      12294.44       446.36 o
  -7  15   5        586.22        551.31       145.15 o
  -6  15   5       3204.78       3013.63       273.16 o
  -5  15   5        101.25        165.04       185.97 o
  -4  15   5        511.79        599.50       154.38 o
  -3  15   5       5216.71       5151.93       470.84 o
  -2  15   5       8357.03       8276.07       284.06 o
  -1  15   5       1785.98       1718.91       137.17 o
   0  15   5       3334.30       3454.49       262.05 o
   1  15   5         16.20        125.43        97.69 o
   2  15   5       5181.78       5513.30       258.64 o
   3  15   5        244.64        208.63        83.07 o
   4  15   5       5003.45       4828.90       200.92 o
   5  15   5        208.45        239.94        69.11 o
   6  15   5        872.36        910.18       105.90 o
   7  15   5       2403.57       2338.14       167.09 o
   8  15   5         22.98        134.63        60.42 o
   9  15   5       1959.31       2338.65       174.88 o
  10  15   5       4986.51       5095.12       328.65 o
  11  15   5         99.06        143.35        97.32 o
  12  15   5        158.37        200.64        79.61 o
  13  15   5         14.16        133.18        81.80 o
  14  15   5        359.11        172.16       115.68 o
  15  15   5        264.88        225.96        88.45 o
  16  15   5          0.09         56.30       115.56 o
 -16  16   5        237.10        -52.84       103.35 o
 -15  16   5        631.64        544.47       141.00 o
 -14  16   5        814.49       1090.47       180.68 o
 -13  16   5          0.71          1.07        85.51 o
 -12  16   5        355.34        634.82       180.39 o
 -11  16   5        289.78        131.82        73.10 o
 -10  16   5        100.66        202.63        88.05 o
  -9  16   5        536.00        697.71       132.36 o
  -8  16   5        826.49       1108.18       160.46 o
  -7  16   5       6134.00       5865.12       397.36 o
  -6  16   5       3387.55       3568.40       369.63 o
  -5  16   5       2542.72       2823.74       268.06 o
  -4  16   5        364.32        404.14       138.96 o
  -3  16   5       2818.06       2978.95       263.27 o
  -2  16   5        900.29        838.22       106.51 o
  -1  16   5         21.97        162.67        60.41 o
   0  16   5         12.71         86.51        99.59 o
   1  16   5       5444.07       4651.05       302.31 o
   2  16   5         19.44         23.76        88.21 o
   3  16   5         26.55         -6.67        60.70 o
   4  16   5          9.36         55.26        62.69 o
   5  16   5        603.99        515.17        88.37 o
   6  16   5        227.91        264.70        72.17 o
   7  16   5         13.82         18.98        58.23 o
   8  16   5         76.38         49.93        54.14 o
   9  16   5        366.57        536.21       124.75 o
  10  16   5       3712.84       4290.02       310.88 o
  11  16   5       1363.92       1481.46       189.61 o
  12  16   5        283.79        242.52       110.72 o
  13  16   5        312.26        602.33       131.25 o
  14  16   5         32.50        176.56        95.83 o
  15  16   5        440.91        222.06       175.30 o
  16  16   5         38.13        -15.39       141.21 o
 -17  17   5       1105.90        556.41       282.01 o
 -16  17   5        243.84         96.57       110.41 o
 -15  17   5         24.99         64.94        90.77 o
 -14  17   5        887.34        851.25       166.06 o
 -13  17   5        231.31        356.86       134.15 o
 -12  17   5        119.84        211.69       135.02 o
 -11  17   5       1102.65       1383.81       176.30 o
 -10  17   5          2.88        154.22       110.00 o
  -9  17   5       3643.22       3809.84       272.44 o
  -8  17   5       6535.14       6591.18       346.54 o
  -7  17   5       1888.47       2043.42       251.44 o
  -6  17   5       6419.37       6079.35       409.09 o
  -5  17   5        970.15        799.49       156.18 o
  -4  17   5       4785.80       4405.68       332.63 o
  -3  17   5        557.48        784.20       161.10 o
  -2  17   5       6837.20       6650.18       495.00 o
  -1  17   5       5145.78       4399.28       220.94 o
   0  17   5       4556.25       4556.14       321.88 o
   1  17   5       5371.59       5368.68       339.55 o
   2  17   5       8876.06       8414.41       345.66 o
   3  17   5         21.43        -42.74        58.92 o
   4  17   5       2664.19       2649.44       175.88 o
   5  17   5       1847.53       1756.32       152.11 o
   6  17   5       3568.54       3748.61       193.80 o
   7  17   5        105.05        173.69        87.48 o
   8  17   5        172.76        212.75       101.84 o
   9  17   5       2251.36       2329.79       229.73 o
  10  17   5         23.67         52.92        91.99 o
  11  17   5         90.36        153.30       127.39 o
  12  17   5        180.65        582.79       143.64 o
  13  17   5         85.71         79.05        90.23 o
  14  17   5        720.99        861.38       144.26 o
  15  17   5        267.46        304.87       117.36 o
  16  17   5        201.26       -116.79       159.67 o
 -16  18   5         86.79        -80.08       141.05 o
 -15  18   5        266.18        238.28       139.13 o
 -14  18   5         25.30         68.46        89.83 o
 -13  18   5        132.09        283.15       120.81 o
 -12  18   5       1909.56       1767.58       215.41 o
 -11  18   5       1070.18       1385.68       183.36 o
 -10  18   5       1482.68       1591.84       255.47 o
  -9  18   5        158.58        432.57       117.72 o
  -8  18   5          2.42        126.49       109.51 o
  -7  18   5       1965.68       2336.41       265.38 o
  -6  18   5         28.10        305.24       158.51 o
  -5  18   5       8465.73       8647.51       481.02 o
  -4  18   5        116.76        340.14       135.60 o
  -3  18   5        670.60        997.53       183.51 o
  -2  18   5       4446.51       4724.76       263.60 o
  -1  18   5        474.02        662.25        84.14 o
   0  18   5        170.11        172.92       102.04 o
   1  18   5        202.97        400.98       146.01 o
   2  18   5       8342.90       8188.24       460.49 o
   3  18   5        164.01        100.43        95.44 o
   4  18   5        702.97        748.85       106.34 o
   5  18   5       2625.24       2552.76       183.14 o
   6  18   5       1910.63       2007.20       164.03 o
   7  18   5         43.42        198.81        87.40 o
   8  18   5       2707.73       3183.45       211.59 o
   9  18   5        397.73        427.21       126.95 o
  10  18   5       2138.33       2189.22       241.05 o
  11  18   5        311.51        149.97       143.27 o
  12  18   5       1372.79       1324.92       198.34 o
  13  18   5       1081.06       1096.52       164.68 o
  14  18   5        360.01        228.44       127.41 o
  15  18   5        406.84        443.70       169.97 o
 -16  19   5        292.70         75.40       349.33 o
 -15  19   5         13.17         47.76       104.80 o
 -14  19   5        629.82        786.03       248.23 o
 -13  19   5       1234.07       1271.58       220.19 o
 -12  19   5       1714.86       2545.69       374.02 o
 -11  19   5       3326.90       3631.80       283.25 o
 -10  19   5        257.21        217.73       103.95 o
  -9  19   5        194.95        272.73        90.35 o
  -8  19   5        124.96       -129.38       351.33 o
  -7  19   5          1.34         98.56       104.79 o
  -6  19   5        361.53        447.15       139.67 o
  -5  19   5       1602.72       1913.46       425.70 o
  -4  19   5         50.19        348.86       213.72 o
  -3  19   5         34.27         87.22       239.87 o
  -2  19   5       2703.66       2465.10       269.91 o
  -1  19   5        780.04        762.40       139.40 o
   0  19   5        233.63         64.88        60.49 o
   1  19   5       4699.98       4643.26       358.69 o
   2  19   5         37.37         96.56        93.87 o
   3  19   5        132.91         98.22        78.71 o
   4  19   5         16.06        -15.01        72.36 o
   5  19   5       1761.09       1866.56       162.40 o
   6  19   5       4511.37       4569.74       254.69 o
   7  19   5       3120.93       3265.73       215.65 o
   8  19   5        825.07        790.59       133.84 o
   9  19   5        544.95        744.32       184.18 o
  10  19   5        295.11        428.77       159.25 o
  11  19   5       1181.37       1297.76       252.99 o
  12  19   5         10.18         62.79        89.03 o
  13  19   5       1083.14       1130.66       228.82 o
  14  19   5        937.55        990.16       175.45 o
  15  19   5          6.33       -181.09       237.45 o
 -15  20   5       2042.52       2464.39       334.94 o
 -14  20   5         12.24        150.90       128.03 o
 -13  20   5        256.21        463.46       154.10 o
 -12  20   5        584.81       1984.66       401.98 o
 -11  20   5       1754.94       2049.17       428.63 o
 -10  20   5       2609.63       2696.06       251.17 o
  -9  20   5        305.50        110.76       109.83 o
  -8  20   5        211.00        378.76       132.23 o
  -7  20   5          4.04        -21.76        92.29 o
  -6  20   5       1594.07       1559.72       221.19 o
  -5  20   5       2417.55       2493.25       275.61 o
  -4  20   5       2984.20       2597.00       284.63 o
  -3  20   5        246.31        240.03       130.46 o
  -2  20   5       3185.41       3213.84       244.51 o
  -1  20   5        693.60        783.94       171.94 o
   0  20   5       1948.56       2277.61       252.81 o
   1  20   5          4.63         10.72       219.11 o
   2  20   5         90.00         10.50       106.50 o
   3  20   5       3940.20       3905.02       263.56 o
   4  20   5          0.08         92.29       107.98 o
   5  20   5       1405.17       1359.80       146.74 o
   6  20   5       1538.78       1902.02       171.45 o
   7  20   5        354.80        620.75       108.14 o
   8  20   5         30.48        -15.48       120.97 o
   9  20   5       1554.12       1411.49       280.66 o
  10  20   5        868.97       1067.56       229.87 o
  11  20   5        712.24        763.98       668.78 o
  12  20   5          0.01         70.50       165.64 o
  13  20   5       1404.79       1187.64       200.33 o
  14  20   5        180.31         46.84       221.34 o
 -15  21   5        559.22        304.46       211.58 o
 -14  21   5        169.13        -77.84       119.30 o
 -13  21   5          0.53         22.58       105.93 o
 -12  21   5        537.54        592.03       147.26 o
 -11  21   5         29.68         17.17       116.21 o
 -10  21   5        244.16        134.74        79.08 o
  -9  21   5        382.09        484.39       203.21 o
  -8  21   5         95.78        208.18       157.37 o
  -7  21   5       2667.56       2714.90       303.91 o
  -6  21   5       1240.43       1135.77       209.85 o
  -5  21   5          2.31         39.94       109.02 o
  -4  21   5       3807.03       4496.55       379.01 o
  -3  21   5       8216.75       8712.61       506.05 o
  -2  21   5        771.80       1056.27       177.33 o
  -1  21   5        389.73        489.36       144.52 o
   0  21   5        825.63        766.03       263.28 o
   1  21   5        484.86        638.99       156.66 o
   2  21   5       1287.44       1049.55       189.68 o
   3  21   5        170.04        260.99       102.46 o
   4  21   5       1301.52       1451.70       213.92 o
   5  21   5        112.81        185.40        94.10 o
   6  21   5       3386.14       3342.88       228.82 o
   7  21   5       1384.61       1448.05       161.45 o
   8  21   5        592.60        762.22       153.89 o
   9  21   5         29.56         70.56        95.53 o
  10  21   5         56.00        236.33       148.83 o
  11  21   5       3257.43       2941.16       361.09 o
  12  21   5        942.49       1055.12       227.39 o
  13  21   5         41.97         84.54       186.53 o
 -14  22   5        321.15        224.09       145.38 o
 -13  22   5         25.97         -4.85       156.99 o
 -12  22   5          5.18       -117.87       126.58 o
 -11  22   5        211.06         35.27       167.33 o
 -10  22   5         20.60         27.13        86.49 o
  -9  22   5         67.53         98.00        90.69 o
  -8  22   5        414.50        525.14       172.75 o
  -7  22   5        259.61        163.83       171.38 o
  -6  22   5       1787.53       1754.18       249.21 o
  -5  22   5         11.67         92.90       128.82 o
  -4  22   5       1727.84       2082.88       260.40 o
  -3  22   5        480.20        155.67       205.49 o
  -2  22   5         54.70        -37.36        83.87 o
  -1  22   5       1337.00       1491.25       230.15 o
   0  22   5       2532.08       2363.32       269.05 o
   1  22   5       2085.23       2181.93       257.37 o
   2  22   5          0.08        -22.29        84.32 o
   3  22   5        575.21        695.05       138.10 o
   4  22   5        281.90        307.55       103.77 o
   5  22   5       9306.77       9749.44       385.65 o
   6  22   5        244.87        298.14       107.01 o
   7  22   5          2.43         32.63        77.19 o
   8  22   5         15.54         32.48       110.65 o
   9  22   5        112.53        249.35       152.51 o
  10  22   5       1006.88       1284.79       200.83 o
  11  22   5       1136.55        917.26       187.42 o
  12  22   5         96.26       -127.95       127.95 o
 -14  23   5        119.57        449.75       263.66 o
 -13  23   5         20.15         84.48       228.32 o
 -12  23   5        639.19        617.14       158.70 o
 -11  23   5         28.03        392.55       222.36 o
 -10  23   5        358.61        463.51       139.49 o
  -9  23   5        125.71         84.75       109.48 o
  -8  23   5        797.97        720.29       199.72 o
  -7  23   5          0.83        190.31       120.19 o
  -6  23   5         28.36         22.76       121.61 o
  -5  23   5       1149.91       1521.52       475.46 o
  -4  23   5       1600.14       1636.11       245.75 o
  -3  23   5        738.19        810.74       147.06 o
  -2  23   5        820.35        655.93       172.34 o
  -1  23   5       2235.34       2397.53       294.73 o
   0  23   5        744.27        727.62       171.12 o
   1  23   5        595.05        827.54       172.60 o
   2  23   5        252.15         86.71       155.82 o
   3  23   5        104.73        139.61        93.87 o
   4  23   5       1426.63       1938.91       210.01 o
   5  23   5       1357.51       1429.32       186.70 o
   6  23   5       2490.15       2633.61       213.79 o
   7  23   5         67.70        270.65       111.70 o
   8  23   5        198.80        189.62       148.15 o
   9  23   5       1084.93       1404.61       212.87 o
  10  23   5        176.48        244.74       121.60 o
  11  23   5        311.77        525.61       186.84 o
  12  23   5        788.86        734.11       307.60 o
 -13  24   5        455.27       -198.70       198.70 o
 -12  24   5          7.12        -37.86       130.73 o
 -11  24   5       1637.96       2015.11       310.73 o
 -10  24   5          1.42        200.41       166.30 o
  -9  24   5         73.89        240.03       107.08 o
  -8  24   5         96.31          2.77        93.59 o
  -7  24   5       2265.98       2019.88       297.82 o
  -6  24   5        816.75        844.94       207.06 o
  -5  24   5        531.48        702.68       182.46 o
  -4  24   5        135.41        139.85       104.43 o
  -3  24   5       1572.87       1656.44       257.97 o
  -2  24   5          6.69        194.96       128.56 o
  -1  24   5        818.62       1275.69       271.21 o
   0  24   5        200.01         76.77       123.69 o
   1  24   5        934.41       1260.43       226.43 o
   2  24   5        653.07        571.65       114.79 o
   3  24   5          0.58        -75.30        75.30 o
   4  24   5       2171.23       2211.07       226.92 o
   5  24   5        233.85        248.28        93.47 o
   6  24   5        322.88        193.74       123.68 o
   7  24   5        107.78        361.51       180.88 o
   8  24   5       1337.03       1289.94       204.89 o
   9  24   5          6.61         37.90       123.57 o
  10  24   5         51.81         85.29       117.85 o
  11  24   5         66.56        151.33       119.54 o
 -12  25   5        844.98        992.20       337.84 o
 -11  25   5        785.50       1289.30       349.86 o
 -10  25   5       2197.89       2535.82       276.73 o
  -9  25   5        146.45        203.43       135.63 o
  -8  25   5          1.29         11.78       216.52 o
  -7  25   5       1331.69       1062.65       213.23 o
  -6  25   5       2721.04       2888.10       443.53 o
  -5  25   5         81.61        -41.74       129.47 o
  -4  25   5        673.14        913.30       184.60 o
  -3  25   5         44.48        460.56       203.95 o
  -2  25   5        478.63        579.74       347.44 o
  -1  25   5        191.27        457.10       184.50 o
   0  25   5       1994.41       2002.97       320.83 o
   1  25   5        194.78        223.37       144.11 o
   2  25   5        100.04        115.32       105.03 o
   3  25   5        369.84        194.63       131.52 o
   4  25   5          7.16        155.13       106.96 o
   5  25   5        752.90        468.60       129.12 o
   6  25   5        230.54        202.39       115.98 o
   7  25   5       1307.69       1249.72       196.13 o
   8  25   5         64.09       -110.00       131.10 o
   9  25   5        190.01        176.15       125.45 o
  10  25   5        119.43        184.35       369.14 o
 -11  26   5        692.10        511.98       263.14 o
 -10  26   5        620.58        732.06       178.15 o
  -9  26   5        889.16       1060.10       190.39 o
  -8  26   5          2.51         76.24       194.61 o
  -7  26   5        592.77        626.15       190.08 o
  -6  26   5        230.24        332.02       167.65 o
  -5  26   5        452.57        408.54       123.17 o
  -4  26   5        107.92        149.15       137.22 o
  -3  26   5       1278.31       1584.60       252.61 o
  -2  26   5         53.16        353.82       140.47 o
  -1  26   5       1285.65       1673.19       268.81 o
   0  26   5       2207.78       2284.71       458.00 o
   1  26   5        288.66        234.44       138.49 o
   2  26   5        151.94        107.61        96.90 o
   3  26   5        992.92        985.56       167.19 o
   4  26   5        130.25        120.44        82.05 o
   5  26   5        810.53        751.53       144.48 o
   6  26   5        359.67        215.75       141.47 o
   7  26   5        965.31       1275.77       255.75 o
   8  26   5       1107.64       1153.99       190.40 o
   9  26   5         99.06         17.35       111.42 o
 -10  27   5        542.29        587.32       238.71 o
  -9  27   5        211.49        236.18       132.23 o
  -8  27   5          4.07         88.47       132.16 o
  -7  27   5        458.28        507.16       282.07 o
  -6  27   5         17.80        -63.28       102.42 o
  -5  27   5        127.95         12.58       113.33 o
  -4  27   5          4.10        205.93       142.82 o
  -3  27   5         80.29        232.28       152.22 o
  -2  27   5        537.08        799.51       205.32 o
  -1  27   5        325.09        673.00       193.54 o
   0  27   5         18.74        -83.50       112.96 o
   1  27   5        234.95        123.05        94.29 o
   2  27   5        130.02         17.74       128.65 o
   3  27   5       1033.89        751.50       148.64 o
   4  27   5       1398.92       1260.26       181.95 o
   5  27   5          2.05         24.01       110.88 o
   6  27   5        120.85         -4.76       244.32 o
   7  27   5        677.69        385.45       170.24 o
  -9  28   5        126.39        239.22       311.07 o
  -8  28   5        365.20        557.13       265.94 o
  -7  28   5          2.11        228.98       131.54 o
  -6  28   5         85.64        180.99       114.82 o
  -5  28   5        935.45       1166.90       562.16 o
  -4  28   5          0.00        279.94       162.60 o
  -3  28   5          0.38         52.10       118.36 o
  -2  28   5          0.82        -83.11       172.10 o
  -1  28   5         63.03        270.98       176.95 o
   0  28   5        758.64        502.73       183.84 o
   1  28   5        314.56        210.28       118.90 o
   2  28   5        264.31        310.05       117.78 o
   3  28   5        716.79        472.80       127.57 o
   4  28   5        926.46        773.02       153.69 o
   5  28   5       1640.04       2220.30       419.66 o
   6  28   5         36.07       -153.96       153.96 o
  -7  29   5        290.73        -57.29       129.23 o
  -6  29   5        164.18        363.17       176.17 o
  -5  29   5        383.55        354.37       160.82 o
  -4  29   5         69.70        305.35       173.82 o
  -3  29   5        892.50       1218.74       308.37 o
  -2  29   5         64.76         70.00       140.49 o
  -1  29   5          0.21        -26.53       116.42 o
   0  29   5        372.70        434.34       129.03 o
   1  29   5         63.71         96.30        92.37 o
   2  29   5          9.57         18.37       105.21 o
   3  29   5        163.98         79.05       134.04 o
   4  29   5       2549.46       2361.24       273.31 o
   5  29   5         16.31        262.01       194.29 o
  -5  30   5        913.00        561.50       315.02 o
  -4  30   5        588.42        544.64       178.14 o
  -3  30   5        141.56        314.05       189.29 o
  -2  30   5       1871.97       1669.96       444.82 o
  -1  30   5        133.17         47.55       271.52 o
   0  30   5        286.82        129.73       114.93 o
   1  30   5         29.72        -23.67        79.44 o
   2  30   5        338.07        342.58       149.80 o
   3  30   5          7.76        101.04       117.12 o
  -3  31   5         86.66         82.32       162.77 o
  -2  31   5         28.52       -123.06       181.43 o
  -1  31   5         67.12       -253.82       253.82 o
   0  31   5        331.07       -158.56       235.60 o
   1  31   5        165.27        194.79       124.36 o
   2  31   5        262.49         93.86       311.56 o
   3  31   5          6.39         51.12       133.07 o
   2  32   5         22.39        315.24       225.50 o
 -18   0   6        264.62        381.96       261.85 o
 -17   0   6       2012.40       2421.21       459.36 o
 -16   0   6         58.26        -10.06       125.85 o
 -15   0   6         60.16        219.58       185.96 o
 -14   0   6       4321.71       4145.84       526.57 o
 -13   0   6       3586.93       4062.33       490.95 o
 -12   0   6        517.54        376.23        74.04 o
 -11   0   6       1401.90       1241.96        88.19 o
 -10   0   6       9678.53       9650.02       220.66 o
  -9   0   6       9544.58      10072.14       241.30 o
  -8   0   6       6524.53       6359.16       159.04 o
  -7   0   6       7956.28       7847.69       213.99 o
  -6   0   6      29954.57      29837.21       867.31 o
  -5   0   6        296.76        585.56        75.84 o
  -4   0   6      20525.65      20094.72       359.34 o
  -3   0   6       1651.59       2191.71       122.64 o
  -2   0   6       1632.24       1352.87        60.71 o
  -1   0   6          8.50        149.97        27.94 o
   0   0   6       1369.03       1728.66        52.44 o
   1   0   6       1429.20       2113.73        80.15 o
   2   0   6     157968.16     158697.06      2912.56 o
   3   0   6        748.08        917.61        67.90 o
   4   0   6       1469.22       1397.39       111.85 o
   5   0   6      26648.00      26349.12       592.99 o
   6   0   6          6.11         22.43        28.81 o
   7   0   6       8243.67       7829.05       208.31 o
   8   0   6        176.89        179.81        63.15 o
   9   0   6       4290.57       3756.75       257.69 o
  10   0   6       4457.83       4525.35       296.77 o
  11   0   6          0.77        104.10        81.09 o
  12   0   6         18.10         -3.34        72.64 o
  13   0   6       8366.46       8305.19       479.61 o
  14   0   6        706.40        989.99       174.07 o
  15   0   6       1523.67       1194.47       309.08 o
  16   0   6       1762.21       2337.42       430.66 o
  17   0   6        220.05         96.30       165.96 o
  18   0   6        996.37        741.91       274.69 o
 -18   1   6       1243.04       1344.47       269.60 o
 -17   1   6        326.85        518.35       162.77 o
 -16   1   6       1152.12       1281.77       232.76 o
 -15   1   6        581.43       1036.02       204.09 o
 -14   1   6         17.63        -46.73        81.52 o
 -13   1   6         97.25        106.65        98.91 o
 -12   1   6        392.69        299.26       108.19 o
 -11   1   6       1056.15       1005.34        70.23 o
 -10   1   6       8272.19       7819.09       140.60 o
  -9   1   6       3932.10       3786.02        98.74 o
  -8   1   6        288.35        333.02        27.21 o
  -7   1   6       1584.58       1586.83        59.45 o
  -6   1   6       4352.23       4167.37       100.33 o
  -5   1   6      34949.73      34651.39       536.29 o
  -4   1   6      24599.29      24400.15       375.25 o
  -3   1   6       7929.86       7463.55       118.68 o
  -2   1   6       2272.14       2053.82        60.49 o
  -1   1   6         26.52         60.13        19.98 o
   0   1   6      23629.06      25562.27       180.76 o
   1   1   6        964.14       1093.68        33.36 o
   2   1   6        379.55        250.56        19.89 o
   3   1   6      64661.51      65281.54       281.80 o
   4   1   6        494.89        497.44        30.20 o
   5   1   6        377.00        374.07        30.38 o
   6   1   6       3072.33       2901.13        92.12 o
   7   1   6       2528.63       2320.61        81.97 o
   8   1   6        699.50        714.07        55.76 o
   9   1   6       3339.54       3373.21       219.92 o
  10   1   6       1974.79       1667.81       129.72 o
  11   1   6        857.68        785.43        98.05 o
  12   1   6        210.26         42.74        63.26 o
  13   1   6       3329.72       3620.50       220.45 o
  14   1   6       1565.15       1708.89       159.36 o
  15   1   6         81.25        100.31       161.80 o
  16   1   6        109.05         15.63        77.85 o
  17   1   6        365.32        249.88       221.99 o
  18   1   6        420.77        283.31       173.91 o
 -18   2   6        489.61        473.10       155.66 o
 -17   2   6        807.54        941.70       354.60 o
 -16   2   6        453.20        413.46       154.78 o
 -15   2   6       1019.01       1085.51       393.01 o
 -14   2   6       2485.80       2727.20       306.76 o
 -13   2   6       2905.29       3107.04       218.24 o
 -12   2   6         53.35         64.35        59.81 o
 -11   2   6          0.87         20.07        24.64 o
 -10   2   6        243.23        292.98        41.56 o
  -9   2   6       2848.48       2955.88        90.08 o
  -8   2   6      13489.44      13462.91       189.02 o
  -7   2   6       6718.64       5816.85       113.34 o
  -6   2   6       1761.67       1757.45        77.98 o
  -5   2   6       1504.58       1385.69        64.97 o
  -4   2   6        998.44       1057.97        76.59 o
  -3   2   6      35136.06      34285.88       635.45 o
  -2   2   6       1147.28       1425.61        61.14 o
  -1   2   6       3654.92       4213.71        78.39 o
   0   2   6         92.83        143.58        17.70 o
   1   2   6      25447.89      23966.37       203.40 o
   2   2   6      46377.24      46813.82       661.14 o
   3   2   6        265.56        262.34        22.23 o
   4   2   6       8540.77       8907.00       149.68 o
   5   2   6        210.05        188.41        28.30 o
   6   2   6      13497.76      13247.95       173.49 o
   7   2   6      10589.18       9869.25       170.28 o
   8   2   6       2108.41       2094.25        95.53 o
   9   2   6          9.31        -41.75        41.75 o
  10   2   6       1685.92       2005.79       146.26 o
  11   2   6        766.95        736.86        94.18 o
  12   2   6          2.55         92.18        62.67 o
  13   2   6         56.06        -58.00        58.00 o
  14   2   6         99.39         94.76        61.71 o
  15   2   6       1154.50        819.83       177.06 o
  16   2   6        161.49        110.15       132.79 o
  17   2   6          0.25        -29.14       226.39 o
  18   2   6       1631.33       1376.41       251.29 o
 -18   3   6        759.01       1064.82       229.47 o
 -17   3   6        499.87        300.81       137.91 o
 -16   3   6          0.80        -41.14       116.55 o
 -15   3   6        690.43        512.50       154.49 o
 -14   3   6        939.28        973.91       189.03 o
 -13   3   6       4168.14       3957.96       251.01 o
 -12   3   6          5.15         96.38        47.03 o
 -11   3   6       1021.16       1009.34        68.52 o
 -10   3   6       2715.79       2764.09       103.26 o
  -9   3   6       1144.76       1074.29        62.01 o
  -8   3   6       2612.96       2470.54       101.47 o
  -7   3   6       4570.52       3995.57       108.19 o
  -6   3   6        854.40        871.54        60.25 o
  -5   3   6          1.02         40.08        29.01 o
  -4   3   6      19844.75      19758.24       206.84 o
  -3   3   6         41.22         58.05        27.50 o
  -2   3   6      31630.33      32727.29       291.60 o
  -1   3   6       5093.69       6016.58       104.74 o
   0   3   6         28.36         69.35        17.15 o
   1   3   6       1127.35       1040.97        35.60 o
   2   3   6       3818.77       3978.85        84.23 o
   3   3   6       8189.82       8690.96       151.03 o
   4   3   6       2195.42       2189.32        86.55 o
   5   3   6      17150.91      16440.57       197.50 o
   6   3   6       6452.40       6315.39       135.28 o
   7   3   6        145.39        195.82        40.62 o
   8   3   6       1096.72       1038.91        73.11 o
   9   3   6       2007.05       2155.57       141.76 o
  10   3   6       5250.67       5424.34       234.79 o
  11   3   6       4480.10       4607.63       299.47 o
  12   3   6       2449.49       2611.26       184.16 o
  13   3   6         34.21         -8.44        55.55 o
  14   3   6        124.23         -2.07        94.97 o
  15   3   6        179.43        168.99       152.17 o
  16   3   6         88.36        119.83       382.39 o
  17   3   6        230.50        204.16       115.09 o
  18   3   6        242.04         40.88       107.84 o
 -18   4   6        105.59         70.49       126.56 o
 -17   4   6          2.34          0.47       121.67 o
 -16   4   6        735.83        795.93       353.62 o
 -15   4   6        333.87        485.22       172.11 o
 -14   4   6        856.27        925.29       224.97 o
 -13   4   6        138.22        164.97        75.77 o
 -12   4   6        135.65        144.74        55.59 o
 -11   4   6          3.51         39.57        30.65 o
 -10   4   6        860.70        857.16        70.16 o
  -9   4   6        564.63        525.45        50.94 o
  -8   4   6       1269.02       1244.86        73.90 o
  -7   4   6       4604.37       4172.01       120.31 o
  -6   4   6         10.75         -1.30        43.04 o
  -5   4   6       4823.04       4087.83       176.20 o
  -4   4   6       5052.88       5722.51       144.29 o
  -3   4   6      44703.08      45089.57       519.09 o
  -2   4   6        375.89        331.25        26.50 o
  -1   4   6      16923.64      17113.14       186.88 o
   0   4   6        177.77        304.81        29.61 o
   1   4   6      12358.97      13359.48       216.51 o
   2   4   6         43.79        144.19        29.89 o
   3   4   6       1597.08       1546.81        70.15 o
   4   4   6        235.17        308.32        46.67 o
   5   4   6        247.75        297.48        39.64 o
   6   4   6        690.86        607.32        46.98 o
   7   4   6        577.94        524.36        61.96 o
   8   4   6          0.42          3.77        33.17 o
   9   4   6        503.81        575.07        85.94 o
  10   4   6       1750.49       1775.32       138.54 o
  11   4   6       2631.51       2719.80       178.60 o
  12   4   6         16.80          6.60        69.35 o
  13   4   6       7246.48       8310.99       333.92 o
  14   4   6        502.58        401.74        85.70 o
  15   4   6          3.83        -15.25        78.73 o
  16   4   6         37.12         77.69       114.40 o
  17   4   6        272.18        401.32       155.73 o
  18   4   6        959.01       1065.37       751.84 o
 -18   5   6        203.49        578.30       325.67 o
 -17   5   6       1644.56       1655.84       278.25 o
 -16   5   6        574.16        549.85       163.03 o
 -15   5   6       1385.59       1574.97       359.58 o
 -14   5   6        134.41        146.45       137.34 o
 -13   5   6       2973.61       2837.17       222.31 o
 -12   5   6        554.78        610.34        82.13 o
 -11   5   6       1124.96       1134.70        85.20 o
 -10   5   6       3004.14       3288.74       133.84 o
  -9   5   6       8450.81       7835.81       214.63 o
  -8   5   6       1625.54       1631.15        96.37 o
  -7   5   6         84.09         71.50        45.37 o
  -6   5   6       5681.66       5844.71       200.63 o
  -5   5   6      11951.21      11419.86       298.56 o
  -4   5   6        426.87        359.09        41.03 o
  -3   5   6      24210.29      24067.97       263.78 o
  -2   5   6      59742.11      58392.61       884.02 o
  -1   5   6       2238.65       2401.31        76.34 o
   0   5   6       1410.30       1385.11        57.78 o
   1   5   6        807.93        601.15        44.88 o
   2   5   6       7047.55       7520.43       111.24 o
   3   5   6       2720.25       2588.72        74.81 o
   4   5   6       3086.55       3091.81       147.87 o
   5   5   6       6473.98       6517.27       148.78 o
   6   5   6       8654.04       8373.38       213.25 o
   7   5   6         62.43        118.66        45.41 o
   8   5   6         46.58        183.87        44.43 o
   9   5   6       6913.99       6805.17       184.63 o
  10   5   6        495.18        528.18        86.89 o
  11   5   6       1651.49       1424.98       133.41 o
  12   5   6        729.53        896.20       108.07 o
  13   5   6        506.59        564.73       102.01 o
  14   5   6        419.01        442.49        96.88 o
  15   5   6         42.12          0.99        86.35 o
  16   5   6        185.17        201.16       129.70 o
  17   5   6          0.77         52.75       217.08 o
  18   5   6         12.95         96.87       126.09 o
 -18   6   6         72.50        174.12       125.06 o
 -17   6   6        183.53        178.39       144.33 o
 -16   6   6          0.07         16.97       116.28 o
 -15   6   6        216.41        223.93       159.72 o
 -14   6   6        941.95        898.69       136.05 o
 -13   6   6        973.05       1094.25       149.59 o
 -12   6   6        196.03        335.51        98.67 o
 -11   6   6       4717.79       4473.01       167.47 o
 -10   6   6         25.01         66.63        38.17 o
  -9   6   6        213.94        181.51        48.33 o
  -8   6   6       2414.32       2325.95       164.08 o
  -7   6   6        134.94        144.75        68.25 o
  -6   6   6       6357.82       6197.77       242.49 o
  -5   6   6       3951.65       3748.38       186.87 o
  -4   6   6       1717.15       1773.50        72.01 o
  -3   6   6       7016.32       6095.11       134.21 o
  -2   6   6       1746.05       1918.25        72.46 o
  -1   6   6      53318.51      54814.75       682.74 o
   0   6   6        251.51        218.46        35.12 o
   1   6   6          9.99         63.96        35.93 o
   2   6   6         27.44         59.84        25.50 o
   3   6   6      22743.11      22942.06       248.32 o
   4   6   6       7340.77       7201.77       156.49 o
   5   6   6        914.92       1030.63        55.87 o
   6   6   6       3074.65       2945.55       113.76 o
   7   6   6        390.99        451.88        64.44 o
   8   6   6        383.88        421.21        61.03 o
   9   6   6       7515.51       7502.69       202.55 o
  10   6   6       2919.90       2782.16       161.09 o
  11   6   6         61.64         24.49        66.03 o
  12   6   6         12.91         20.14        47.49 o
  13   6   6         41.00         79.01        60.78 o
  14   6   6       2753.06       3149.33       221.83 o
  15   6   6          2.63        -31.25        78.73 o
  16   6   6        188.96        180.47       198.49 o
  17   6   6       1247.49       1318.59       260.69 o
  18   6   6          7.59        -73.87       165.46 o
 -18   7   6        860.62       1224.33       252.38 o
 -17   7   6         10.26         58.88       112.12 o
 -16   7   6        700.15        797.51       198.19 o
 -15   7   6         36.06         90.98       118.57 o
 -14   7   6         81.48          6.04        69.20 o
 -13   7   6       1671.72       1997.09       194.35 o
 -12   7   6       2515.57       2760.90       216.78 o
 -11   7   6       2317.80       2518.68       129.27 o
 -10   7   6       7320.79       7251.52       208.82 o
  -9   7   6       1311.58       1260.65        97.27 o
  -8   7   6        379.60        341.56        88.39 o
  -7   7   6       7158.44       7305.76       281.67 o
  -6   7   6       7703.24       7309.01       272.17 o
  -5   7   6      15648.42      15278.54       373.74 o
  -4   7   6      19710.03      18616.77       293.32 o
  -3   7   6       3188.66       3092.04       109.51 o
  -2   7   6      24047.90      25860.26       415.61 o
  -1   7   6        967.66        984.31        58.34 o
   0   7   6       6998.91       8282.99       156.95 o
   1   7   6       5150.63       4964.70       168.33 o
   2   7   6      20669.37      21435.08       324.92 o
   3   7   6       4526.11       4435.73       119.09 o
   4   7   6        692.71        645.75        79.19 o
   5   7   6       1455.64       1485.03        82.27 o
   6   7   6       6594.59       6703.48       178.17 o
   7   7   6       4242.10       4298.01       141.82 o
   8   7   6          0.22         80.55        57.24 o
   9   7   6       1713.32       1631.61       113.12 o
  10   7   6       1111.05       1162.64       107.49 o
  11   7   6          9.70         32.13        52.63 o
  12   7   6       1771.56       1906.52       147.19 o
  13   7   6        699.36        694.58       103.84 o
  14   7   6       3166.47       3555.20       419.20 o
  15   7   6        452.25        362.67       243.61 o
  16   7   6        874.73        828.32       364.27 o
  17   7   6        653.86        809.99       205.67 o
 -18   8   6        602.25        726.11       208.69 o
 -17   8   6       1329.55       1247.84       299.33 o
 -16   8   6        247.98        294.29       141.89 o
 -15   8   6        811.56        668.08       313.05 o
 -14   8   6         98.33         98.94        65.23 o
 -13   8   6         29.76         54.25        84.84 o
 -12   8   6         83.46        297.33       109.24 o
 -11   8   6       1082.56       1014.02        92.17 o
 -10   8   6       2602.72       2421.79       143.18 o
  -9   8   6       6518.99       6207.16       281.57 o
  -8   8   6       3418.76       3454.03       205.18 o
  -7   8   6       3314.48       3512.45       271.99 o
  -6   8   6      13066.35      12833.38       369.08 o
  -5   8   6        255.03        242.44        34.67 o
  -4   8   6        319.34        456.73        52.85 o
  -3   8   6        112.97         94.45        41.12 o
  -2   8   6       2725.82       2735.44       109.33 o
  -1   8   6      24942.30      26713.33       333.51 o
   0   8   6       1862.75       1962.64       112.91 o
   1   8   6       9452.59       9922.27       446.96 o
   2   8   6       1427.57       1421.89        96.89 o
   3   8   6        186.92        244.25        46.12 o
   4   8   6       7891.54       7836.94       186.24 o
   5   8   6         52.98        159.39        41.01 o
   6   8   6        953.14       1113.59        82.18 o
   7   8   6        341.09        462.86        59.33 o
   8   8   6       3245.53       3187.76       132.72 o
   9   8   6      16561.12      16234.15       350.63 o
  10   8   6        240.65        408.78        81.07 o
  11   8   6       3097.68       3266.37       208.34 o
  12   8   6        225.53        184.75        64.88 o
  13   8   6         20.97         10.37        57.79 o
  14   8   6       1115.89       1320.95       179.54 o
  15   8   6        287.78        377.17       109.31 o
  16   8   6        390.49        178.44       150.48 o
  17   8   6        208.84         11.97        78.18 o
 -18   9   6        871.12        993.42       374.63 o
 -17   9   6        877.47       1214.75       249.55 o
 -16   9   6        196.70        351.24       297.97 o
 -15   9   6        724.32        802.86       149.26 o
 -14   9   6        204.65        427.06       123.07 o
 -13   9   6         26.55        181.04       104.07 o
 -12   9   6       1101.24       1243.06       162.84 o
 -11   9   6          2.94         12.45        38.50 o
 -10   9   6        323.06        253.33       137.04 o
  -9   9   6        435.45        452.19        92.69 o
  -8   9   6       1334.20       1678.06       159.53 o
  -7   9   6       2366.36       2356.85       174.66 o
  -6   9   6       1278.97       1234.35        69.56 o
  -5   9   6        149.98        169.61        40.02 o
  -4   9   6       3964.44       3807.38       141.14 o
  -3   9   6       2832.43       2703.28       110.96 o
  -2   9   6       1097.40       1211.71        80.65 o
  -1   9   6          4.46         75.30        36.72 o
   0   9   6      13864.35      13567.09       224.97 o
   1   9   6      13014.74      12242.86       239.94 o
   2   9   6       8420.92       8299.11       196.18 o
   3   9   6        379.93        497.62        57.18 o
   4   9   6        539.42        464.95        60.68 o
   5   9   6        186.90        273.71        58.10 o
   6   9   6        136.66        248.25        63.83 o
   7   9   6       3139.68       3079.31       138.26 o
   8   9   6         57.18         72.40        48.90 o
   9   9   6       4433.47       4583.64       194.10 o
  10   9   6        507.59        491.85        85.70 o
  11   9   6        668.83        752.69       111.12 o
  12   9   6         44.24         44.53        51.67 o
  13   9   6        303.58        339.54       100.16 o
  14   9   6         31.50        118.62        83.56 o
  15   9   6        609.60        690.88       193.42 o
  16   9   6        127.80        101.57       147.80 o
  17   9   6          0.98        -31.89        95.60 o
 -17  10   6       2475.42       2566.50       342.70 o
 -16  10   6       2092.88       4563.29      2116.18 o
 -15  10   6         54.41         -0.83        64.35 o
 -14  10   6        385.65        454.23       128.98 o
 -13  10   6        239.91        268.21       133.54 o
 -12  10   6         51.30        122.84        69.55 o
 -11  10   6          2.53         74.77        55.19 o
 -10  10   6         41.68        274.72        87.32 o
  -9  10   6       4227.07       4197.07       252.19 o
  -8  10   6       1343.14       1345.79       145.30 o
  -7  10   6       1114.96       1175.97       147.46 o
  -6  10   6       4609.74       4445.41       232.07 o
  -5  10   6       2542.24       2350.14       174.08 o
  -4  10   6       4227.69       3814.88       150.88 o
  -3  10   6          0.22         32.80        36.62 o
  -2  10   6       1381.05       1190.90        87.04 o
  -1  10   6       4423.82       4356.06       188.18 o
   0  10   6       7746.34       7841.19       237.04 o
   1  10   6       4982.22       4518.02       131.58 o
   2  10   6        483.22        526.86        60.36 o
   3  10   6       4271.73       4200.78       150.99 o
   4  10   6       5120.05       5333.15       170.79 o
   5  10   6       1434.35       1321.73       103.44 o
   6  10   6       2537.91       2403.97       138.04 o
   7  10   6        640.20        772.36        76.61 o
   8  10   6       1090.66       1050.11       130.18 o
   9  10   6      11337.93      11125.02       263.44 o
  10  10   6       1260.66       1287.03       137.57 o
  11  10   6         88.62        118.32        77.74 o
  12  10   6        903.91        862.50       108.25 o
  13  10   6        726.60        975.56       117.00 o
  14  10   6          4.26         13.46        60.57 o
  15  10   6         53.98         70.75        86.69 o
  16  10   6        654.66        769.90       211.13 o
  17  10   6        388.37        208.47       139.29 o
 -17  11   6         96.53        172.18       305.54 o
 -16  11   6        440.70        400.44       169.22 o
 -15  11   6         67.48        154.00       133.77 o
 -14  11   6        123.58        -96.75        96.75 o
 -13  11   6          0.26         69.34        77.48 o
 -12  11   6          8.48        127.06        75.04 o
 -11  11   6        779.47        908.66       133.98 o
 -10  11   6        531.62        527.29       104.33 o
  -9  11   6      14272.31      14048.47       445.89 o
  -8  11   6       3271.29       3119.96       216.24 o
  -7  11   6        147.92        202.53        86.25 o
  -6  11   6         12.26         39.37        77.04 o
  -5  11   6       3370.82       3708.86       214.38 o
  -4  11   6       3254.19       2994.29       238.13 o
  -3  11   6       1730.39       1888.06       135.76 o
  -2  11   6        204.30        283.99        54.21 o
  -1  11   6        611.46        611.06        85.38 o
   0  11   6       3172.85       3042.21       170.39 o
   1  11   6       4297.77       4129.76       126.75 o
   2  11   6       5973.47       5978.99       183.66 o
   3  11   6        356.66        366.75        57.23 o
   4  11   6        195.71        135.57        42.71 o
   5  11   6       3641.10       3514.65       168.27 o
   6  11   6        442.83        490.29        72.66 o
   7  11   6         10.48         60.38        49.77 o
   8  11   6       3324.06       3250.45       158.98 o
   9  11   6         60.06        112.96        53.92 o
  10  11   6       1217.51       1286.68       144.03 o
  11  11   6        812.01        916.77       132.24 o
  12  11   6       1808.16       1973.94       189.15 o
  13  11   6         29.14        -11.63        56.02 o
  14  11   6        583.41        614.28       139.84 o
  15  11   6         66.73        143.56        86.65 o
  16  11   6          0.31        140.05       123.72 o
  17  11   6        632.31        185.25       122.70 o
 -17  12   6         61.37        -50.81       108.01 o
 -16  12   6        390.94        323.27       175.60 o
 -15  12   6         23.68         61.26        72.74 o
 -14  12   6        249.55         78.73        82.46 o
 -13  12   6          0.77        -83.77       144.08 o
 -12  12   6       2158.25       2494.47       226.03 o
 -11  12   6          0.54        -61.39        61.39 o
 -10  12   6       1323.56       1164.32       142.53 o
  -9  12   6       1548.87       1897.48       180.65 o
  -8  12   6       4273.57       4318.43       259.57 o
  -7  12   6      12364.88      12041.98       406.10 o
  -6  12   6        384.46        526.47       116.20 o
  -5  12   6      11294.92      11470.29       378.42 o
  -4  12   6       2967.55       3250.83       404.97 o
  -3  12   6         41.18        191.41        69.74 o
  -2  12   6        623.43        728.87        76.94 o
  -1  12   6      11427.62      10688.31       267.39 o
   0  12   6       1489.64       1423.63       124.80 o
   1  12   6       1541.71       1663.98       127.32 o
   2  12   6         73.93         90.69        33.15 o
   3  12   6       3347.71       3490.04       152.40 o
   4  12   6       2942.44       2779.75       138.89 o
   5  12   6       7365.16       6942.32       241.16 o
   6  12   6       4974.57       4904.10       209.39 o
   7  12   6       2986.11       3106.78       171.74 o
   8  12   6        122.88        156.04        71.38 o
   9  12   6       3170.12       3602.27       207.79 o
  10  12   6       1305.55       1373.53       154.48 o
  11  12   6         70.57        254.20        82.49 o
  12  12   6         92.89        222.63        91.47 o
  13  12   6         59.41        181.44        73.72 o
  14  12   6         27.06         47.84        95.11 o
  15  12   6        252.50        303.66       103.18 o
  16  12   6        602.13        616.17       181.96 o
  17  12   6        713.62        600.59       244.70 o
 -17  13   6        111.01       -161.57       161.57 o
 -16  13   6         59.98        -17.82        81.64 o
 -15  13   6          8.10         41.51        82.45 o
 -14  13   6         39.02         32.86        81.62 o
 -13  13   6         36.87         83.73        89.30 o
 -12  13   6         86.27        383.61       116.38 o
 -11  13   6        219.86        292.35        87.77 o
 -10  13   6          5.10          4.31        75.70 o
  -9  13   6       1255.22       1178.20       144.83 o
  -8  13   6       3201.96       3098.81       227.30 o
  -7  13   6       3765.43       3407.99       266.33 o
  -6  13   6       1947.35       1959.82       181.08 o
  -5  13   6       1593.66       1250.81       266.31 o
  -4  13   6          0.31        114.83       149.89 o
  -3  13   6       9439.80       8971.49       410.25 o
  -2  13   6        561.59        767.55       100.34 o
  -1  13   6        567.37        603.65        77.07 o
   0  13   6       5011.40       5071.62       234.33 o
   1  13   6         42.52        138.83        71.92 o
   2  13   6       3589.52       3181.57       106.76 o
   3  13   6       2032.72       2128.81       138.64 o
   4  13   6       4856.00       4829.34       184.97 o
   5  13   6       3037.56       3172.90       156.27 o
   6  13   6       1180.93       1243.04       155.65 o
   7  13   6       2198.24       2067.93       184.59 o
   8  13   6         61.17        175.82        85.24 o
   9  13   6         89.20        359.93       107.48 o
  10  13   6        240.00        301.38       109.76 o
  11  13   6       3059.94       3434.04       243.07 o
  12  13   6        196.51        183.51        79.37 o
  13  13   6        305.15        218.69        81.70 o
  14  13   6        376.90        442.70       104.26 o
  15  13   6        175.35        175.78        85.28 o
  16  13   6        719.20        412.73       150.25 o
  17  13   6        215.33        532.32       263.02 o
 -16  14   6          0.57        -81.67       114.76 o
 -15  14   6         41.05        112.03        91.84 o
 -14  14   6         16.44         65.48        80.53 o
 -13  14   6       1490.91       1459.16       191.08 o
 -12  14   6       2159.68       2428.18       231.57 o
 -11  14   6          2.80         17.84        78.04 o
 -10  14   6        108.98          6.69        74.62 o
  -9  14   6        889.75        847.16       134.35 o
  -8  14   6       1387.53       1488.67       163.62 o
  -7  14   6        675.46        605.59       157.86 o
  -6  14   6       2845.14       2835.16       217.77 o
  -5  14   6       1324.08       1510.74       191.02 o
  -4  14   6      12927.29      11848.13       501.12 o
  -3  14   6       4625.92       4284.58       213.03 o
  -2  14   6       1670.00       1502.49       135.44 o
  -1  14   6       2503.67       2406.76       161.97 o
   0  14   6       5855.76       5573.98       313.45 o
   1  14   6         44.71          0.68        59.22 o
   2  14   6       1034.11        909.25       112.06 o
   3  14   6        174.36        130.55        27.02 o
   4  14   6        275.41        336.83        70.48 o
   5  14   6        164.20        100.57        61.80 o
   6  14   6       6366.47       6079.79       247.18 o
   7  14   6         42.04        127.91        60.76 o
   8  14   6        760.86        772.90       104.15 o
   9  14   6        334.63        539.20       124.53 o
  10  14   6        572.32        545.84       175.88 o
  11  14   6        185.02         93.99        74.23 o
  12  14   6         99.64        121.59        78.42 o
  13  14   6       1046.05        875.09       147.43 o
  14  14   6         19.59         53.04        97.04 o
  15  14   6        315.54        226.93       107.81 o
  16  14   6        101.26        156.07       210.17 o
 -16  15   6        392.21        502.58       135.54 o
 -15  15   6          0.43        139.67        82.71 o
 -14  15   6          0.53         57.07        78.87 o
 -13  15   6        431.13        646.64       154.73 o
 -12  15   6        974.22       1160.91       173.54 o
 -11  15   6        102.88        -38.68        72.13 o
 -10  15   6        206.80        382.29       104.42 o
  -9  15   6        703.69        633.55       124.04 o
  -8  15   6        111.05        263.37        98.10 o
  -7  15   6        927.10       1265.81       162.68 o
  -6  15   6       1122.09       1185.67       184.60 o
  -5  15   6        193.53        134.46       118.39 o
  -4  15   6       1356.51       1162.15       179.03 o
  -3  15   6        490.22        359.83        80.08 o
  -2  15   6       6605.78       6438.49       264.93 o
  -1  15   6       3043.34       3217.45       200.31 o
   0  15   6         99.90         14.28        70.37 o
   1  15   6       5823.45       6001.01       300.49 o
   2  15   6        792.72        687.44       100.58 o
   3  15   6        245.31        236.53        66.13 o
   4  15   6        796.80        882.20        95.51 o
   5  15   6       5222.60       5225.70       211.64 o
   6  15   6       1765.89       1842.96       144.98 o
   7  15   6        315.88        337.01        83.43 o
   8  15   6       2916.76       3108.21       194.09 o
   9  15   6        657.89        394.91       116.64 o
  10  15   6        153.73        163.15       105.03 o
  11  15   6          9.95          1.44       129.77 o
  12  15   6        814.41       1012.21       144.76 o
  13  15   6        583.66        570.09       118.88 o
  14  15   6          0.60        103.88       120.76 o
  15  15   6        522.54        290.43       106.86 o
  16  15   6        462.35        155.59       186.52 o
 -17  16   6         61.66        136.09       208.59 o
 -16  16   6        144.43        475.51       135.89 o
 -15  16   6        177.61        425.44       141.00 o
 -14  16   6        916.81        635.47       150.89 o
 -13  16   6        276.21        459.39       137.84 o
 -12  16   6        139.46        260.12       109.09 o
 -11  16   6        180.63        260.37       102.39 o
 -10  16   6         98.30        165.56       100.86 o
  -9  16   6        108.80        158.35        99.24 o
  -8  16   6        150.61        255.61       131.30 o
  -7  16   6       2497.93       2573.86       220.43 o
  -6  16   6       1786.31       2245.13       251.87 o
  -5  16   6       3644.19       3199.21       283.96 o
  -4  16   6          2.23        130.31       116.06 o
  -3  16   6        489.25        348.28       182.05 o
  -2  16   6       4918.18       4730.21       232.67 o
  -1  16   6      15238.68      15343.00       411.68 o
   0  16   6       1482.76       1535.17       156.50 o
   1  16   6       1269.00       1309.94       141.05 o
   2  16   6        539.23        632.92       127.39 o
   3  16   6       1081.18        935.93       108.87 o
   4  16   6         70.02         89.34        49.98 o
   5  16   6        167.88        245.06        62.36 o
   6  16   6         54.29        132.89       119.54 o
   7  16   6        841.94        827.99       105.39 o
   8  16   6        575.18        661.80       130.97 o
   9  16   6         11.11         31.51       111.15 o
  10  16   6         96.63        342.77       123.51 o
  11  16   6        245.56        209.71        83.36 o
  12  16   6        731.43        892.41       143.01 o
  13  16   6        587.17        417.82       112.89 o
  14  16   6         12.22        -17.45        73.02 o
  15  16   6         13.92          5.35       212.68 o
 -16  17   6        542.78         43.68       100.61 o
 -15  17   6        560.81        876.49       173.97 o
 -14  17   6          4.39         32.30       105.31 o
 -13  17   6        843.98        935.47       156.10 o
 -12  17   6        145.69        166.62        96.17 o
 -11  17   6        590.32        779.00       140.41 o
 -10  17   6         26.49        250.64        97.53 o
  -9  17   6       1413.51       1610.61       188.76 o
  -8  17   6        322.28        469.46       122.24 o
  -7  17   6        360.84        442.88       115.64 o
  -6  17   6       1073.25       1225.02       488.33 o
  -5  17   6          1.20         96.68        85.67 o
  -4  17   6        180.86        208.38       110.35 o
  -3  17   6       1185.77       1276.77       260.54 o
  -2  17   6        515.17        440.67        86.37 o
  -1  17   6        309.38        415.76        92.17 o
   0  17   6       1402.66       1134.04       195.31 o
   1  17   6        357.93        334.97       115.05 o
   2  17   6       1939.49       2137.58       239.22 o
   3  17   6       1394.02       1300.04       144.83 o
   4  17   6       2940.00       2944.82       185.52 o
   5  17   6       1965.78       2002.33       142.94 o
   6  17   6        147.14        148.98        70.19 o
   7  17   6       1091.67       1181.17       119.75 o
   8  17   6       4136.66       4454.73       307.27 o
   9  17   6        457.34        682.81       145.82 o
  10  17   6        290.09        421.18       112.87 o
  11  17   6         25.10        180.49       112.77 o
  12  17   6         55.23         57.04        79.89 o
  13  17   6        368.78        339.22       104.62 o
  14  17   6         70.87        -24.81        78.88 o
  15  17   6         94.46       -152.78       182.92 o
 -16  18   6         51.93        -52.83       129.73 o
 -15  18   6        358.41        158.78       107.97 o
 -14  18   6        394.72        313.07       124.50 o
 -13  18   6        112.31        200.39        99.53 o
 -12  18   6         16.54        120.90        99.49 o
 -11  18   6       1810.22       1958.95       232.10 o
 -10  18   6        396.04        360.20       115.47 o
  -9  18   6       2640.42       2759.09       244.65 o
  -8  18   6         61.19        261.71        93.78 o
  -7  18   6        700.95        750.51       306.04 o
  -6  18   6        725.88       1048.41       199.70 o
  -5  18   6       1252.02       1188.74       190.75 o
  -4  18   6       2326.15       2740.01       281.24 o
  -3  18   6        959.73       1068.21       173.73 o
  -2  18   6        125.56        126.10       108.96 o
  -1  18   6       1655.49       2044.54       144.11 o
   0  18   6       1276.92       1497.54       142.42 o
   1  18   6        207.09        253.48        84.68 o
   2  18   6         34.06         48.11        98.48 o
   3  18   6        202.89        269.15        91.01 o
   4  18   6       1197.71       1274.58       135.33 o
   5  18   6        779.22        757.95       111.00 o
   6  18   6       1557.81       1569.42       146.39 o
   7  18   6       1436.79       1356.60       131.28 o
   8  18   6       1210.59       1323.51       166.94 o
   9  18   6        735.29        800.27       181.67 o
  10  18   6        271.54        299.76       110.71 o
  11  18   6       1731.53       1675.18       209.56 o
  12  18   6        500.19        340.36       148.07 o
  13  18   6         85.59         45.88       101.57 o
  14  18   6         47.81         80.48        96.11 o
  15  18   6         99.40         14.15       194.72 o
 -16  19   6         43.18        -30.14       118.84 o
 -15  19   6       1932.17       1281.78       248.78 o
 -14  19   6          1.11        -26.98        93.96 o
 -13  19   6          2.60        -29.30       118.46 o
 -12  19   6        650.10        513.63       122.48 o
 -11  19   6          8.00         59.17       126.72 o
 -10  19   6       1545.39       1871.74       214.09 o
  -9  19   6         77.73         49.92        89.93 o
  -8  19   6         50.10        145.58        85.47 o
  -7  19   6        664.94        537.70       160.59 o
  -6  19   6       3265.49       3580.62       516.31 o
  -5  19   6         90.27        426.58       160.80 o
  -4  19   6       1411.38       1100.97       189.79 o
  -3  19   6        327.56        433.95       152.77 o
  -2  19   6        189.08        187.85        74.08 o
  -1  19   6       2357.56       2450.57       253.86 o
   0  19   6       1742.22       1610.09       145.58 o
   1  19   6       1749.89       1636.29       200.24 o
   2  19   6        440.03        629.87       151.29 o
   3  19   6        157.98        245.60        88.73 o
   4  19   6        561.83        656.24       119.00 o
   5  19   6        171.48        186.04        81.11 o
   6  19   6        174.11        188.54        78.06 o
   7  19   6        463.85        451.75       102.53 o
   8  19   6         35.75        197.45       114.62 o
   9  19   6       2876.18       3163.72       241.39 o
  10  19   6        334.55        441.12       125.69 o
  11  19   6        538.58        478.31       135.25 o
  12  19   6        278.91        187.64        98.46 o
  13  19   6         89.71        111.08       158.72 o
  14  19   6        256.93        186.29       124.39 o
 -15  20   6         76.41        254.97       192.83 o
 -14  20   6        421.35        590.62       152.29 o
 -13  20   6         16.32         29.61       118.38 o
 -12  20   6         27.65         55.77       132.97 o
 -11  20   6        149.01        260.05       144.97 o
 -10  20   6       1048.04       1085.85       170.06 o
  -9  20   6         37.48        146.23        94.98 o
  -8  20   6       1127.29       1114.79       168.99 o
  -7  20   6        387.31       1000.46       329.40 o
  -6  20   6        115.04        149.21       113.94 o
  -5  20   6         16.38        140.19       126.55 o
  -4  20   6        365.53        560.45       158.88 o
  -3  20   6       2304.08       1855.11       241.55 o
  -2  20   6        114.48        246.85       120.65 o
  -1  20   6        949.25        989.14       182.80 o
   0  20   6       2309.53       2408.59       181.68 o
   1  20   6        380.78        511.83       130.18 o
   2  20   6        480.12        284.52        81.39 o
   3  20   6         88.74        158.68       120.16 o
   4  20   6        732.49        816.90       133.46 o
   5  20   6        234.08        380.23        89.79 o
   6  20   6       2569.54       2491.95       192.87 o
   7  20   6        541.29        714.72       141.25 o
   8  20   6        379.14        307.86       213.97 o
   9  20   6        139.04        193.02        94.10 o
  10  20   6        128.95        339.45       138.34 o
  11  20   6        414.67        236.68       194.89 o
  12  20   6        501.06        405.22       163.63 o
  13  20   6         11.91        163.99       240.09 o
  14  20   6          0.24        480.87       264.16 o
 -15  21   6         19.79        194.70       165.77 o
 -14  21   6         33.64       -149.94       153.66 o
 -13  21   6        191.52        364.66       125.99 o
 -12  21   6          3.08        217.77       157.85 o
 -11  21   6        320.12        493.98       154.68 o
 -10  21   6        144.87        294.81       106.68 o
  -9  21   6        255.47        433.83       157.13 o
  -8  21   6        481.28        626.89       143.16 o
  -7  21   6       1281.46       1531.13       468.78 o
  -6  21   6         24.94         24.35       101.90 o
  -5  21   6        968.06        997.31       193.91 o
  -4  21   6       1623.06       2002.14       336.47 o
  -3  21   6         38.84         48.33        93.97 o
  -2  21   6          0.28         -4.05        86.82 o
  -1  21   6          9.39        204.78       129.63 o
   0  21   6         28.88        116.33       120.17 o
   1  21   6       1114.75       1053.71       149.70 o
   2  21   6          5.28          3.99        70.05 o
   3  21   6       1031.24       1117.10       149.79 o
   4  21   6        154.82        307.19       107.22 o
   5  21   6       1247.40       1215.41       142.68 o
   6  21   6        303.21        358.38        96.03 o
   7  21   6         72.59        224.32       106.18 o
   8  21   6          2.23        164.72        97.27 o
   9  21   6         37.48         19.84        95.64 o
  10  21   6        262.10        424.45       139.29 o
  11  21   6        813.15        826.40       164.54 o
  12  21   6          5.74        158.80       110.80 o
  13  21   6        103.27         43.49       137.87 o
 -14  22   6          5.93        -32.60       158.76 o
 -13  22   6         33.04        132.02        99.46 o
 -12  22   6          0.58        -11.77        96.49 o
 -11  22   6       1085.82       1454.31       514.67 o
 -10  22   6        216.46        313.94       147.52 o
  -9  22   6        752.68       1065.08       169.69 o
  -8  22   6       1608.80       1879.92       220.90 o
  -7  22   6         12.62        152.77       134.28 o
  -6  22   6        199.68        510.56       178.95 o
  -5  22   6       1968.00       2161.11       269.61 o
  -4  22   6         24.37        265.30       158.91 o
  -3  22   6       1903.02       1696.94       353.81 o
  -2  22   6        293.46        355.10       167.65 o
  -1  22   6          4.26        149.08       135.85 o
   0  22   6       3304.42       3472.20       323.22 o
   1  22   6          1.28         29.73        75.92 o
   2  22   6         23.14        227.19        87.95 o
   3  22   6        427.47        666.09       129.43 o
   4  22   6       1835.52       1871.93       200.79 o
   5  22   6         35.70         50.09        81.41 o
   6  22   6       1074.56        898.78       134.86 o
   7  22   6          2.70        149.75        97.37 o
   8  22   6          0.79        138.17       129.23 o
   9  22   6        989.21        973.98       214.65 o
  10  22   6        860.20       1221.94       230.30 o
  11  22   6        157.68        408.03       133.00 o
  12  22   6         13.73       -106.23       118.00 o
 -13  23   6        431.71        279.18       145.71 o
 -12  23   6        128.48        285.10       226.32 o
 -11  23   6          0.34         25.10       114.86 o
 -10  23   6         95.27        119.77       111.45 o
  -9  23   6       1439.70       1677.40       205.51 o
  -8  23   6        576.50       1148.87       187.03 o
  -7  23   6         66.27        130.04       126.58 o
  -6  23   6        472.81        457.91       157.75 o
  -5  23   6        586.77        712.44       188.93 o
  -4  23   6        127.19        103.95       118.29 o
  -3  23   6         19.63        -24.31        88.98 o
  -2  23   6         75.29        208.21       137.98 o
  -1  23   6         99.00        128.93       117.59 o
   0  23   6        899.75        928.27       149.49 o
   1  23   6       3571.12       3291.16       259.97 o
   2  23   6        428.21        454.61       112.53 o
   3  23   6         55.08        154.07       105.68 o
   4  23   6       1077.45        849.69       140.31 o
   5  23   6       1897.39       2019.27       210.65 o
   6  23   6        160.81        199.35       167.31 o
   7  23   6        274.18          7.99       112.00 o
   8  23   6        593.75        576.82       144.61 o
   9  23   6          1.84        166.82       106.84 o
  10  23   6        880.27        838.56       166.53 o
  11  23   6         17.52        105.40       149.52 o
  12  23   6        199.90        287.40       225.38 o
 -12  24   6          3.73         61.87       204.90 o
 -11  24   6       2789.53       3204.71       383.81 o
 -10  24   6        243.71        259.46       115.86 o
  -9  24   6       1172.64       1665.88       216.93 o
  -8  24   6         76.48        329.07       148.29 o
  -7  24   6         93.47        240.22       164.71 o
  -6  24   6          8.86        112.07       210.44 o
  -5  24   6         32.49        145.36       120.35 o
  -4  24   6        472.31        347.63       114.03 o
  -3  24   6       2086.54       2247.78       289.85 o
  -2  24   6        731.90        874.33       201.06 o
  -1  24   6         43.75        282.79       150.25 o
   0  24   6        688.72        711.87       135.65 o
   1  24   6       4175.44       4669.27       316.74 o
   2  24   6        507.47        348.83       102.32 o
   3  24   6       5593.67       5276.18       364.93 o
   4  24   6       1205.34       1185.83       178.27 o
   5  24   6         65.36        141.73       109.17 o
   6  24   6       2205.46       2154.46       297.77 o
   7  24   6       1109.01       1494.48       216.98 o
   8  24   6        244.67        554.77       254.39 o
   9  24   6          0.03       -123.99       123.99 o
  10  24   6        338.07        347.78       147.04 o
  11  24   6         91.34        111.26       140.26 o
 -12  25   6          3.71        233.60       172.29 o
 -11  25   6        150.71         -9.55       193.04 o
 -10  25   6        177.12        536.72       157.50 o
  -9  25   6         19.62        125.83        97.95 o
  -8  25   6          5.94        -95.28       121.06 o
  -7  25   6        257.14        215.44       148.01 o
  -6  25   6        132.27        -24.84       142.06 o
  -5  25   6         41.97        231.91       135.69 o
  -4  25   6         67.76        -64.65        89.00 o
  -3  25   6       1033.41       1054.70       214.45 o
  -2  25   6        255.27        269.86       130.95 o
  -1  25   6        589.42        796.46       199.45 o
   0  25   6         15.28        -45.12        74.29 o
   1  25   6         44.41        135.18        95.54 o
   2  25   6        409.96        214.74       110.02 o
   3  25   6        127.74        200.76       101.95 o
   4  25   6       1025.22       1366.65       192.59 o
   5  25   6       1935.86       1640.01       205.10 o
   6  25   6        647.92        940.26       218.38 o
   7  25   6       1113.44       1197.72       295.48 o
   8  25   6        149.58        209.58       138.07 o
   9  25   6        254.29        360.58       223.30 o
  10  25   6         79.15         64.42       169.35 o
 -11  26   6         23.02        133.68       179.05 o
 -10  26   6         47.31        216.09       528.57 o
  -9  26   6          3.64        189.96       104.26 o
  -8  26   6         28.75        136.73       107.78 o
  -7  26   6        123.07        284.00       326.81 o
  -6  26   6          0.07        134.80       110.16 o
  -5  26   6         87.52        334.92       119.60 o
  -4  26   6          3.94        213.87       161.33 o
  -3  26   6        114.98        224.36       141.90 o
  -2  26   6         94.31        192.33       195.05 o
  -1  26   6        354.42        409.21       119.76 o
   0  26   6       1159.96       1139.67       176.58 o
   1  26   6        876.26        855.48       176.86 o
   2  26   6        100.13         24.86        94.84 o
   3  26   6         33.67        138.37       111.85 o
   4  26   6         24.51          8.12       112.42 o
   5  26   6       1197.30       1398.61       258.88 o
   6  26   6        717.94        675.63       205.47 o
   7  26   6         52.05        351.52       163.89 o
   8  26   6          0.06        147.21       250.10 o
   9  26   6         45.36       -185.23       222.86 o
 -10  27   6        358.39        331.82       223.58 o
  -9  27   6        719.76        471.40       180.25 o
  -8  27   6        206.56        371.83       200.52 o
  -7  27   6         33.95        115.85       405.19 o
  -6  27   6          0.27        -63.49       115.81 o
  -5  27   6        248.20        174.99       117.95 o
  -4  27   6        285.22        824.63       209.58 o
  -3  27   6          5.03        311.76       160.55 o
  -2  27   6          2.14         96.89       143.19 o
  -1  27   6       1731.68       1566.81       206.62 o
   0  27   6         18.25         80.08       103.31 o
   1  27   6         86.80        139.81       107.33 o
   2  27   6       2514.13       2406.33       245.26 o
   3  27   6        643.52        557.77       140.21 o
   4  27   6       1238.27        933.52       169.00 o
   5  27   6         37.42         80.16       163.21 o
   6  27   6          4.35         34.85       139.10 o
   7  27   6         18.13        181.88       133.46 o
  -9  28   6          7.02        106.64       211.09 o
  -8  28   6        327.50        232.94       156.47 o
  -7  28   6         36.62         74.90       111.66 o
  -6  28   6         52.26        145.52       118.64 o
  -5  28   6          0.92        109.76       130.70 o
  -4  28   6       3558.35       3897.25       415.27 o
  -3  28   6        129.51        176.30       104.54 o
  -2  28   6         21.56         78.29       162.35 o
  -1  28   6       1010.25        474.87       266.70 o
   0  28   6        341.08        307.10       107.79 o
   1  28   6        189.63        307.97       129.34 o
   2  28   6        288.32        299.46       140.34 o
   3  28   6        678.32        704.60       153.70 o
   4  28   6         38.17        -39.71       222.94 o
   5  28   6         65.24        -14.75       129.11 o
   6  28   6        147.78        790.02       338.84 o
  -6  29   6        171.01        125.67       240.60 o
  -5  29   6        576.40        435.90       182.62 o
  -4  29   6        179.38        567.06       227.53 o
  -3  29   6       1994.72       2628.82       345.97 o
  -2  29   6         90.97        109.14       100.87 o
  -1  29   6          7.08       -105.53       105.53 o
   0  29   6        319.33        135.71       158.79 o
   1  29   6         72.89       -120.33       120.33 o
   2  29   6         21.29         -8.06       119.70 o
   3  29   6         41.59        140.85        92.24 o
   4  29   6         10.63       -171.17       212.69 o
  -5  30   6         40.86        439.84       250.20 o
  -4  30   6        783.76       1283.05       368.07 o
  -3  30   6        525.99        363.34       247.76 o
  -2  30   6        399.16        465.44       177.94 o
  -1  30   6         51.86        200.61       137.87 o
   0  30   6        197.75         67.01       100.22 o
   1  30   6         19.93         76.64       177.52 o
   2  30   6        315.52        207.79       176.35 o
   3  30   6        804.25        781.36       303.98 o
  -3  31   6        132.26        -53.96       224.96 o
  -2  31   6        127.84        -55.31       148.11 o
  -1  31   6        294.66        437.60       227.51 o
   0  31   6         17.75        -95.44        99.34 o
   1  31   6        175.93         19.00       126.53 o
   2  31   6        158.14        288.09       250.33 o
 -18   1   7        521.60        228.46       360.16 o
 -17   1   7          7.06        129.25       201.68 o
 -16   1   7        548.96        632.55       199.67 o
 -15   1   7        927.12       1213.10       222.68 o
 -14   1   7        219.93        277.00       137.98 o
 -13   1   7        102.62        333.86       147.61 o
 -12   1   7        483.34        556.99        66.50 o
 -11   1   7       2327.09       2024.92       131.05 o
 -10   1   7       1141.82       1072.20        56.65 o
  -9   1   7        768.64        677.51        39.06 o
  -8   1   7       1443.80       1505.34        73.37 o
  -7   1   7       3785.74       3774.25       112.58 o
  -6   1   7       1618.64       1712.25        99.22 o
  -5   1   7       9416.15       8336.65       226.04 o
  -4   1   7       1195.63       1193.57        85.24 o
  -3   1   7       3989.59       3946.18        92.52 o
  -2   1   7       1557.16       2044.39        59.54 o
  -1   1   7       3207.07       3333.55        75.91 o
   0   1   7        336.30        362.50        24.16 o
   1   1   7       5632.17       6104.47       134.05 o
   2   1   7         18.61        104.68        27.72 o
   3   1   7      14901.09      15536.91       146.46 o
   4   1   7       1264.92       1206.85        49.05 o
   5   1   7        100.59        217.39        23.42 o
   6   1   7          0.77         38.28        18.19 o
   7   1   7       3260.72       3442.42       106.40 o
   8   1   7        172.20        150.06        45.37 o
   9   1   7       5756.88       5965.09       233.78 o
  10   1   7         65.99        -12.23        47.73 o
  11   1   7        227.15        290.61        64.83 o
  12   1   7         56.24         62.83        55.40 o
  13   1   7        226.58        314.59        84.85 o
  14   1   7        861.14        830.87       210.52 o
  15   1   7          0.85         91.28       111.34 o
  16   1   7         99.36        -67.02       105.33 o
  17   1   7        159.14         11.29       148.79 o
  18   1   7        162.21        221.19       498.60 o
 -18   2   7        260.43        127.99       215.27 o
 -17   2   7          0.04         59.07       182.31 o
 -16   2   7        409.69        181.22       259.56 o
 -15   2   7          0.27         15.19       201.82 o
 -14   2   7       2629.95       2828.09       306.84 o
 -13   2   7         66.06         93.99       108.49 o
 -12   2   7         27.56         54.34        41.77 o
 -11   2   7       1434.25       1568.88       143.65 o
 -10   2   7         38.72        115.44        24.18 o
  -9   2   7        182.03        202.21        44.30 o
  -8   2   7       2450.66       2466.39        74.41 o
  -7   2   7       3587.18       3542.52        81.40 o
  -6   2   7       9488.73       8880.46       166.71 o
  -5   2   7       1463.80       1337.71        65.59 o
  -4   2   7       2520.00       2578.37       123.04 o
  -3   2   7       4439.58       3904.03       105.40 o
  -2   2   7       4542.90       4104.98        89.62 o
  -1   2   7         81.76         79.25        31.19 o
   0   2   7        293.14        296.34        25.77 o
   1   2   7       5491.51       5477.72        87.45 o
   2   2   7       2271.91       2269.47        71.46 o
   3   2   7       5352.59       6299.75        92.87 o
   4   2   7      11077.45      11166.75       152.03 o
   5   2   7       4113.98       3983.16        82.22 o
   6   2   7       1670.55       1783.53        70.14 o
   7   2   7       1070.43        964.57        69.31 o
   8   2   7      11347.18      11508.56       232.93 o
   9   2   7         51.79         97.51        51.34 o
  10   2   7       1369.01       1414.44       121.31 o
  11   2   7       5275.30       5686.23       250.50 o
  12   2   7       1759.27       1862.24       158.09 o
  13   2   7         38.08        -57.23        57.23 o
  14   2   7        490.23        523.32       148.78 o
  15   2   7         12.06         62.57       152.21 o
  16   2   7        149.43         91.96       106.27 o
  17   2   7         18.04         75.31       140.74 o
  18   2   7        107.68        -16.01       107.22 o
 -18   3   7        283.24        325.01       161.50 o
 -17   3   7          7.89        302.52       124.25 o
 -16   3   7        698.09        755.92       377.46 o
 -15   3   7        812.63       1077.13       549.35 o
 -14   3   7        259.90        163.24        99.83 o
 -13   3   7       1812.69       1957.19       374.30 o
 -12   3   7         30.51        121.74        51.17 o
 -11   3   7       1900.57       1976.72       149.32 o
 -10   3   7       1417.78       1292.25        69.63 o
  -9   3   7       1416.10       1286.92        60.34 o
  -8   3   7       9513.63       9256.60       267.70 o
  -7   3   7       1476.37       1378.83        78.12 o
  -6   3   7        328.82        272.13        37.97 o
  -5   3   7        293.38        374.14        43.35 o
  -4   3   7      34772.71      35906.20       340.45 o
  -3   3   7      16176.44      16730.85       307.07 o
  -2   3   7       4139.18       3834.00        97.21 o
  -1   3   7       1900.10       2079.70        66.09 o
   0   3   7         70.39        122.16        17.80 o
   1   3   7       1949.97       2225.99        82.53 o
   2   3   7      10665.36      10741.13       176.51 o
   3   3   7        331.84        382.91        34.81 o
   4   3   7       6444.32       6096.80       119.10 o
   5   3   7         26.29         61.52        26.94 o
   6   3   7        949.07        818.26        48.94 o
   7   3   7      12250.79      11888.45       239.74 o
   8   3   7        209.16        289.93        42.94 o
   9   3   7         96.67        150.93        57.18 o
  10   3   7       1232.83       1166.09       128.66 o
  11   3   7       1131.19       1191.56       119.87 o
  12   3   7        802.33        828.36       128.01 o
  13   3   7        170.65         53.52       100.82 o
  14   3   7        464.53        266.71       123.29 o
  15   3   7          8.37        120.21       114.58 o
  16   3   7          7.60        105.20        91.85 o
  17   3   7        260.10        295.68       136.77 o
  18   3   7         51.10          6.64       109.04 o
 -18   4   7        569.50        464.92       175.35 o
 -17   4   7        155.29        330.71       148.42 o
 -16   4   7       1421.33       1445.51       222.17 o
 -15   4   7         64.80        169.50       192.47 o
 -14   4   7       2617.33       2746.12       310.84 o
 -13   4   7        999.23       1093.68       138.81 o
 -12   4   7        113.81        127.00        61.77 o
 -11   4   7       1632.26       1462.10       118.34 o
 -10   4   7         37.73         63.38        29.87 o
  -9   4   7       1120.56       1099.03        66.29 o
  -8   4   7        399.04        377.05        36.04 o
  -7   4   7       5433.23       5211.59       197.02 o
  -6   4   7       2128.24       2116.26       122.70 o
  -5   4   7        543.44        657.63        76.69 o
  -4   4   7       3716.48       3532.73        83.69 o
  -3   4   7      56440.34      55701.34       613.79 o
  -2   4   7        267.98        257.89        31.72 o
  -1   4   7        166.77        115.20        29.07 o
   0   4   7       2284.94       2465.65        74.59 o
   1   4   7       4616.30       5007.88       126.89 o
   2   4   7      15157.37      16346.84       298.19 o
   3   4   7       8744.45       9065.00       230.90 o
   4   4   7          3.56         75.00        28.06 o
   5   4   7       1749.82       1663.86        95.48 o
   6   4   7       2100.09       1955.65        72.33 o
   7   4   7        838.83        815.58        69.72 o
   8   4   7       2982.77       2870.47       126.02 o
   9   4   7          0.09         93.44        49.08 o
  10   4   7        128.12        153.68        64.28 o
  11   4   7        976.04       1129.90       116.82 o
  12   4   7        542.22        716.37       106.38 o
  13   4   7        267.05        432.51       178.21 o
  14   4   7        112.01         88.86       132.17 o
  15   4   7        747.28        993.10       216.82 o
  16   4   7         34.36        104.76       119.87 o
  17   4   7        257.01        125.47        92.85 o
  18   4   7       1164.42        939.12       312.41 o
 -18   5   7         56.52        109.12       192.82 o
 -17   5   7          2.19       -105.07       105.07 o
 -16   5   7        271.78        159.72       101.23 o
 -15   5   7       1559.57       1769.58       274.67 o
 -14   5   7       1966.42       2268.24       289.80 o
 -13   5   7       1176.66       1130.79       260.76 o
 -12   5   7        172.43        222.50        58.33 o
 -11   5   7         28.72         44.93        47.77 o
 -10   5   7         33.21         61.02        44.89 o
  -9   5   7        178.10        138.53        38.00 o
  -8   5   7      14547.54      14166.00       232.41 o
  -7   5   7      11669.88      11198.70       291.44 o
  -6   5   7       3866.19       3979.58       136.66 o
  -5   5   7       9768.54       8964.84       209.81 o
  -4   5   7       4472.41       4615.32       131.28 o
  -3   5   7      21900.98      22908.67       269.18 o
  -2   5   7        126.77        125.33        28.22 o
  -1   5   7      34205.84      35564.61       295.25 o
   0   5   7        108.81        219.85        33.55 o
   1   5   7       5352.31       5653.20       128.37 o
   2   5   7       6296.10       5842.68       108.22 o
   3   5   7        867.81       1082.56        64.56 o
   4   5   7          6.49         51.91        35.15 o
   5   5   7          8.52         24.28        37.93 o
   6   5   7      12010.73      11259.46       190.77 o
   7   5   7        578.51        658.53        86.96 o
   8   5   7       3831.95       3743.66       139.21 o
   9   5   7      12946.37      13070.11       350.48 o
  10   5   7       4134.41       4419.34       216.40 o
  11   5   7        107.51         74.67        54.27 o
  12   5   7          0.10         32.41        59.72 o
  13   5   7       1924.55       1853.83       199.99 o
  14   5   7        474.13        354.87       291.43 o
  15   5   7        200.69         -9.44       201.08 o
  16   5   7         18.99        -58.14        92.90 o
  17   5   7         34.82         67.14       108.90 o
  18   5   7         43.73        134.95       208.22 o
 -18   6   7        166.55        148.88       128.78 o
 -17   6   7          2.52        114.24       122.43 o
 -16   6   7         28.42        -17.51       129.98 o
 -15   6   7        731.71        698.59       168.94 o
 -14   6   7        244.33        508.22       150.72 o
 -13   6   7       1257.91       1230.20       149.94 o
 -12   6   7        193.24        222.72        63.88 o
 -11   6   7         19.65        -43.47        43.47 o
 -10   6   7        923.86        958.33        83.33 o
  -9   6   7       4022.02       4083.26       154.37 o
  -8   6   7       6028.16       5897.06       178.13 o
  -7   6   7      17240.02      14900.83       493.66 o
  -6   6   7       2044.26       1700.93        87.36 o
  -5   6   7       1207.61       1286.18        77.94 o
  -4   6   7        354.56        472.55        70.59 o
  -3   6   7         31.42         52.55        25.42 o
  -2   6   7       1458.21       1914.52        74.71 o
  -1   6   7       1823.23       1752.04        71.61 o
   0   6   7       9463.12       9443.42       158.27 o
   1   6   7       2453.06       2292.42       105.00 o
   2   6   7      13364.19      14185.57       225.61 o
   3   6   7       3119.30       3335.72        91.36 o
   4   6   7       2086.39       1932.75        70.78 o
   5   6   7      14126.84      14684.05       313.44 o
   6   6   7       1636.02       1605.48        79.18 o
   7   6   7       7235.96       7268.64       259.09 o
   8   6   7       8077.24       7872.35       232.89 o
   9   6   7       1208.35       1261.16        87.89 o
  10   6   7        142.24        -43.24        47.99 o
  11   6   7          0.70        -53.37        53.37 o
  12   6   7         92.24        173.21        73.76 o
  13   6   7       4307.50       4363.97       300.12 o
  14   6   7       1760.08       1735.45       252.70 o
  15   6   7          4.36        190.67       128.39 o
  16   6   7        398.95        290.54       141.24 o
  17   6   7        567.79        978.03       213.99 o
 -18   7   7        160.05         22.83       115.33 o
 -17   7   7        194.31        326.63       154.49 o
 -16   7   7         55.59        185.06       138.56 o
 -15   7   7       1796.01       2099.17       379.84 o
 -14   7   7        660.95        659.04       111.77 o
 -13   7   7       1261.37       1394.55       146.58 o
 -12   7   7       1089.12       1047.91       110.08 o
 -11   7   7       1246.77       1176.97       115.78 o
 -10   7   7        378.97        291.27        61.20 o
  -9   7   7       7122.42       7112.46       215.63 o
  -8   7   7        631.40        556.44        99.00 o
  -7   7   7      15642.75      14454.70       400.89 o
  -6   7   7       2628.81       2822.50       195.03 o
  -5   7   7       1346.53       1352.58       119.81 o
  -4   7   7        554.96        577.24        67.37 o
  -3   7   7       2140.87       2259.89        98.05 o
  -2   7   7         11.74        138.49        31.98 o
  -1   7   7       6595.54       7005.44       172.95 o
   0   7   7         88.38        122.01        33.67 o
   1   7   7       4193.20       4038.78       155.93 o
   2   7   7      12990.27      14018.42       210.57 o
   3   7   7       2117.21       2067.67        83.53 o
   4   7   7       1630.73       1661.71        74.24 o
   5   7   7      14966.32      14502.91       312.41 o
   6   7   7       3526.60       3668.88       128.59 o
   7   7   7       9084.71       9351.36       252.62 o
   8   7   7        699.99        778.72        85.98 o
   9   7   7        629.35        590.65        74.56 o
  10   7   7       1608.71       1877.78       137.32 o
  11   7   7        545.38        229.66        63.94 o
  12   7   7        138.18        134.03        58.20 o
  13   7   7         21.17         58.33        75.49 o
  14   7   7        167.36        163.46       109.83 o
  15   7   7        186.54        395.91       146.45 o
  16   7   7        273.35        285.05       136.17 o
  17   7   7          6.11        108.30       113.84 o
 -18   8   7        385.10        379.34       172.18 o
 -17   8   7       1075.71       1172.42       388.98 o
 -16   8   7          5.98         58.10       120.30 o
 -15   8   7       1271.52        909.34       195.80 o
 -14   8   7        616.14        923.74       153.98 o
 -13   8   7        268.46        313.95        99.18 o
 -12   8   7        579.44        454.45        78.92 o
 -11   8   7       3645.27       3521.77       194.53 o
 -10   8   7        705.17        569.69        82.14 o
  -9   8   7        227.08        222.45        76.85 o
  -8   8   7       2217.57       2283.60       182.12 o
  -7   8   7        272.08        446.61        92.21 o
  -6   8   7         37.50         50.42        63.08 o
  -5   8   7         76.63         85.29        27.41 o
  -4   8   7       4173.89       4103.31       140.13 o
  -3   8   7        613.14        773.76        65.41 o
  -2   8   7      28877.13      28396.63       519.21 o
  -1   8   7        745.67        665.76        53.67 o
   0   8   7         27.14         65.08        28.25 o
   1   8   7       5845.38       5963.40       197.22 o
   2   8   7      14900.23      14876.36       254.47 o
   3   8   7        122.30        176.84        37.71 o
   4   8   7       4610.70       4425.49       127.80 o
   5   8   7         38.95         54.22        37.68 o
   6   8   7       4808.91       4399.34       148.16 o
   7   8   7       5042.68       4896.38       162.90 o
   8   8   7         45.12        100.75        54.40 o
   9   8   7       1553.53       1539.91       116.65 o
  10   8   7        323.17        366.49       108.93 o
  11   8   7       1411.36       1341.68       124.88 o
  12   8   7       1308.27       1266.35       136.52 o
  13   8   7        191.07          1.19        81.47 o
  14   8   7        360.94        289.12       233.81 o
  15   8   7       1058.30       1362.94       360.24 o
  16   8   7        148.83        463.30       162.11 o
  17   8   7         31.75        143.10       116.87 o
 -18   9   7          6.41        -75.50       179.58 o
 -17   9   7         29.34        129.88       141.69 o
 -16   9   7         31.74          7.96       143.05 o
 -15   9   7        601.68        944.18       213.45 o
 -14   9   7        783.30        794.32       212.01 o
 -13   9   7        871.57        969.34       144.47 o
 -12   9   7         54.53         71.85        53.90 o
 -11   9   7       3711.93       3805.64       245.85 o
 -10   9   7       2362.53       2474.93       196.20 o
  -9   9   7        252.20        340.94        96.84 o
  -8   9   7       9852.84       9708.61       356.25 o
  -7   9   7          1.90         57.44       106.15 o
  -6   9   7        516.70        617.47       100.19 o
  -5   9   7       1952.08       1791.94       120.32 o
  -4   9   7        532.46        618.64        63.88 o
  -3   9   7       4095.85       3673.00       131.04 o
  -2   9   7          0.46         56.40        38.79 o
  -1   9   7        775.08        791.44        68.53 o
   0   9   7      10945.12      11788.04       205.00 o
   1   9   7      11676.96      10815.57       224.56 o
   2   9   7         95.94        154.83        42.00 o
   3   9   7        908.30        936.40        67.74 o
   4   9   7       4781.24       5024.10       145.11 o
   5   9   7        594.27        521.22        62.26 o
   6   9   7       1235.27       1163.17        82.88 o
   7   9   7        126.17        243.62        52.35 o
   8   9   7        252.68        289.69        69.76 o
   9   9   7      11898.73      12057.27       317.38 o
  10   9   7         19.82         26.49        56.26 o
  11   9   7        586.27        769.32       102.80 o
  12   9   7       1076.16       1262.99       121.86 o
  13   9   7         86.61        140.52        80.36 o
  14   9   7          1.16         41.09        94.83 o
  15   9   7         55.18          6.59       184.34 o
  16   9   7        150.33        214.94       110.82 o
  17   9   7         24.39        305.43       130.62 o
 -17  10   7       1492.06       1935.91       304.73 o
 -16  10   7         44.48          2.38       260.03 o
 -15  10   7         60.93         -5.39        68.10 o
 -14  10   7          3.45        -74.43       117.65 o
 -13  10   7        586.71        641.50       132.71 o
 -12  10   7       4223.76       4389.74       229.80 o
 -11  10   7       3228.79       3742.88       247.13 o
 -10  10   7      21973.50      21802.86       640.44 o
  -9  10   7          2.30        -93.17        93.17 o
  -8  10   7       1120.22       1087.60       131.46 o
  -7  10   7       7437.82       7747.49       367.57 o
  -6  10   7        105.69        120.72        34.33 o
  -5  10   7        488.66        518.11        83.60 o
  -4  10   7       4406.38       4515.99       166.61 o
  -3  10   7       5211.79       4899.27       159.00 o
  -2  10   7       6565.11       7174.69       207.66 o
  -1  10   7        681.19        931.39        80.69 o
   0  10   7       4873.25       4994.63       138.32 o
   1  10   7        115.86        243.71        50.49 o
   2  10   7         80.95         87.54        39.63 o
   3  10   7      16178.56      16698.43       294.45 o
   4  10   7       5238.99       5301.68       157.05 o
   5  10   7        412.35        388.85        59.50 o
   6  10   7       5996.76       5800.32       185.97 o
   7  10   7       6237.68       6307.68       199.35 o
   8  10   7        452.55        499.08        90.60 o
   9  10   7          0.38         75.34        48.04 o
  10  10   7       2111.78       2349.07       186.88 o
  11  10   7        309.86        376.72       100.49 o
  12  10   7         26.23         26.19        50.54 o
  13  10   7        778.48        812.28       136.81 o
  14  10   7        379.02        405.57       253.26 o
  15  10   7          6.82        -17.97       103.68 o
  16  10   7         64.20         -9.26        97.51 o
  17  10   7         10.00        147.09       154.57 o
 -17  11   7        227.21        166.36       216.26 o
 -16  11   7         16.82        -66.94       127.44 o
 -15  11   7        274.79         93.52       133.42 o
 -14  11   7        789.07        970.31       177.60 o
 -13  11   7        839.55        836.94       144.70 o
 -12  11   7        379.20        272.63       112.94 o
 -11  11   7       4575.61       5102.30       290.60 o
 -10  11   7         62.81        111.89        72.75 o
  -9  11   7       2442.80       2394.13       195.04 o
  -8  11   7       1996.08       1774.94       164.85 o
  -7  11   7          8.12         36.49        26.97 o
  -6  11   7      12525.90      12364.22       259.42 o
  -5  11   7       2194.13       2261.35       121.24 o
  -4  11   7       2637.60       2493.19       132.23 o
  -3  11   7        118.10        195.18        56.30 o
  -2  11   7       9171.31       9526.02       229.75 o
  -1  11   7        112.78        264.64        70.69 o
   0  11   7        415.95        496.07        69.50 o
   1  11   7       7218.02       7632.53       182.51 o
   2  11   7       1531.25       1768.73       117.44 o
   3  11   7       2153.68       2290.25       118.93 o
   4  11   7        304.69        360.90        64.65 o
   5  11   7       4536.48       4539.63       169.41 o
   6  11   7         44.26        157.43        51.07 o
   7  11   7          4.10        174.22        47.52 o
   8  11   7          0.13         63.64        65.44 o
   9  11   7       1930.69       1919.22       151.22 o
  10  11   7       1723.93       1763.36       164.76 o
  11  11   7        890.15        971.09       152.41 o
  12  11   7        556.37        663.15       164.39 o
  13  11   7        222.11        307.82       109.29 o
  14  11   7        853.98        795.52       162.76 o
  15  11   7         12.88        115.83       106.80 o
  16  11   7         64.79        139.74       120.33 o
  17  11   7        186.27        285.61       198.61 o
 -17  12   7        583.26        410.71       149.26 o
 -16  12   7          8.63          0.76        93.14 o
 -15  12   7        157.40         22.75       105.53 o
 -14  12   7          0.53        -96.83        96.83 o
 -13  12   7          0.01        207.73        96.17 o
 -12  12   7        695.81        511.81       120.83 o
 -11  12   7        563.37        667.42       140.11 o
 -10  12   7       3311.35       2786.97       340.18 o
  -9  12   7       4434.88       4690.33       276.75 o
  -8  12   7       1605.81       1596.49       182.51 o
  -7  12   7        444.62        529.07       115.87 o
  -6  12   7      10935.92      10463.24       259.21 o
  -5  12   7        679.11        670.06        97.80 o
  -4  12   7       2037.84       2094.25       153.24 o
  -3  12   7       1996.25       1823.31       108.59 o
  -2  12   7        737.52        706.10        76.68 o
  -1  12   7          4.08         35.15        42.24 o
   0  12   7         11.15         14.66        47.48 o
   1  12   7      20614.94      20803.79       470.38 o
   2  12   7        113.55         87.16        34.19 o
   3  12   7       2064.33       2233.39       123.86 o
   4  12   7        726.53        759.56        78.85 o
   5  12   7       6770.76       6690.11       211.98 o
   6  12   7       3482.42       3129.60       167.99 o
   7  12   7       2276.18       2321.25       162.64 o
   8  12   7       1448.08       1588.30       201.80 o
   9  12   7        686.72        703.17       102.41 o
  10  12   7        955.64       1288.02       148.09 o
  11  12   7        332.77        427.35       105.58 o
  12  12   7         52.63          5.50        62.11 o
  13  12   7         43.49         41.48        80.31 o
  14  12   7        135.77         -0.53        74.46 o
  15  12   7        305.47        156.18       112.91 o
  16  12   7        122.57        -76.40        91.93 o
 -17  13   7        342.78         97.09       195.96 o
 -16  13   7        107.54        123.17       173.58 o
 -15  13   7        327.84        325.84       122.21 o
 -14  13   7        345.58        224.32        95.93 o
 -13  13   7        175.14        211.94        88.64 o
 -12  13   7         26.99        137.55        91.70 o
 -11  13   7        233.83        422.12       100.38 o
 -10  13   7       2310.79       2560.66       210.31 o
  -9  13   7       1106.90       1137.41       150.99 o
  -8  13   7        218.82        280.79        87.39 o
  -7  13   7       4996.54       5362.35       284.74 o
  -6  13   7        763.69        828.13        86.89 o
  -5  13   7       1411.79       1435.76       110.92 o
  -4  13   7       1648.68       1724.25       137.67 o
  -3  13   7       3907.11       3599.82       164.54 o
  -2  13   7          0.65         44.31        51.30 o
  -1  13   7      18117.38      17859.36       364.57 o
   0  13   7       3751.44       3982.30       219.22 o
   1  13   7        376.50        463.79        82.65 o
   2  13   7       2860.92       2614.68       110.19 o
   3  13   7         68.75        108.86        48.24 o
   4  13   7       3293.52       3328.45       155.51 o
   5  13   7       6400.75       6134.36       211.38 o
   6  13   7       3285.33       3331.95       159.77 o
   7  13   7       3570.92       3591.57       187.67 o
   8  13   7        983.37       1090.33       127.53 o
   9  13   7       1154.27       1281.17       141.37 o
  10  13   7        334.61        407.59        94.78 o
  11  13   7       2854.32       3233.74       235.70 o
  12  13   7         16.48         76.16        67.06 o
  13  13   7        350.10        389.67       104.24 o
  14  13   7        400.48        530.36       136.57 o
  15  13   7        149.24        150.36       154.78 o
  16  13   7         43.62       1239.91       354.14 o
 -16  14   7          9.91       -136.48       136.48 o
 -15  14   7          0.45        -46.37        87.74 o
 -14  14   7         31.90         87.88        94.37 o
 -13  14   7         51.86          7.28        92.57 o
 -12  14   7         60.02         63.46       109.61 o
 -11  14   7       1269.07       1534.31       180.82 o
 -10  14   7       1452.13       1185.32       158.05 o
  -9  14   7       9395.60       8935.63       480.98 o
  -8  14   7        432.22        594.24       124.44 o
  -7  14   7       1149.27       1225.36       152.21 o
  -6  14   7       7125.94       6963.10       329.25 o
  -5  14   7          2.41         87.99        55.35 o
  -4  14   7       1080.15       1278.61       124.08 o
  -3  14   7       4430.40       4014.62       178.06 o
  -2  14   7        227.70        331.25        66.50 o
  -1  14   7       1707.18       1525.99       116.08 o
   0  14   7        199.39        295.54       105.44 o
   1  14   7          7.21        286.46        87.03 o
   2  14   7         42.98        -35.15        51.06 o
   3  14   7       2704.07       2563.91       104.86 o
   4  14   7         50.58         65.69        45.06 o
   5  14   7       1411.81       1471.02       113.60 o
   6  14   7       1796.94       1691.16       121.61 o
   7  14   7       4352.22       3834.75       298.04 o
   8  14   7        191.35        420.08        92.04 o
   9  14   7         30.29        137.20        76.32 o
  10  14   7         63.56        345.22       101.15 o
  11  14   7         94.10        188.82       141.25 o
  12  14   7         34.80         61.31        70.50 o
  13  14   7        859.73        828.68       150.60 o
  14  14   7         88.61        103.82        97.32 o
  15  14   7        144.83         63.66        93.46 o
  16  14   7        521.74        333.26       218.39 o
 -16  15   7        335.94        377.23       177.65 o
 -15  15   7        128.14         30.03        79.77 o
 -14  15   7        522.86        615.94       156.63 o
 -13  15   7        864.30        948.90       158.77 o
 -12  15   7        365.13        507.17       157.91 o
 -11  15   7         97.94          4.13       100.78 o
 -10  15   7         38.44         18.73        72.78 o
  -9  15   7       3875.82       3955.80       277.91 o
  -8  15   7       2080.16       2075.44       198.84 o
  -7  15   7       2560.77       2398.23       206.56 o
  -6  15   7       2375.78       2609.86       233.13 o
  -5  15   7       9075.43       8700.09       372.04 o
  -4  15   7          9.17        158.50       103.00 o
  -3  15   7       1062.29       1216.30       106.03 o
  -2  15   7        240.73        214.64        64.55 o
  -1  15   7       2257.99       2087.05       137.15 o
   0  15   7       4157.02       3995.98       283.36 o
   1  15   7       2232.17       1761.61       199.64 o
   2  15   7        140.47        177.16       110.93 o
   3  15   7        721.60        688.99        92.99 o
   4  15   7        898.51       1057.06       106.56 o
   5  15   7        283.88        284.62        63.15 o
   6  15   7       1817.51       1651.19       125.36 o
   7  15   7        311.27        269.71        77.81 o
   8  15   7         25.44          9.22        71.93 o
   9  15   7       1178.01       1215.57       136.26 o
  10  15   7        580.03        915.70       156.21 o
  11  15   7        607.49        767.43       125.89 o
  12  15   7         29.64        156.30        79.56 o
  13  15   7         81.76        165.98        73.72 o
  14  15   7        846.22        845.48       173.85 o
  15  15   7          0.13       -116.10       116.10 o
 -17  16   7        233.05        398.93       237.69 o
 -16  16   7         10.46        174.82       113.95 o
 -15  16   7        404.09        529.03       145.98 o
 -14  16   7         54.61         95.10       134.68 o
 -13  16   7        275.74        316.52       116.95 o
 -12  16   7         45.47        230.45       227.13 o
 -11  16   7        391.47        377.30       124.41 o
 -10  16   7        212.00        157.34       106.17 o
  -9  16   7        645.99        222.88       176.21 o
  -8  16   7         20.60        163.43        94.56 o
  -7  16   7        228.52        335.14       176.71 o
  -6  16   7         16.24        195.69       102.35 o
  -5  16   7       1970.19       2061.85       346.53 o
  -4  16   7       2222.91       2302.42       326.02 o
  -3  16   7       7932.54       7671.62       258.26 o
  -2  16   7       3003.30       3018.81       166.53 o
  -1  16   7        191.15        282.13        65.42 o
   0  16   7       8908.43       9219.74       546.83 o
   1  16   7        778.05        496.51       129.15 o
   2  16   7        160.96        115.36        59.80 o
   3  16   7       2036.48       2257.02       177.68 o
   4  16   7        537.46        474.65        74.57 o
   5  16   7        377.50        412.79        72.61 o
   6  16   7       2537.32       2625.46       159.54 o
   7  16   7       4065.17       3965.30       241.82 o
   8  16   7        148.99        168.64        76.69 o
   9  16   7        442.99        585.71       106.88 o
  10  16   7        252.59        392.24       107.19 o
  11  16   7         39.99          2.02        78.59 o
  12  16   7        341.24        133.60        82.83 o
  13  16   7        249.47        323.54        98.45 o
  14  16   7         14.36         82.56        89.77 o
  15  16   7         51.61       -131.53       153.68 o
 -16  17   7        240.29         18.86       219.69 o
 -15  17   7         24.67        -48.23        86.38 o
 -14  17   7        823.14        960.50       165.71 o
 -13  17   7         63.48        258.26       111.85 o
 -12  17   7          0.67        -90.39        95.33 o
 -11  17   7        300.35        542.69       122.18 o
 -10  17   7        292.15        277.85       108.04 o
  -9  17   7        152.34        210.56        95.56 o
  -8  17   7          6.84         38.77       127.37 o
  -7  17   7        213.10        307.21       109.36 o
  -6  17   7       5158.09       5100.62       306.37 o
  -5  17   7       3983.09       4395.25       348.18 o
  -4  17   7       3007.95       2880.09       275.13 o
  -3  17   7       2658.15       2667.94       164.01 o
  -2  17   7        862.15       1003.83       104.70 o
  -1  17   7        270.35        192.31        60.04 o
   0  17   7       1802.23       2140.27       182.54 o
   1  17   7      13559.25      13042.25       428.21 o
   2  17   7       3342.82       2988.93       211.13 o
   3  17   7       2360.22       2475.68       202.54 o
   4  17   7        216.57        183.83        74.54 o
   5  17   7       1289.89       1569.62       130.27 o
   6  17   7       3951.76       4071.42       200.57 o
   7  17   7       3416.51       3468.16       230.95 o
   8  17   7        566.20        596.07       116.51 o
   9  17   7        897.22       1010.83       204.33 o
  10  17   7        358.77        247.22       101.04 o
  11  17   7          1.55        103.03        99.28 o
  12  17   7        174.05        233.30        92.29 o
  13  17   7          1.04        132.51        88.20 o
  14  17   7        244.71        286.17       124.25 o
 -16  18   7        524.02        345.16       147.27 o
 -15  18   7        258.44         69.64       111.10 o
 -14  18   7         84.59         91.29       112.86 o
 -13  18   7        728.55        820.59       183.44 o
 -12  18   7         13.29        112.93       248.62 o
 -11  18   7        114.40        140.05        90.00 o
 -10  18   7       3741.05       3946.16       293.58 o
  -9  18   7          0.21          7.49        96.29 o
  -8  18   7         14.09        150.63        96.18 o
  -7  18   7        151.28        494.43       137.54 o
  -6  18   7       3103.72       3151.07       250.44 o
  -5  18   7       7328.83       7101.03       439.88 o
  -4  18   7        236.29        256.88       132.10 o
  -3  18   7       6373.19       6241.77      1130.27 o
  -2  18   7       2498.04       2236.60       152.50 o
  -1  18   7       1844.91       1619.47       145.91 o
   0  18   7       2292.34       2075.43       157.79 o
   1  18   7        724.14        719.15       117.25 o
   2  18   7          2.19         87.48        92.78 o
   3  18   7       3999.27       3857.30       246.56 o
   4  18   7        489.20        608.42       118.59 o
   5  18   7        614.61        705.57       110.22 o
   6  18   7          0.44         43.35        54.00 o
   7  18   7        221.32        328.84       109.14 o
   8  18   7       4174.42       4789.70       280.85 o
   9  18   7        260.34        148.40        85.11 o
  10  18   7         58.54         14.45        73.18 o
  11  18   7          5.23         44.07       116.85 o
  12  18   7        165.83        260.88        90.46 o
  13  18   7        427.04        274.65       100.98 o
  14  18   7       1019.31       1437.91       373.77 o
 -16  19   7          0.20       -144.59       186.48 o
 -15  19   7        236.79        -66.86       114.03 o
 -14  19   7        146.20        203.69       107.96 o
 -13  19   7        330.69        210.90       157.78 o
 -12  19   7        275.34        417.06       160.07 o
 -11  19   7        999.82       1126.92       174.40 o
 -10  19   7        159.37        217.11       107.19 o
  -9  19   7       3342.32       3397.18       277.77 o
  -8  19   7       1021.91        864.31       145.05 o
  -7  19   7        156.77        315.01       109.10 o
  -6  19   7       4506.20       4377.24       478.48 o
  -5  19   7         47.61        283.58       121.22 o
  -4  19   7       2748.40       2964.23       298.82 o
  -3  19   7        917.92       1009.34       186.03 o
  -2  19   7          4.17         31.98        47.98 o
  -1  19   7        311.01        246.44        69.97 o
   0  19   7        925.30        862.38       103.08 o
   1  19   7         10.75         41.80        63.60 o
   2  19   7       3170.04       3264.19       235.86 o
   3  19   7       1512.40       1938.70       179.78 o
   4  19   7       1232.08       1235.15       153.85 o
   5  19   7        877.57       1111.56       131.59 o
   6  19   7       1898.65       2084.14       213.94 o
   7  19   7         17.34          4.88        64.51 o
   8  19   7       1087.29       1353.37       161.81 o
   9  19   7        732.57        817.92       133.89 o
  10  19   7        544.09        536.89       125.74 o
  11  19   7        893.98       1380.78       170.68 o
  12  19   7        254.69        275.47        84.92 o
  13  19   7         95.02        -65.86       124.34 o
 -15  20   7        264.02       -142.10       142.10 o
 -14  20   7         18.99        -26.40       108.99 o
 -13  20   7        979.97       1063.72       174.52 o
 -12  20   7        179.13        230.78       157.09 o
 -11  20   7         37.85        107.60        87.36 o
 -10  20   7       2062.55       2211.94       234.75 o
  -9  20   7       2026.11       1875.05       213.12 o
  -8  20   7       1570.67       1936.88       216.74 o
  -7  20   7         98.04        300.29       120.92 o
  -6  20   7         86.40        146.22       113.74 o
  -5  20   7       5194.15       5018.17       388.08 o
  -4  20   7       2668.81       3002.90       304.06 o
  -3  20   7        115.81        229.98       128.57 o
  -2  20   7       4505.06       4386.70       275.15 o
  -1  20   7       2029.26       1789.08       142.27 o
   0  20   7       1128.14       1183.81       121.65 o
   1  20   7        406.27        284.75        93.07 o
   2  20   7        150.51          5.89        71.07 o
   3  20   7       4236.49       4202.70       272.51 o
   4  20   7          0.68        -61.54        61.54 o
   5  20   7       4306.91       4578.06       287.57 o
   6  20   7       3345.97       3967.74       427.86 o
   7  20   7        998.18       1038.13       157.62 o
   8  20   7        226.01        289.02        99.89 o
   9  20   7        321.50        540.51       140.80 o
  10  20   7        867.95        846.15       137.73 o
  11  20   7          0.19        177.88        98.49 o
  12  20   7        783.67        692.44       133.10 o
  13  20   7       1339.93       1055.20       182.36 o
 -14  21   7        132.43         67.43       287.87 o
 -13  21   7        339.40        287.03       172.46 o
 -12  21   7        383.34        378.33       151.59 o
 -11  21   7         96.28        131.60       131.39 o
 -10  21   7         49.11        238.34       106.49 o
  -9  21   7       1605.68       1614.53       205.68 o
  -8  21   7       1774.64       1735.62       212.60 o
  -7  21   7        232.66        263.24       113.10 o
  -6  21   7        107.84        225.72       152.13 o
  -5  21   7       6529.04       6808.15       654.86 o
  -4  21   7        744.45        885.11       195.82 o
  -3  21   7        756.60        896.06       188.32 o
  -2  21   7         10.69         86.26        88.00 o
  -1  21   7       2536.87       2673.75       228.12 o
   0  21   7        271.30        427.81       119.13 o
   1  21   7       1977.12       1972.12       198.30 o
   2  21   7       3805.86       3771.00       265.77 o
   3  21   7        636.00        506.66       123.20 o
   4  21   7       1229.71       1219.48       162.29 o
   5  21   7          3.14         11.81        66.55 o
   6  21   7       2755.39       2595.09       241.61 o
   7  21   7          1.65         95.61       176.57 o
   8  21   7        426.36        504.03       139.10 o
   9  21   7        582.95        847.30       166.88 o
  10  21   7         55.56        220.27       109.35 o
  11  21   7        763.12        971.32       180.92 o
  12  21   7        577.42        836.37       296.00 o
  13  21   7        501.99        652.63       191.55 o
 -14  22   7          7.40        199.25       154.14 o
 -13  22   7       1839.57       1956.71       309.07 o
 -12  22   7        748.50        546.55       163.51 o
 -11  22   7         79.49       -116.06       156.36 o
 -10  22   7          0.46        147.94        99.37 o
  -9  22   7        539.15        300.98       202.78 o
  -8  22   7       2075.90       2552.54       254.87 o
  -7  22   7        668.33        693.24       148.29 o
  -6  22   7          0.54        200.78       121.49 o
  -5  22   7         21.85        288.92       153.57 o
  -4  22   7         51.85        126.88       130.00 o
  -3  22   7         58.54        111.94       126.48 o
  -2  22   7       2517.69       2438.14       213.95 o
  -1  22   7       2259.10       2382.91       215.82 o
   0  22   7       3134.40       3179.70       251.88 o
   1  22   7        611.25        638.03       151.40 o
   2  22   7        190.96         83.59       136.38 o
   3  22   7        809.42        490.56       147.42 o
   4  22   7       1381.10       1696.16       190.14 o
   5  22   7         31.15        -29.58        80.15 o
   6  22   7         42.50        302.34       146.87 o
   7  22   7         25.17        137.45       143.36 o
   8  22   7        314.73        208.87       101.30 o
   9  22   7          1.83         29.72        98.13 o
  10  22   7         10.70         78.37       219.85 o
  11  22   7        979.76        969.19       180.69 o
  12  22   7          8.10         62.78       117.26 o
 -13  23   7        107.20         41.49       119.51 o
 -12  23   7       1082.61       1545.44       631.77 o
 -11  23   7        750.65        840.52       160.93 o
 -10  23   7        128.41         99.02        95.51 o
  -9  23   7        412.72        599.56       162.80 o
  -8  23   7       1222.29       1454.69       206.58 o
  -7  23   7         39.10        114.15       107.02 o
  -6  23   7         21.58        152.83       249.18 o
  -5  23   7        394.73        410.43       160.93 o
  -4  23   7        207.04         32.19        99.35 o
  -3  23   7       3981.08       4165.63       249.58 o
  -2  23   7         94.62        275.61       163.12 o
  -1  23   7         18.45        174.26        90.07 o
   0  23   7          2.94        -51.46        87.61 o
   1  23   7       1451.34       1353.29       177.67 o
   2  23   7       1251.93       1251.14       168.18 o
   3  23   7        274.97        259.38       106.40 o
   4  23   7         24.25         12.71        71.74 o
   5  23   7          1.18         -0.05       180.92 o
   6  23   7         31.64        -46.19       117.58 o
   7  23   7       2306.31       2494.30       262.70 o
   8  23   7        378.04        514.99       139.02 o
   9  23   7        106.32        176.70       187.79 o
  10  23   7        361.79        596.38       154.63 o
  11  23   7        614.81        405.25       668.27 o
 -12  24   7        112.38        -26.45       147.19 o
 -11  24   7         96.91        264.68       264.66 o
 -10  24   7        232.40        367.41       135.71 o
  -9  24   7        262.91        233.19       142.37 o
  -8  24   7        410.15        571.09       152.72 o
  -7  24   7        837.75       1014.41       176.12 o
  -6  24   7        414.72        253.78       125.71 o
  -5  24   7       2226.34       2092.97       334.35 o
  -4  24   7       3786.15       3603.52       369.63 o
  -3  24   7        772.27        974.01       189.38 o
  -2  24   7         25.56        208.42        94.77 o
  -1  24   7         32.48        253.92       106.19 o
   0  24   7        216.11         83.82        97.53 o
   1  24   7        593.10        488.65       112.46 o
   2  24   7        540.51        580.76       173.55 o
   3  24   7        338.94        178.86        97.85 o
   4  24   7         87.16          2.97        75.41 o
   5  24   7        728.64        778.90       205.52 o
   6  24   7          1.37       -128.91       128.91 o
   7  24   7        143.49        192.53       150.02 o
   8  24   7       1492.39       1340.33       205.68 o
   9  24   7         71.73         30.58       147.46 o
  10  24   7        147.89         17.31       343.87 o
 -11  25   7          7.34        177.92       206.18 o
 -10  25   7         49.89        163.21       140.38 o
  -9  25   7         73.38        393.54       148.70 o
  -8  25   7        713.85        788.31       169.30 o
  -7  25   7          7.20        138.81       116.01 o
  -6  25   7        959.05        806.17       194.07 o
  -5  25   7        599.51        967.58       221.57 o
  -4  25   7       4808.42       5383.09       367.78 o
  -3  25   7         61.10        272.86       127.88 o
  -2  25   7        593.10        662.74       139.00 o
  -1  25   7       1153.98       1291.84       229.51 o
   0  25   7         94.63        -49.95        85.56 o
   1  25   7         23.89        214.95       118.25 o
   2  25   7        889.20        564.22       158.22 o
   3  25   7       1257.38        988.20       154.97 o
   4  25   7       1616.11       1412.78       482.82 o
   5  25   7       1625.05       1619.42       497.96 o
   6  25   7        661.23        860.38       213.16 o
   7  25   7        519.75        650.69       205.38 o
   8  25   7        475.58        373.52       239.23 o
   9  25   7        198.47         81.85       107.58 o
  10  25   7          2.91        -79.17       175.56 o
 -10  26   7         15.45       -121.06       121.06 o
  -9  26   7        319.79        215.76       156.49 o
  -8  26   7        472.60        735.53       178.29 o
  -7  26   7          0.06        171.42       119.53 o
  -6  26   7         31.93        225.21       237.38 o
  -5  26   7       3938.64       4504.42       349.26 o
  -4  26   7         22.33        161.27       123.36 o
  -3  26   7          5.55        154.83       137.73 o
  -2  26   7        502.75        510.29       150.13 o
  -1  26   7        804.53        971.96       162.65 o
   0  26   7         11.99        179.68        99.56 o
   1  26   7       2034.09       2132.73       232.30 o
   2  26   7        356.04        213.17       129.22 o
   3  26   7       3285.23       3205.94       280.12 o
   4  26   7         41.19        -77.89       212.56 o
   5  26   7         65.59        101.58       239.34 o
   6  26   7        461.56        411.30       342.64 o
   7  26   7         28.59        129.42       134.59 o
   8  26   7          0.23        156.21       258.22 o
 -10  27   7        783.26        862.57       311.42 o
  -9  27   7        622.05        692.64       357.61 o
  -8  27   7        191.65        194.36       115.25 o
  -7  27   7          4.44        201.80       136.16 o
  -6  27   7        497.84        485.36       308.75 o
  -5  27   7         23.22        177.66       120.66 o
  -4  27   7        172.38        198.29       214.72 o
  -3  27   7        105.54         43.98       147.09 o
  -2  27   7        953.20       1153.41       326.69 o
  -1  27   7         23.27        283.37       121.66 o
   0  27   7       1355.09       1293.65       200.16 o
   1  27   7        502.03        346.57       109.62 o
   2  27   7       1169.65       1087.54       179.30 o
   3  27   7         18.25        -54.11        98.02 o
   4  27   7        876.05       1032.64       217.53 o
   5  27   7         43.64        191.69       144.16 o
   6  27   7        412.93        464.62       183.11 o
  -8  28   7        592.96       1182.14       406.53 o
  -7  28   7       1538.59       2025.30       266.93 o
  -6  28   7        111.94         28.05       132.18 o
  -5  28   7         39.09        179.08       168.50 o
  -4  28   7        537.60        489.07       173.06 o
  -3  28   7        501.43        401.25       170.78 o
  -2  28   7          0.97        231.97       136.24 o
  -1  28   7         44.59         48.42        99.64 o
   0  28   7          7.93        -94.59        94.59 o
   1  28   7        433.54        299.58       108.40 o
   2  28   7         23.89        -51.94        82.78 o
   3  28   7        123.59        110.80       119.19 o
   4  28   7         28.54        202.11       168.43 o
   5  28   7        544.87        387.42       280.54 o
  -6  29   7          2.17        306.51       261.67 o
  -5  29   7         24.67          4.02       110.76 o
  -4  29   7         30.55        -41.74       172.44 o
  -3  29   7       1673.67       1696.16       518.58 o
  -2  29   7          0.14         22.87       158.23 o
  -1  29   7       1665.03       1353.28       252.54 o
   0  29   7        768.54        497.27       145.98 o
   1  29   7        153.84         69.39       118.71 o
   2  29   7        320.86        473.85       147.47 o
   3  29   7        406.77        208.17       209.36 o
   4  29   7        359.35        389.44       214.96 o
  -4  30   7       1257.58        845.51       314.28 o
  -3  30   7        281.97        704.75       299.83 o
  -2  30   7        671.52        277.29       241.99 o
  -1  30   7        568.31        162.18       170.60 o
   0  30   7       2851.25       2847.98       337.39 o
   1  30   7         16.66         11.79       257.86 o
   2  30   7         51.33          8.90       148.50 o
   3  30   7        353.89        465.05       247.08 o
  -2  31   7        345.47         -8.04       171.26 o
  -1  31   7       1082.29       1000.03       336.17 o
   0  31   7        188.16         75.40       210.58 o
   1  31   7        111.26       -182.54       182.54 o
 -18   0   8        678.30        650.13       277.55 o
 -17   0   8        342.45         84.33       144.34 o
 -16   0   8        682.99        975.20       323.96 o
 -15   0   8       4823.82       5644.32       634.10 o
 -14   0   8         50.30         83.24       149.28 o
 -13   0   8       7553.95       9612.89       762.06 o
 -12   0   8       3034.02       3282.27       255.87 o
 -11   0   8       4143.17       4471.63       197.89 o
 -10   0   8      22184.90      21646.42       412.90 o
  -9   0   8          8.99         23.18        30.96 o
  -8   0   8        832.45        783.35        92.78 o
  -7   0   8      13952.48      14316.20       458.97 o
  -6   0   8      12465.43      12170.20       405.82 o
  -5   0   8        327.92        162.18        48.23 o
  -4   0   8      11963.14      14480.79       567.06 o
  -3   0   8        458.63        624.04        48.03 o
  -2   0   8       7870.18       9460.87       289.72 o
  -1   0   8      47297.39      49257.80       498.28 o
   0   0   8       1960.52       1884.29        67.85 o
   1   0   8      23233.97      25662.51       268.32 o
   2   0   8       1611.22       1653.88        78.54 o
   3   0   8      24199.12      24645.48       291.34 o
   4   0   8       8920.96       8630.45       138.86 o
   5   0   8       8032.96       7648.19       126.40 o
   6   0   8       5760.26       5378.51       142.58 o
   7   0   8      11252.84      10969.14       280.36 o
   8   0   8       3309.33       3201.42       152.82 o
   9   0   8         86.00        126.69       113.49 o
  10   0   8        670.41        688.13       151.89 o
  11   0   8       5340.88       5662.15       352.62 o
  12   0   8        875.20        796.66       253.51 o
  13   0   8        675.49        797.04       253.24 o
  14   0   8        523.81        612.49       238.87 o
  15   0   8        745.42        555.35       238.50 o
  16   0   8        132.53        489.09       261.95 o
  17   0   8         55.22       -221.43       221.43 o
 -18   1   8        871.55       1125.49       482.24 o
 -17   1   8         40.05        208.25       207.17 o
 -16   1   8        582.34        522.55       302.01 o
 -15   1   8        238.55        283.04       404.11 o
 -14   1   8        466.99        553.40       145.50 o
 -13   1   8        307.09        228.71       120.61 o
 -12   1   8          7.95         52.23        70.71 o
 -11   1   8       4962.05       4978.41       178.61 o
 -10   1   8        154.57        225.93        38.77 o
  -9   1   8        638.20        696.55        53.01 o
  -8   1   8       7797.52       7193.58       172.23 o
  -7   1   8          6.11         27.01        42.80 o
  -6   1   8         92.83         41.28        37.49 o
  -5   1   8       7869.34       8021.34       296.67 o
  -4   1   8       5511.35       5344.94       100.18 o
  -3   1   8      25347.31      26189.71       228.41 o
  -2   1   8      11428.74      11637.55       186.54 o
  -1   1   8         14.26         71.40        19.14 o
   0   1   8       2848.84       2790.85        61.77 o
   1   1   8       1420.29       1322.80        49.78 o
   2   1   8       5307.13       5754.04       137.55 o
   3   1   8        166.11        266.89        27.69 o
   4   1   8       7323.10       7367.22       143.93 o
   5   1   8       3702.44       3313.76        86.47 o
   6   1   8       4839.68       4708.40       102.27 o
   7   1   8       3532.35       3591.41       114.49 o
   8   1   8        320.71        375.76        41.72 o
   9   1   8       6287.86       6099.42       231.46 o
  10   1   8        433.63        475.67        78.42 o
  11   1   8       3024.63       2979.23       182.99 o
  12   1   8          2.84       -107.33       117.43 o
  13   1   8       3395.30       3628.17       351.09 o
  14   1   8       1034.40       1216.97       222.90 o
  15   1   8          8.53        145.66       137.13 o
  16   1   8         89.05         83.01       125.03 o
[truncated: 550,811 more chars]
